# Supplementary material for: Prop-2-enyl 6-amino-5-cyano-4-(4-iso­propylphen­yl)-2-methyl-4H-pyran-3-carboxyl­ate
Source: IUCrdata. 2026 Feb 24;11(Pt 2):x260170. doi: 10.1107/S2414314626001707 (PMC12961654; doi:10.1107/S2414314626001707)
Supplement: Supplementary file 1 [file x-11-x260170-sup1.cif]

##############################################################################
#                                                                            #
# This CIF contains the data for a data article accepted for                 #
# publication in IUCrData. It conforms to the requirements of                #
# Notes for Authors for IUCrData, and has been                               #
# peer reviewed under the auspices of IUCrData.                              #
#                                                                            #
# Full details of the Crystallographic Information File format               #
# are given in the paper "The Crystallographic Information File (CIF):       #
# a New Standard Archive File for Crystallography" by S. R. Hall, F. H.      #
# Allen and I. D. Brown [Acta Cryst. (1991), A47, 655-685].                  #
#                                                                            #
# The current version of the core CIF dictionary is obtainable from          #
# ftp://ftp.iucr.org/pub/cif_core.dic.                                       #
#                                                                            #
# Software is freely available for graphical display of the structure(s)     #
# in this CIF. For information consult the CIF software page                 #
# http://www.iucr.org/resources/cif/software.                                #
#                                                                            #
# This file may be used for bona fide research purposes within the           #
# scientific community so long as proper attribution is given to the data    # 
# article from which it was obtained.                                        #
#                                                                            #
##############################################################################
data_global
_audit_creation_method     'PLATON TABLE ACC option'
_journal_date_recd_electronic     2025-10-13
_journal_date_accepted     2026-02-17
_journal_name_full     'IUCrData'
_journal_year     2026
_journal_volume     11
_journal_issue      1
_journal_page_first     0
_journal_page_last     0
_journal_paper_category     HO
_journal_paper_doi     10.1107/S2414314626001707
_journal_coeditor_code     BV4058
_publ_contact_author_name
;
'T.Mohandas'
;
_publ_contact_author_address
;
Department of Physics
J.J College of engineering and Technology,
Tiruchirappalli,
Tamilnadu-620009,
India
;
_publ_contact_author_email     mksudiksha2012@gmail.com
_publ_contact_author_fax     ?
_publ_contact_author_phone     '+91-9942078562'
_publ_section_title
;
Prop-2-enyl
6-amino-5-cyano-4-(4-isopropylphenyl)-2-methyl-4<i>H</i>-pyran-3-carboxylate
;
_publ_section_title_footnote     .
loop_
    _publ_author_name
    _publ_author_address
    'C. Udhaya Kumar'
;
Department of Chemistry
Mahendra Engineering College,
Mahendhirapuri,
Namakkal
Tamilnadu-637503,
India
;
    'G. Anantha Krishnan'
;
Department of Physics,
Saranathan College of Engineering,
Panjappur,
Tiruchirappalli,
Tamilnadu-620012,
India
;
    'P. Jamuna Rani'
;
Department of Chemistry,
MahendraInstitute of Technology (Autonomous),
Mallasamudram,
Namakkal,
Tamilnadu-637503
India
;
    'M. Velayutham Pillai'
;
Post Graduate Department of Chemistry,
Nallamuthu Gounder Mahalingam College,
Pollachi,
Tamil Nadu-642001,
India
;
    'T. Mohandas'
;
Department of Physics,
J. J. College of Engineering and Technology,
Tiruchirappalli,
Tamilnadu-620009,
India
;
_publ_section_synopsis
;
In the title compound, the 4<i>H-</i>pyran ring adopts a boat conformation. The
dihedral angle between the phenyl and pyran rings is 87.8(18)\%. In the
crystal, molecules are linked by N---H...O and N----H...N hydrogen bonds.
;
data_I
_chemical_name_systematic
;
Prop-2-enyl
6-amino-5-cyano-4-(4-isopropylphenyl)-2-methyl-4<i>H</i>-pyran-3-carboxylate
;
_chemical_name_common     ?
_chemical_formula_moiety     'C20 H22 N2 O3'
_chemical_formula_sum     'C20 H22 N2 O3'
_chemical_formula_structural     'C20 H22 N2 O3'
_chemical_formula_iupac     'C20 H22 N2 O3'
_chemical_formula_weight     338.32
_chemical_melting_point     ?
_chemical_compound_source     'see text'
_symmetry_cell_setting     triclinic
_symmetry_space_group_name_H-M     'P -1'
_symmetry_space_group_name_Hall     '-P 1'
loop_
    _symmetry_equiv_pos_as_xyz
    x,y,z
    -x,-y,-z
_cell_length_a     8.2556(5)
_cell_length_b     9.2288(5)
_cell_length_c     13.5978(8)
_cell_angle_alpha     102.246(3)
_cell_angle_beta     102.970(3)
_cell_angle_gamma     103.989(3)
_cell_volume     939.96(10)
_cell_formula_units_Z     2
_cell_measurement_reflns_used     3305
_cell_measurement_theta_min     2.4
_cell_measurement_theta_max     25.0
_cell_measurement_temperature     293(2)
_cell_special_details     ?
_exptl_crystal_description     ' block '
_exptl_crystal_colour     ' orange '
_exptl_crystal_size_max     0.20
_exptl_crystal_size_mid     0.20
_exptl_crystal_size_min     0.15
_exptl_crystal_size_rad     ?
_exptl_crystal_density_diffrn     1.195
_exptl_crystal_density_meas     ?
_exptl_crystal_density_method     'Not Measured'
_exptl_crystal_F_000     360
_exptl_absorpt_coefficient_mu     0.081
_exptl_absorpt_correction_type     multi-scan
_exptl_absorpt_process_details
;
(SADABS; Krause <i>et al.</i>,  2015)
;
_exptl_absorpt_correction_T_min     0.9840
_exptl_absorpt_correction_T_max     0.9840
_exptl_special_details     ?
_diffrn_ambient_temperature     293(2)
_diffrn_radiation_type     'MoK\a'
_diffrn_radiation_wavelength     0.71073
_diffrn_radiation_source     'fine-focus sealed tube'
_diffrn_radiation_monochromator     graphite
_diffrn_measurement_device_type     'Bruker Kappa APEXII CCD'
_diffrn_measurement_method     '\w and \f scan'
_diffrn_detector_area_resol_mean     ?
_diffrn_reflns_number     17196
_diffrn_reflns_av_R_equivalents     0.0313
_diffrn_reflns_av_sigmaI/netI     0.0296
_diffrn_reflns_theta_min     2.37
_diffrn_reflns_theta_max     25.0
_diffrn_reflns_theta_full     25.0
_diffrn_measured_fraction_theta_max     1.000
_diffrn_measured_fraction_theta_full     1.000
_diffrn_reflns_limit_h_min     -9
_diffrn_reflns_limit_h_max     9
_diffrn_reflns_limit_k_min     -10
_diffrn_reflns_limit_k_max     10
_diffrn_reflns_limit_l_min     -16
_diffrn_reflns_limit_l_max     16
_diffrn_reflns_reduction_process     ?
_diffrn_standards_number     ?
_diffrn_standards_interval_count     ?
_diffrn_standards_interval_time     ?
_diffrn_standards_decay_%     ?
loop_
    _diffrn_standard_refln_index_h
    _diffrn_standard_refln_index_k
    _diffrn_standard_refln_index_l
    ? ? ?
_diffrn_radiation_probe     x-ray
_refine_special_details
;  Refinement of F^2^ against ALL reflections. The weighted R-factor
wR and goodness of fit S are based on F^2^, conventional R-factors
R are based on F, with F set to zero for negative F^2^.
The threshold  expression of F^2^ > 2sigma(F^2^) is used only
for calculating  R-factors(gt) etc. and is not relevant to the
choice of reflections for refinement.  R-factors based on F^2^
are statistically about twice as large as those based on F,
and R-factors based on ALL data will be even larger.
The positions of the hydrogen atoms bound to the O and C atoms are
identified from the difference electron density maps and their distances are
geometrically optimized. The hydrogen atoms bound to the C atoms are treated
as riding atoms, with d(C---H)=0.93 and <i>U</i>iso(H) = 1.2Ueq(C) for
aromatic, d(C---H)=0.97 and <i>U</i>iso(H)=1.2Ueq(C) for methylene and
d(C---H)=0.96 and <i>U</i>iso(H) =1.5<i>U</i>eq(C) for methyl groups.
;
_reflns_number_total     3305
_reflns_number_gt     2093
_reflns_threshold_expression     >2sigma(I)
_refine_ls_structure_factor_coef     Fsqd
_refine_ls_matrix_type     full
_refine_ls_R_factor_all     0.102
_refine_ls_R_factor_gt     0.067
_refine_ls_wR_factor_gt     0.200
_refine_ls_wR_factor_ref     0.252
_refine_ls_goodness_of_fit_ref     1.018
_refine_ls_restrained_S_all     1.041
_refine_ls_number_reflns     3305
_refine_ls_number_parameters     281
_refine_ls_number_restraints     98
_refine_ls_number_constraints     ?
_refine_ls_hydrogen_treatment     ?
_refine_ls_weighting_scheme     calc
_refine_ls_weighting_details
         'calc w=1/[\s^2^(Fo^2^)+(0.1525P)^2^+0.3295P] where P=(Fo^2^+2Fc^2^)/3'
_atom_sites_solution_hydrogens     geom
_atom_sites_solution_primary     direct
_atom_sites_solution_secondary     difmap
_refine_ls_shift/su_max     0.000
_refine_ls_shift/su_mean     0.000
_refine_diff_density_max     0.405
_refine_diff_density_min     -0.226
_refine_ls_extinction_method     ?
_refine_ls_extinction_coef     ?
_refine_ls_extinction_expression     ?
_refine_ls_abs_structure_details     ?
_refine_ls_abs_structure_Flack     ?
loop_
    _atom_type_symbol
    _atom_type_description
    _atom_type_scat_dispersion_real
    _atom_type_scat_dispersion_imag
    _atom_type_scat_source
    O O 0.0106 0.0060 'International Tables Vol C Tables 4.2.6.8 and 6.1.1.4'
    N N 0.0061 0.0033 'International Tables Vol C Tables 4.2.6.8 and 6.1.1.4'
    H H 0.0000 0.0000 'International Tables Vol C Tables 4.2.6.8 and 6.1.1.4'
    C C 0.0033 0.0016 'International Tables Vol C Tables 4.2.6.8 and 6.1.1.4'
_computing_data_collection
;
APEX2 (Bruker, 2008)
;
_computing_cell_refinement
;
APEX2/SAINT (Bruker, 2008)
;
_computing_data_reduction
;
SAINT/XPREP (Bruker, 2008)
;
_computing_structure_solution
;
SHELXS97 (Sheldrick, 2008)
;
_computing_structure_refinement
;
SHELXL97 (Sheldrick, 2008)
;
_computing_molecular_graphics
;
ORTEP-3  for Windows (Farrugia, 2012)
;
_computing_publication_material
;
SHELXL97 (Sheldrick, 2008) and  PLATON (Spek, 2020)
;
loop_
    _atom_site_type_symbol
    _atom_site_label
    _atom_site_fract_x
    _atom_site_fract_y
    _atom_site_fract_z
    _atom_site_U_iso_or_equiv
    _atom_site_thermal_displace_type
    _atom_site_calc_flag
    _atom_site_refinement_flags
    _atom_site_occupancy
    O O1 0.8579(3) 0.5858(2) 0.14438(17) 0.0552(7) Uani . . 1.000
    O O2 0.2743(3) 0.5623(3) 0.1141(2) 0.0751(9) Uani . . 1.000
    O O3 0.3713(3) 0.4014(3) 0.19389(19) 0.0674(8) Uani . . 1.000
    N N1 0.8004(4) 1.0111(3) 0.0100(3) 0.0778(14) Uani . . 1.000
    N N2 1.0391(4) 0.7482(3) 0.0900(3) 0.0647(10) Uani . . 1.000
    C C1 0.6891(6) 1.1023(4) 0.4213(3) 0.0841(16) Uani . . 1.000
    C C2 0.5859(7) 1.1007(4) 0.3271(4) 0.0903(18) Uani . . 1.000
    C C3 0.5552(5) 0.9856(4) 0.2358(3) 0.0713(14) Uani . . 1.000
    C C4 0.6283(4) 0.8674(3) 0.2358(2) 0.0503(10) Uani . . 1.000
    C C5 0.7289(6) 0.8654(5) 0.3299(3) 0.0861(16) Uani . . 1.000
    C C6 0.7588(7) 0.9829(6) 0.4207(3) 0.100(2) Uani . . 1.000
    C C7 0.6031(4) 0.7470(3) 0.1336(2) 0.0456(9) Uani . . 1.000
    C C8 0.7606(4) 0.7855(3) 0.0931(2) 0.0477(9) Uani . . 1.000
    C C9 0.8827(4) 0.7122(3) 0.1071(2) 0.0488(10) Uani . . 1.000
    C C10 0.6928(4) 0.5130(3) 0.1494(2) 0.0496(9) Uani . . 1.000
    C C11 0.5705(3) 0.5841(3) 0.1446(2) 0.0451(9) Uani . . 1.000
    C C12 0.3916(4) 0.5152(3) 0.1482(2) 0.0515(10) Uani . . 1.000
    C C13 0.1931(12) 0.3350(14) 0.1967(10) 0.069(4) Uani . . 0.582(13)
    C C14 0.1803(9) 0.2024(11) 0.2375(7) 0.082(3) Uani . . 0.582(13)
    C C15 0.098(2) 0.167(2) 0.2976(12) 0.123(5) Uani . . 0.582(13)
    C C16 0.7845(4) 0.9104(3) 0.0480(3) 0.0556(11) Uani . . 1.000
    C C17 0.6902(5) 0.3557(4) 0.1615(3) 0.0683(13) Uani . . 1.000
    C C18 0.7268(10) 1.2331(7) 0.5200(5) 0.143(3) Uani . . 1.000
    C C19 0.898(2) 1.307(2) 0.5809(15) 0.193(8) Uani . . 0.503(12)
    C C20 0.5928(17) 1.310(2) 0.5260(12) 0.221(8) Uani . . 0.503(12)
    C C13' 0.1937(18) 0.325(3) 0.1925(16) 0.107(10) Uani . . 0.418(13)
    C C14' 0.2048(18) 0.306(2) 0.2966(12) 0.107(5) Uani . . 0.418(13)
    C C15' 0.145(4) 0.210(4) 0.337(2) 0.166(10) Uani . . 0.418(13)
    C C19' 0.750(2) 1.1939(13) 0.6162(8) 0.139(6) Uani . . 0.497(12)
    C C20' 0.896(3) 1.3577(17) 0.5233(13) 0.185(7) Uani . . 0.497(12)
    H H6 0.82917 0.97982 0.48359 0.1201 Uiso . . 1.000
    H H7 0.50156 0.74924 0.08098 0.0547 Uiso . . 1.000
    H H2 0.53469 1.17971 0.32443 0.1086 Uiso . . 1.000
    H H2A 1.099(4) 0.683(4) 0.093(2) 0.061(9) Uiso . . 1.000
    H H2B 1.071(4) 0.834(4) 0.059(3) 0.071(10) Uiso . . 1.000
    H H3 0.48363 0.98839 0.17315 0.0858 Uiso . . 1.000
    H H5 0.77763 0.78500 0.33313 0.1035 Uiso . . 1.000
    H H17A 0.80146 0.34067 0.16206 0.1028 Uiso . . 1.000
    H H17B 0.66665 0.34749 0.22647 0.1028 Uiso . . 1.000
    H H17C 0.60086 0.27764 0.10388 0.1028 Uiso . . 1.000
    H H18 0.69598 1.16630 0.56442 0.1721 Uiso . . 0.503(12)
    H H19A 0.96769 1.23954 0.56711 0.2895 Uiso . . 0.503(12)
    H H19B 0.94204 1.40151 0.56393 0.2895 Uiso . . 0.503(12)
    H H19C 0.90299 1.32994 0.65399 0.2895 Uiso . . 0.503(12)
    H H20A 0.48259 1.24293 0.47879 0.3324 Uiso . . 0.503(12)
    H H20B 0.58441 1.33355 0.59654 0.3324 Uiso . . 0.503(12)
    H H20C 0.62346 1.40512 0.50647 0.3324 Uiso . . 0.503(12)
    H H13A 0.11358 0.30371 0.12621 0.0827 Uiso . . 0.582(13)
    H H13B 0.15966 0.41317 0.24058 0.0827 Uiso . . 0.582(13)
    H H14 0.24201 0.13605 0.21557 0.0990 Uiso . . 0.582(13)
    H H15A 0.03394 0.22858 0.32222 0.1475 Uiso . . 0.582(13)
    H H15B 0.09975 0.07737 0.31874 0.1475 Uiso . . 0.582(13)
    H H13C 0.14649 0.22473 0.13991 0.1287 Uiso . . 0.418(13)
    H H13D 0.11891 0.38861 0.17638 0.1287 Uiso . . 0.418(13)
    H H14' 0.28116 0.39504 0.34775 0.1282 Uiso . . 0.418(13)
    H H15C 0.06577 0.11433 0.29497 0.1994 Uiso . . 0.418(13)
    H H15D 0.17691 0.23038 0.40964 0.1994 Uiso . . 0.418(13)
    H H18' 0.63089 1.27896 0.51160 0.1721 Uiso . . 0.497(12)
    H H19D 0.77309 1.28521 0.67290 0.2087 Uiso . . 0.497(12)
    H H19E 0.64631 1.11707 0.61376 0.2087 Uiso . . 0.497(12)
    H H19F 0.84687 1.15273 0.62735 0.2087 Uiso . . 0.497(12)
    H H20D 0.87958 1.38400 0.45788 0.2775 Uiso . . 0.497(12)
    H H20E 0.91970 1.44933 0.57987 0.2775 Uiso . . 0.497(12)
    H H20F 0.99250 1.31624 0.53410 0.2775 Uiso . . 0.497(12)
loop_
    _atom_site_aniso_label
    _atom_site_aniso_U_11
    _atom_site_aniso_U_22
    _atom_site_aniso_U_33
    _atom_site_aniso_U_12
    _atom_site_aniso_U_13
    _atom_site_aniso_U_23
    O1 0.0466(12) 0.0585(12) 0.0825(14) 0.0271(9) 0.0283(10) 0.0420(11)
    O2 0.0509(14) 0.0689(14) 0.122(2) 0.0299(12) 0.0314(14) 0.0406(14)
    O3 0.0523(13) 0.0759(14) 0.0897(16) 0.0181(11) 0.0314(12) 0.0460(13)
    N1 0.086(2) 0.0742(19) 0.113(3) 0.0430(16) 0.055(2) 0.0587(19)
    N2 0.0538(16) 0.0673(17) 0.102(2) 0.0328(14) 0.0406(16) 0.0476(17)
    C1 0.098(3) 0.074(2) 0.078(3) 0.026(2) 0.034(2) 0.008(2)
    C2 0.131(4) 0.066(2) 0.096(3) 0.052(2) 0.050(3) 0.025(2)
    C3 0.099(3) 0.064(2) 0.070(2) 0.0466(19) 0.031(2) 0.0261(17)
    C4 0.0488(16) 0.0518(16) 0.0612(18) 0.0195(13) 0.0254(14) 0.0234(14)
    C5 0.096(3) 0.098(3) 0.068(2) 0.058(2) 0.010(2) 0.013(2)
    C6 0.108(4) 0.122(4) 0.066(2) 0.053(3) 0.011(2) 0.011(2)
    C7 0.0425(15) 0.0491(15) 0.0570(16) 0.0230(12) 0.0187(13) 0.0244(13)
    C8 0.0497(16) 0.0466(15) 0.0600(17) 0.0221(13) 0.0240(14) 0.0249(13)
    C9 0.0495(17) 0.0468(15) 0.0629(18) 0.0200(13) 0.0247(14) 0.0267(13)
    C10 0.0494(17) 0.0496(15) 0.0599(17) 0.0194(13) 0.0203(14) 0.0265(13)
    C11 0.0417(15) 0.0456(14) 0.0542(16) 0.0165(12) 0.0166(12) 0.0200(12)
    C12 0.0498(17) 0.0473(15) 0.0643(18) 0.0178(13) 0.0238(14) 0.0189(14)
    C13 0.058(7) 0.069(6) 0.085(8) 0.023(5) 0.026(6) 0.024(6)
    C14 0.069(4) 0.082(5) 0.105(6) 0.019(4) 0.036(4) 0.039(5)
    C15 0.117(9) 0.145(10) 0.111(9) -0.003(7) 0.044(8) 0.081(8)
    C16 0.0576(18) 0.0534(17) 0.075(2) 0.0289(14) 0.0332(16) 0.0292(16)
    C17 0.066(2) 0.0564(18) 0.100(3) 0.0272(16) 0.0299(19) 0.0418(18)
    C18 0.181(7) 0.111(4) 0.106(4) 0.047(4) 0.032(4) -0.025(3)
    C19 0.172(13) 0.198(15) 0.145(14) 0.103(12) -0.039(11) -0.046(12)
    C20 0.139(11) 0.246(16) 0.171(13) 0.074(11) 0.006(9) -0.140(12)
    C13' 0.064(13) 0.139(18) 0.138(18) -0.004(11) 0.059(12) 0.086(14)
    C14' 0.104(7) 0.103(8) 0.124(9) 0.017(6) 0.067(7) 0.031(7)
    C15' 0.170(19) 0.189(17) 0.133(16) 0.021(14) 0.057(14) 0.057(15)
    C19' 0.183(12) 0.126(9) 0.073(7) -0.005(8) 0.060(7) -0.011(6)
    C20' 0.245(17) 0.102(8) 0.124(11) -0.063(10) 0.071(11) -0.026(8)
_geom_special_details
;
 Bond distances, angles etc. have been calculated using the
 rounded fractional coordinates. All esds are estimated
 from the variances of the (full) variance-covariance matrix.
 The cell esds are taken into account in the estimation of
 distances, angles and torsion angles
;
loop_
    _geom_bond_atom_site_label_1
    _geom_bond_atom_site_label_2
    _geom_bond_site_symmetry_1
    _geom_bond_site_symmetry_2
    _geom_bond_distance
    _geom_bond_publ_flag
    O1 C9 . . 1.357(3) yes
    O1 C10 . . 1.390(4) yes
    O2 C12 . . 1.195(4) yes
    O3 C12 . . 1.325(4) yes
    O3 C13 . . 1.463(12) yes
    O3 C13' . . 1.46(2) yes
    N1 C16 . . 1.150(4) yes
    N2 C9 . . 1.339(5) yes
    N2 H2A . . 0.87(4) no
    N2 H2B . . 0.98(4) no
    C1 C2 . . 1.365(7) no
    C1 C18 . . 1.516(8) no
    C1 C6 . . 1.360(7) no
    C2 C3 . . 1.379(6) no
    C3 C4 . . 1.368(5) no
    C4 C5 . . 1.367(5) no
    C4 C7 . . 1.521(4) no
    C5 C6 . . 1.388(6) no
    C7 C11 . . 1.508(4) no
    C7 C8 . . 1.517(5) no
    C8 C16 . . 1.410(4) no
    C8 C9 . . 1.345(5) no
    C10 C11 . . 1.328(4) no
    C10 C17 . . 1.491(5) no
    C11 C12 . . 1.476(4) no
    C13 C14 . . 1.438(16) no
    C13' C14' . . 1.45(3) no
    C14 C15 . . 1.221(19) no
    C14' C15' . . 1.20(4) no
    C18 C20 . . 1.459(18) no
    C18 C19' . . 1.414(12) no
    C18 C20' . . 1.56(2) no
    C18 C19 . . 1.38(2) no
    C2 H2 . . 0.9301 no
    C3 H3 . . 0.9307 no
    C5 H5 . . 0.9298 no
    C6 H6 . . 0.9300 no
    C7 H7 . . 0.9801 no
    C13 H13A . . 0.9703 no
    C13 H13B . . 0.9697 no
    C13' H13D . . 0.9711 no
    C13' H13C . . 0.9692 no
    C14 H14 . . 0.9300 no
    C14' H14' . . 0.9310 no
    C15 H15A . . 0.9267 no
    C15 H15B . . 0.9337 no
    C15' H15D . . 0.9278 no
    C15' H15C . . 0.9343 no
    C17 H17C . . 0.9597 no
    C17 H17B . . 0.9604 no
    C17 H17A . . 0.9601 no
    C18 H18 . . 0.9802 no
    C18 H18' . . 0.9803 no
    C19 H19A . . 0.9622 no
    C19 H19B . . 0.9570 no
    C19 H19C . . 0.9604 no
    C19' H19D . . 0.9600 no
    C19' H19E . . 0.9594 no
    C19' H19F . . 0.9612 no
    C20 H20B . . 0.9596 no
    C20 H20C . . 0.9627 no
    C20 H20A . . 0.9592 no
    C20' H20D . . 0.9602 no
    C20' H20E . . 0.9600 no
    C20' H20F . . 0.9599 no
loop_
    _geom_contact_atom_site_label_1
    _geom_contact_atom_site_label_2
    _geom_contact_distance
    _geom_contact_site_symmetry_1
    _geom_contact_site_symmetry_2
    _geom_contact_publ_flag
    O2 N2 2.896(4) . 1_455 no
    O2 C4 3.329(4) . . no
    O2 C9 3.252(4) . 2_665 no
    O3 C17 2.878(5) . . no
    O1 H19C 2.8182 . 2_776 no
    O2 H7 2.4173 . . no
    O2 H2A 2.04(4) . 1_455 no
    O2 H13D 2.2364 . . no
    O2 H13A 2.4933 . . no
    O2 H13B 2.6178 . . no
    O3 H17B 2.5660 . . no
    O3 H17C 2.8087 . . no
    N1 N2 3.034(4) . 2_775 no
    N2 N1 3.034(4) . 2_775 no
    N2 O2 2.896(4) . 1_655 no
    N1 H13C 2.8399 . 2_665 no
    N1 H2B 2.08(4) . 2_775 no
    N2 H13A 2.8123 . 2_665 no
    C3 C16 3.555(5) . . no
    C4 O2 3.329(4) . . no
    C5 C10 3.536(5) . . no
    C8 C12 3.556(4) . 2_665 no
    C9 O2 3.252(4) . 2_665 no
    C9 C12 3.559(4) . 2_665 no
    C10 C5 3.536(5) . . no
    C12 C9 3.559(4) . 2_665 no
    C12 C8 3.556(4) . 2_665 no
    C13' C16 3.59(2) . 2_665 no
    C14' C20 3.59(2) . 2_676 no
    C16 C13' 3.59(2) . 2_665 no
    C16 C3 3.555(5) . . no
    C17 O3 2.878(5) . . no
    C20 C14' 3.59(2) . 2_676 no
    C20' C20' 3.04(3) . 2_786 no
    C1 H19E 2.8777 . 2_676 no
    C2 H20D 2.9839 . . no
    C2 H19E 2.8064 . 2_676 no
    C2 H14 3.0317 . 1_565 no
    C2 H20A 2.6244 . . no
    C2 H17B 2.9158 . 1_565 no
    C3 H19E 3.0721 . 2_676 no
    C5 H19A 3.0573 . 2_776 no
    C6 H19A 2.6516 . . no
    C6 H19E 3.0917 . . no
    C6 H20F 3.0572 . . no
    C6 H19F 2.7468 . . no
    C10 H5 2.9559 . . no
    C11 H5 2.7234 . . no
    C14 H2 2.9748 . 1_545 no
    C15' H20A 2.9167 . 1_545 no
    C16 H13C 2.8379 . 2_665 no
    C16 H2B 2.61(4) . . no
    C19 H5 3.0616 . 2_776 no
    C19 H6 2.8860 . . no
    C19' H6 2.6878 . . no
    C20 H14' 2.6993 . 2_676 no
    C20 H2 2.6308 . . no
    C20' H20D 2.5639 . 2_786 no
    C20' H20E 2.8570 . 2_786 no
    H2 C14 2.9748 . 1_565 no
    H2 C20 2.6308 . . no
    H2 H14 2.4213 . 1_565 no
    H2 H17B 2.4636 . 1_565 no
    H2 H20A 2.2222 . . no
    H2 H18' 2.3873 . . no
    H2A O2 2.04(4) . 1_655 no
    H2B H13A 2.5026 . 2_665 no
    H2B C16 2.61(4) . . no
    H2B N1 2.08(4) . 2_775 no
    H3 H7 2.3519 . . no
    H5 H19A 2.3221 . 2_776 no
    H5 C10 2.9559 . . no
    H5 C11 2.7234 . . no
    H5 C19 3.0616 . 2_776 no
    H6 C19 2.8860 . . no
    H6 H18 2.4564 . . no
    H6 H19A 2.2978 . . no
    H6 C19' 2.6878 . . no
    H6 H19F 2.1965 . . no
    H7 O2 2.4173 . . no
    H7 H3 2.3519 . . no
    H7 H17C 2.4031 . 2_665 no
    H13A O2 2.4933 . . no
    H13A N2 2.8123 . 2_665 no
    H13A H2B 2.5026 . 2_665 no
    H13B H15A 2.3825 . . no
    H13B O2 2.6178 . . no
    H13C C16 2.8379 . 2_665 no
    H13C N1 2.8399 . 2_665 no
    H13D O2 2.2364 . . no
    H13D H17A 2.5051 . 1_455 no
    H14 C2 3.0317 . 1_545 no
    H14 H2 2.4213 . 1_545 no
    H14' C20 2.6993 . 2_676 no
    H14' H20B 2.3565 . 2_676 no
    H14' H20C 2.2354 . 2_676 no
    H15A H13B 2.3825 . . no
    H15D H20A 2.4522 . 1_545 no
    H17A H13D 2.5051 . 1_655 no
    H17B H2 2.4636 . 1_545 no
    H17B O3 2.5660 . . no
    H17B C2 2.9158 . 1_545 no
    H17C H7 2.4031 . 2_665 no
    H17C O3 2.8087 . . no
    H18 H6 2.4564 . . no
    H18' H2 2.3873 . . no
    H19A H6 2.2978 . . no
    H19A C5 3.0573 . 2_776 no
    H19A H5 2.3221 . 2_776 no
    H19A C6 2.6516 . . no
    H19B H20C 2.5807 . . no
    H19C O1 2.8182 . 2_776 no
    H19C H20B 2.5807 . . no
    H19D H20E 2.4440 . . no
    H19E C6 3.0917 . . no
    H19E C3 3.0721 . 2_676 no
    H19E C1 2.8777 . 2_676 no
    H19E C2 2.8064 . 2_676 no
    H19F H20F 2.4391 . . no
    H19F C6 2.7468 . . no
    H19F H6 2.1965 . . no
    H20A C15' 2.9167 . 1_565 no
    H20A H15D 2.4522 . 1_565 no
    H20A H2 2.2222 . . no
    H20A C2 2.6244 . . no
    H20B H19C 2.5807 . . no
    H20B H14' 2.3565 . 2_676 no
    H20C H14' 2.2354 . 2_676 no
    H20C H19B 2.5807 . . no
    H20D C2 2.9839 . . no
    H20D C20' 2.5639 . 2_786 no
    H20D H20D 2.3935 . 2_786 no
    H20D H20E 2.2045 . 2_786 no
    H20E H19D 2.4440 . . no
    H20E C20' 2.8570 . 2_786 no
    H20E H20D 2.2045 . 2_786 no
    H20F C6 3.0572 . . no
    H20F H19F 2.4391 . . no
loop_
    _geom_angle_atom_site_label_1
    _geom_angle_atom_site_label_2
    _geom_angle_atom_site_label_3
    _geom_angle_site_symmetry_1
    _geom_angle_site_symmetry_2
    _geom_angle_site_symmetry_3
    _geom_angle
    _geom_angle_publ_flag
    C9 O1 C10 . . . 119.4(3) yes
    C12 O3 C13 . . . 114.7(6) yes
    C12 O3 C13' . . . 116.6(10) yes
    H2A N2 H2B . . . 121(3) no
    C9 N2 H2A . . . 119(2) no
    C9 N2 H2B . . . 119(2) no
    C2 C1 C6 . . . 116.3(4) no
    C2 C1 C18 . . . 121.3(5) no
    C6 C1 C18 . . . 122.4(4) no
    C1 C2 C3 . . . 122.1(4) no
    C2 C3 C4 . . . 121.1(4) no
    C3 C4 C5 . . . 117.6(3) no
    C3 C4 C7 . . . 120.6(3) no
    C5 C4 C7 . . . 121.7(3) no
    C4 C5 C6 . . . 120.3(4) no
    C1 C6 C5 . . . 122.6(4) no
    C8 C7 C11 . . . 108.7(2) no
    C4 C7 C8 . . . 110.9(2) no
    C4 C7 C11 . . . 112.7(2) no
    C7 C8 C9 . . . 121.5(3) no
    C7 C8 C16 . . . 118.1(3) no
    C9 C8 C16 . . . 120.1(3) no
    O1 C9 N2 . . . 110.6(3) yes
    O1 C9 C8 . . . 121.1(3) yes
    N2 C9 C8 . . . 128.2(3) yes
    O1 C10 C17 . . . 107.7(3) yes
    O1 C10 C11 . . . 121.3(3) yes
    C11 C10 C17 . . . 131.0(3) no
    C7 C11 C10 . . . 122.0(3) no
    C7 C11 C12 . . . 113.0(2) no
    C10 C11 C12 . . . 125.0(3) no
    O3 C12 C11 . . . 115.7(3) yes
    O2 C12 C11 . . . 121.7(3) yes
    O2 C12 O3 . . . 122.6(3) yes
    O3 C13 C14 . . . 110.6(8) yes
    O3 C13' C14' . . . 106.3(14) yes
    C13 C14 C15 . . . 127.5(12) no
    C13' C14' C15' . . . 139(2) no
    N1 C16 C8 . . . 178.6(4) yes
    C19 C18 C20 . . . 120.6(11) no
    C19' C18 C20' . . . 109.8(10) no
    C1 C18 C19 . . . 119.1(10) no
    C1 C18 C20 . . . 116.8(8) no
    C1 C18 C19' . . . 116.9(7) no
    C1 C18 C20' . . . 105.3(8) no
    C1 C2 H2 . . . 118.93 no
    C3 C2 H2 . . . 119.01 no
    C2 C3 H3 . . . 119.47 no
    C4 C3 H3 . . . 119.44 no
    C4 C5 H5 . . . 119.86 no
    C6 C5 H5 . . . 119.82 no
    C1 C6 H6 . . . 118.71 no
    C5 C6 H6 . . . 118.71 no
    C4 C7 H7 . . . 108.15 no
    C8 C7 H7 . . . 108.09 no
    C11 C7 H7 . . . 108.13 no
    O3 C13 H13A . . . 109.46 no
    O3 C13 H13B . . . 109.50 no
    C14 C13 H13A . . . 109.52 no
    C14 C13 H13B . . . 109.58 no
    H13A C13 H13B . . . 108.08 no
    C14' C13' H13C . . . 110.52 no
    C14' C13' H13D . . . 110.51 no
    H13C C13' H13D . . . 108.65 no
    O3 C13' H13C . . . 110.50 no
    O3 C13' H13D . . . 110.37 no
    C15 C14 H14 . . . 116.32 no
    C13 C14 H14 . . . 116.14 no
    C15' C14' H14' . . . 110.37 no
    C13' C14' H14' . . . 110.46 no
    H15A C15 H15B . . . 119.96 no
    C14 C15 H15B . . . 119.71 no
    C14 C15 H15A . . . 120.33 no
    C14' C15' H15D . . . 120.44 no
    C14' C15' H15C . . . 119.80 no
    H15C C15' H15D . . . 119.76 no
    H17A C17 H17B . . . 109.43 no
    H17A C17 H17C . . . 109.49 no
    H17B C17 H17C . . . 109.46 no
    C10 C17 H17A . . . 109.50 no
    C10 C17 H17B . . . 109.46 no
    C10 C17 H17C . . . 109.49 no
    C1 C18 H18 . . . 96.30 no
    C1 C18 H18' . . . 108.26 no
    C19 C18 H18 . . . 96.37 no
    C20' C18 H18' . . . 108.22 no
    C20 C18 H18 . . . 96.16 no
    C19' C18 H18' . . . 108.15 no
    C18 C19 H19A . . . 109.29 no
    H19A C19 H19B . . . 109.53 no
    C18 C19 H19B . . . 109.64 no
    C18 C19 H19C . . . 109.44 no
    H19B C19 H19C . . . 109.68 no
    H19A C19 H19C . . . 109.25 no
    C18 C19' H19E . . . 109.55 no
    C18 C19' H19D . . . 109.54 no
    H19D C19' H19F . . . 109.37 no
    C18 C19' H19F . . . 109.43 no
    H19D C19' H19E . . . 109.52 no
    H19E C19' H19F . . . 109.42 no
    C18 C20 H20B . . . 109.63 no
    C18 C20 H20C . . . 109.41 no
    C18 C20 H20A . . . 109.62 no
    H20A C20 H20C . . . 109.31 no
    H20B C20 H20C . . . 109.28 no
    H20A C20 H20B . . . 109.58 no
    C18 C20' H20D . . . 109.46 no
    C18 C20' H20E . . . 109.50 no
    C18 C20' H20F . . . 109.48 no
    H20D C20' H20E . . . 109.45 no
    H20D C20' H20F . . . 109.46 no
    H20E C20' H20F . . . 109.49 no
loop_
    _geom_torsion_atom_site_label_1
    _geom_torsion_atom_site_label_2
    _geom_torsion_atom_site_label_3
    _geom_torsion_atom_site_label_4
    _geom_torsion_site_symmetry_1
    _geom_torsion_site_symmetry_2
    _geom_torsion_site_symmetry_3
    _geom_torsion_site_symmetry_4
    _geom_torsion
    _geom_torsion_publ_flag
    C10 O1 C9 C8 . . . . 12.3(4) no
    C9 O1 C10 C11 . . . . -17.4(4) no
    C9 O1 C10 C17 . . . . 163.3(2) no
    C10 O1 C9 N2 . . . . -168.6(3) no
    C12 O3 C13 C14 . . . . 174.0(7) no
    C13 O3 C12 O2 . . . . 1.6(7) no
    C13 O3 C12 C11 . . . . 179.9(6) no
    C2 C1 C18 C19 . . . . -129.6(10) no
    C6 C1 C2 C3 . . . . -0.7(7) no
    C18 C1 C6 C5 . . . . -178.0(5) no
    C18 C1 C2 C3 . . . . 177.7(5) no
    C6 C1 C18 C20 . . . . -152.4(9) no
    C2 C1 C6 C5 . . . . 0.4(8) no
    C2 C1 C18 C20 . . . . 29.3(11) no
    C6 C1 C18 C19 . . . . 48.7(12) no
    C1 C2 C3 C4 . . . . -0.3(7) no
    C2 C3 C4 C5 . . . . 1.7(6) no
    C2 C3 C4 C7 . . . . -176.0(4) no
    C3 C4 C7 C11 . . . . -138.9(3) no
    C3 C4 C5 C6 . . . . -2.0(6) no
    C3 C4 C7 C8 . . . . 98.9(4) no
    C7 C4 C5 C6 . . . . 175.7(4) no
    C5 C4 C7 C8 . . . . -78.7(4) no
    C5 C4 C7 C11 . . . . 43.5(5) no
    C4 C5 C6 C1 . . . . 1.0(8) no
    C11 C7 C8 C9 . . . . -23.8(3) no
    C11 C7 C8 C16 . . . . 161.7(3) no
    C4 C7 C8 C16 . . . . -73.9(3) no
    C4 C7 C8 C9 . . . . 100.7(3) no
    C4 C7 C11 C12 . . . . 76.1(3) no
    C8 C7 C11 C10 . . . . 19.0(3) no
    C4 C7 C11 C10 . . . . -104.4(3) no
    C8 C7 C11 C12 . . . . -160.5(2) no
    C7 C8 C9 N2 . . . . -169.3(3) no
    C16 C8 C9 O1 . . . . -176.0(3) no
    C16 C8 C9 N2 . . . . 5.1(5) no
    C7 C8 C9 O1 . . . . 9.6(4) no
    O1 C10 C11 C12 . . . . 179.3(2) no
    C17 C10 C11 C7 . . . . 179.1(3) no
    C17 C10 C11 C12 . . . . -1.5(5) no
    O1 C10 C11 C7 . . . . -0.1(4) no
    C10 C11 C12 O3 . . . . 23.7(4) no
    C7 C11 C12 O2 . . . . 21.4(4) no
    C10 C11 C12 O2 . . . . -158.0(3) no
    C7 C11 C12 O3 . . . . -156.9(2) no
    O3 C13 C14 C15 . . . . 139.9(13) no
loop_
    _geom_hbond_atom_site_label_D
    _geom_hbond_atom_site_label_H
    _geom_hbond_atom_site_label_A
    _geom_hbond_site_symmetry_A
    _geom_hbond_distance_DH
    _geom_hbond_distance_HA
    _geom_hbond_distance_DA
    _geom_hbond_angle_DHA
    _geom_hbond_publ_flag
    N2 H2A O2 1_655 0.87(4) 2.04(4) 2.896(4) 170(3) yes
    N2 H2B N1 2_775 0.98(4) 2.08(4) 3.034(4) 163(3) yes
_shelx_hkl_file
;
  -1   0   0  249.97    5.70
  -1   0   0  316.67    5.90
  -1   0   0  306.87    5.90
  -1   0   0  299.97    6.80
  -1   0   0  316.97    8.10
   1   0   0  298.77    6.80
   1   0   0  311.17    5.90
   1   0   0  315.27    5.80
   1   0   0  304.27    5.90
  -2   0   0 2233.08   38.80
  -2   0   0 2095.39   38.60
  -2   0   0 2272.27   46.10
  -2   0   0 2332.57   54.09
  -2   0   0 2272.47   38.80
  -2   0   0 2289.07   40.50
   2   0   0 2287.57   38.70
   2   0   0 2302.87   40.50
   2   0   0 2325.47   38.80
   2   0   0 2324.87   38.90
   2   0   0 2263.87   46.10
  -3   0   0    2.60    0.90
  -3   0   0    1.70    1.00
  -3   0   0    0.70    0.80
  -3   0   0    0.80    0.60
  -3   0   0    2.00    0.70
  -3   0   0    1.60    0.60
   3   0   0    1.70    0.50
   3   0   0    1.70    0.80
   3   0   0    0.60    0.80
   3   0   0    0.80    0.90
   3   0   0    0.50    0.60
  -4   0   0   34.60    2.80
  -4   0   0   38.70    2.70
  -4   0   0   41.00    3.60
  -4   0   0   39.30    2.20
  -4   0   0   38.00    2.70
   4   0   0   40.50    2.90
   4   0   0   39.80    3.10
  -5   0   0   47.70    2.80
  -5   0   0   56.79    3.60
  -5   0   0   51.59    3.40
   5   0   0   52.09    3.70
   5   0   0   53.19    3.80
  -6   0   0   30.90    3.50
  -6   0   0   30.30    3.70
  -6   0   0   27.10    2.60
   6   0   0   29.00    3.60
   6   0   0   27.30    4.00
  -7   0   0    2.20    1.70
  -7   0   0    1.90    1.10
  -7   0   0    5.20    2.50
   7   0   0    2.50    1.90
   7   0   0    2.60    2.30
  -8   0   0   -1.10    2.00
  -8   0   0    1.50    2.50
  -8   0   0    2.00    1.30
   8   0   0   -2.30    1.80
   8   0   0   -2.50    2.10
  -9   0   0   -2.10    2.10
  -9   0   0    0.50    2.70
   9   0   0   -1.20    2.30
   9   0   0    0.80    2.70
  10  -1   0    0.70    2.90
 -10   1   0    1.60    2.90
 -10   1   0   -1.50    1.60
   9  -1   0    3.20    2.40
   9  -1   0   11.40    3.50
  -9   1   0   12.30    3.60
  -9   1   0    7.00    2.70
   8  -1   0    2.00    2.10
   8  -1   0   11.50    3.30
  -8   1   0    4.00    2.80
  -8   1   0    1.40    2.10
   7  -1   0  169.18    7.50
   7  -1   0  158.18    8.00
  -7   1   0  148.59    7.00
  -7   1   0  146.59    5.20
  -7   1   0  139.29    6.80
   6  -1   0    3.30    1.50
   6  -1   0    4.00    2.00
  -6   1   0    3.30    1.30
  -6   1   0    2.00    0.80
  -6   1   0    6.90    2.00
   5  -1   0    2.10    1.20
   5  -1   0    4.00    1.60
  -5   1   0    2.80    1.20
  -5   1   0    3.30    1.30
  -5   1   0    2.60    0.70
   4  -1   0   22.30    2.40
   4  -1   0   22.70    2.20
   4  -1   0   22.60    3.10
  -4   1   0   19.10    2.30
  -4   1   0   19.30    2.00
  -4   1   0   22.50    2.70
  -4   1   0   21.60    1.40
  -4   1   0   21.50    2.10
  -4   1   0   23.70    2.30
   3  -1   0   87.39    3.30
   3  -1   0   92.59    2.40
   3  -1   0   89.99    3.20
   3  -1   0   93.89    4.50
   3  -1   0   94.69    3.40
   3  -1   0   89.29    3.90
  -3   1   0   97.99    4.60
  -3   1   0   93.79    3.30
  -3   1   0   96.89    3.90
  -3   1   0   91.69    3.40
  -3   1   0   91.29    2.40
  -3   1   0   92.89    3.50
   2  -1   0   92.39    2.00
   2  -1   0   96.19    3.90
   2  -1   0   91.39    2.80
   2  -1   0   93.29    2.80
   2  -1   0   91.99    2.70
   2  -1   0   89.99    3.40
  -2   1   0   94.69    2.90
  -2   1   0   95.49    2.90
  -2   1   0   99.49    3.90
  -2   1   0   89.29    2.70
  -2   1   0   94.39    2.00
   1  -1   0  516.55   13.20
   1  -1   0  532.65    9.20
   1  -1   0  508.55    9.30
   1  -1   0  543.65    9.40
  -1   1   0  527.15    9.20
  -1   1   0  529.15    9.30
  -1   1   0  525.65   13.20
   0  -1   0   22.70    0.80
   0  -1   0   24.20    0.80
   0  -1   0   23.10    0.90
   0   1   0   29.40    0.90
   0   1   0   29.60    0.90
   0   1   0   28.10    1.00
   0   1   0   25.90    0.90
  -1  -1   0  329.37    6.60
  -1  -1   0  333.77    6.60
  -1  -1   0  334.47    6.30
  -1  -1   0  334.07    6.60
  -1  -1   0  334.47    7.10
  -1  -1   0  338.97    7.70
   1   1   0  337.87    6.60
   1   1   0  339.17    6.60
   1   1   0  341.37    5.70
   1   1   0  327.57    6.70
   1   1   0  331.27    7.70
   1   1   0  332.27    7.10
  -2  -1   0  219.08    6.00
  -2  -1   0  217.08    5.40
  -2  -1   0  212.48    5.30
  -2  -1   0  211.68    5.50
  -2  -1   0  222.18    5.40
   2   1   0  217.88    5.40
   2   1   0  206.58    5.40
   2   1   0  214.18    5.40
   2   1   0  219.38    5.40
   2   1   0  216.28    4.30
   2   1   0  214.08    6.00
  -3  -1   0  225.78    6.70
  -3  -1   0  214.48    6.00
  -3  -1   0  222.68    6.10
  -3  -1   0  217.58    6.10
   3   1   0  224.58    6.00
   3   1   0  221.68    4.90
   3   1   0  216.48    6.70
   3   1   0  221.08    6.00
   3   1   0  215.28    6.20
  -4  -1   0  723.53   15.70
  -4  -1   0  715.53   15.60
  -4  -1   0  723.23   17.60
  -4  -1   0  729.23   15.50
   4   1   0  736.33   17.80
   4   1   0  741.33   13.80
   4   1   0  703.23   15.70
  -5  -1   0  125.39    5.00
  -5  -1   0  128.39    5.70
  -5  -1   0  120.79    5.40
   5   1   0  122.79    5.60
   5   1   0  128.09    6.00
   5   1   0  121.09    4.20
  -6  -1   0   12.80    1.50
  -6  -1   0    8.20    2.20
  -6  -1   0   13.20    2.70
  -6  -1   0    8.30    1.50
   6   1   0    8.20    2.00
   6   1   0   12.40    2.80
  -7  -1   0   -2.50    1.80
  -7  -1   0   -0.20    1.80
  -7  -1   0   -0.20    1.10
   7   1   0   -1.00    2.00
   7   1   0   -0.50    1.50
  -8  -1   0   -2.10    2.00
  -8  -1   0    0.40    1.30
  -8  -1   0   -1.30    2.10
   8   1   0   -1.50    2.00
   8   1   0    0.80    2.40
  -9  -1   0    1.90    2.90
  -9  -1   0    0.00    1.90
   9   1   0    2.40    3.00
  10  -2   0    2.90    3.00
  10  -2   0   -1.70    2.50
 -10   2   0    1.50    3.10
   9  -2   0   -2.00    1.80
   9  -2   0   -1.20    2.40
  -9   2   0   -0.40    2.40
  -9   2   0   -0.10    2.10
   8  -2   0    5.00    2.20
   8  -2   0    8.60    3.00
  -8   2   0    6.00    2.70
  -8   2   0    6.60    2.40
   7  -2   0    6.60    2.50
   7  -2   0    2.50    1.80
  -7   2   0    5.00    2.00
  -7   2   0    0.80    0.80
   6  -2   0    4.20    1.80
   6  -2   0    4.20    1.50
   6  -2   0    2.20    1.50
  -6   2   0    3.10    1.30
  -6   2   0    1.90    0.70
  -6   2   0    3.50    1.70
   5  -2   0   94.19    4.40
   5  -2   0  100.59    5.30
   5  -2   0  100.89    6.10
  -5   2   0   92.39    2.60
  -5   2   0   87.79    4.20
  -5   2   0   99.69    4.60
   4  -2   0  138.89    6.40
   4  -2   0  127.29    5.50
   4  -2   0  128.79    4.60
  -4   2   0  134.89    6.20
  -4   2   0  133.29    4.80
  -4   2   0  137.19    4.60
  -4   2   0  127.39    4.50
   3  -2   0  466.85    9.80
   3  -2   0  468.25    9.70
   3  -2   0  467.75    9.80
   3  -2   0  469.75   13.80
   3  -2   0  478.05   12.30
  -3   2   0  474.45    9.90
  -3   2   0  465.15    9.90
  -3   2   0  461.65    9.70
  -3   2   0  485.45   13.70
   2  -2   0   85.19    2.60
   2  -2   0   92.39    4.00
   2  -2   0   89.09    2.70
   2  -2   0   86.59    2.00
  -2   2   0   86.29    3.80
  -2   2   0   86.29    2.60
  -2   2   0   89.79    2.60
   1  -2   0  341.27    6.90
   1  -2   0  345.97    6.20
   1  -2   0  332.37    6.20
  -1   2   0  334.97    6.80
  -1   2   0  333.97    6.20
   0  -2   0   11.80    1.00
   0  -2   0   12.20    0.90
   0  -2   0   12.50    0.70
   0  -2   0   12.50    0.70
   0  -2   0   12.60    0.80
   0  -2   0   12.90    0.90
   0   2   0   13.00    0.90
   0   2   0   13.30    1.00
   0   2   0   12.30    0.80
   0   2   0   12.10    0.80
   0   2   0   12.30    1.00
   0   2   0   14.00    0.90
   0   2   0   12.70    0.80
   0   2   0   12.70    1.10
  -1  -2   0  791.32   15.80
  -1  -2   0  785.42   14.40
  -1  -2   0  787.32   14.40
  -1  -2   0  798.32   17.30
  -1  -2   0  734.63   14.40
  -1  -2   0  794.72   14.10
  -1  -2   0  794.92   14.50
   1   2   0  796.92   14.50
   1   2   0  798.42   15.80
   1   2   0  772.22   14.50
   1   2   0  810.92   14.40
   1   2   0  807.92   14.50
  -2  -2   0   66.89    2.90
  -2  -2   0   68.59    2.40
  -2  -2   0   68.19    2.80
  -2  -2   0   69.99    3.10
  -2  -2   0   63.19    2.70
  -2  -2   0   64.59    3.20
   2   2   0   67.09    3.20
   2   2   0   66.69    1.50
   2   2   0   69.69    2.90
   2   2   0   66.09    2.80
   2   2   0   66.59    2.90
   2   2   0   67.59    2.80
  -3  -2   0  182.58    5.80
  -3  -2   0  184.68    6.20
  -3  -2   0  187.28    5.60
  -3  -2   0  180.98    6.00
  -3  -2   0  184.18    4.80
   3   2   0  189.28    4.00
   3   2   0  186.48    5.60
   3   2   0  190.58    6.40
   3   2   0  177.68    5.80
  -4  -2   0   42.80    3.30
  -4  -2   0   40.10    2.20
  -4  -2   0   44.20    2.90
  -4  -2   0   39.90    3.00
   4   2   0   41.70    1.90
   4   2   0   41.50    3.20
   4   2   0   40.70    3.70
  -5  -2   0   31.50    3.10
  -5  -2   0   33.70    3.30
  -5  -2   0   38.60    3.20
   5   2   0   37.30    3.60
   5   2   0   31.00    3.70
  -6  -2   0   -1.60    1.50
  -6  -2   0    0.00    1.20
  -6  -2   0    0.00    1.90
   6   2   0   -0.70    1.40
   6   2   0    1.10    2.00
  -7  -2   0    2.30    2.40
  -7  -2   0    4.50    2.40
  -7  -2   0    5.10    1.70
   7   2   0    3.50    1.90
   7   2   0    7.40    2.80
  -8  -2   0   -2.50    2.20
  -8  -2   0    0.80    1.30
  -8  -2   0   -1.60    2.30
   8   2   0   -3.30    1.70
   8   2   0   -1.90    1.70
  -9  -2   0   -3.80    2.50
  -9  -2   0   -2.90    2.60
   9   2   0   -4.10    2.30
  10  -3   0   -0.60    2.30
  10  -3   0    2.60    2.80
 -10   3   0    4.80    3.20
   9  -3   0   35.50    4.80
   9  -3   0   20.20    3.50
  -9   3   0   35.40    4.90
   8  -3   0    3.00    1.90
   8  -3   0    5.40    2.40
   8  -3   0    4.60    2.10
  -8   3   0    7.90    2.80
   7  -3   0    3.50    2.00
   7  -3   0    3.00    1.80
   7  -3   0    3.90    1.80
  -7   3   0    4.50    2.10
   6  -3   0   55.29    5.50
   6  -3   0   51.39    4.50
   6  -3   0   50.39    3.60
  -6   3   0   55.89    3.80
   5  -3   0    2.40    1.20
   5  -3   0    0.80    0.90
   5  -3   0    1.50    1.20
  -5   3   0    0.30    1.10
  -5   3   0    1.10    1.30
   4  -3   0   16.60    1.80
   4  -3   0   16.10    2.40
   4  -3   0   17.20    2.50
  -4   3   0   15.40    1.70
  -4   3   0   15.50    1.80
  -4   3   0   19.90    2.40
   3  -3   0   45.70    3.40
   3  -3   0   41.90    1.30
   3  -3   0   43.00    2.20
   3  -3   0   46.70    2.10
   3  -3   0   40.90    2.10
  -3   3   0   42.40    3.10
  -3   3   0   45.70    2.20
  -3   3   0   43.00    2.10
   2  -3   0   92.29    2.50
   2  -3   0   93.99    4.60
   2  -3   0   86.89    2.60
   2  -3   0   89.39    2.60
  -2   3   0   90.79    2.60
  -2   3   0   91.69    2.60
  -2   3   0   87.69    4.30
   1  -3   0  128.69    2.90
   1  -3   0  133.29    3.80
   1  -3   0  130.59    3.60
   1  -3   0  127.09    5.50
   1  -3   0  129.39    2.90
  -1   3   0  124.29    3.80
  -1   3   0  128.49    3.00
   0  -3   0    9.40    0.80
   0  -3   0    9.30    0.90
   0  -3   0    9.30    1.20
   0  -3   0    9.40    0.90
   0  -3   0    5.70    0.90
   0   3   0    9.80    1.30
   0   3   0   10.30    0.90
   0   3   0   10.10    1.20
   0   3   0    8.70    1.00
   0   3   0    8.40    1.10
   0   3   0    8.90    1.00
   0   3   0    9.30    0.90
  -1  -3   0   27.90    1.80
  -1  -3   0   27.20    2.20
  -1  -3   0   27.30    1.70
  -1  -3   0   28.20    1.50
  -1  -3   0   27.30    0.90
  -1  -3   0   28.60    2.00
  -1  -3   0   26.40    1.60
  -1  -3   0   27.60    1.70
   1   3   0   25.20    1.60
   1   3   0   25.10    1.60
   1   3   0   25.50    2.00
   1   3   0   27.80    1.70
   1   3   0   26.50    1.70
  -2  -3   0    3.10    1.00
  -2  -3   0    2.80    1.00
  -2  -3   0    2.40    1.00
  -2  -3   0    1.10    0.90
  -2  -3   0    2.70    0.90
  -2  -3   0    3.50    0.80
   2   3   0    4.40    1.10
   2   3   0    3.10    1.00
  -3  -3   0  262.87    7.60
  -3  -3   0  267.57    8.20
  -3  -3   0  263.37    7.30
   3   3   0  252.37    7.40
   3   3   0  261.77    8.50
   3   3   0  258.67    7.30
  -4  -3   0    4.40    1.60
  -4  -3   0    5.00    1.50
  -4  -3   0    3.10    1.20
   4   3   0    4.50    1.70
   4   3   0    5.80    0.60
   4   3   0    3.40    1.40
  -5  -3   0    2.80    1.40
  -5  -3   0    4.90    1.90
  -5  -3   0    2.20    1.30
   5   3   0    4.70    2.10
   5   3   0    2.80    0.60
   5   3   0    3.40    1.70
  -6  -3   0    0.20    1.30
  -6  -3   0    1.20    1.80
  -6  -3   0    0.30    1.70
   6   3   0    0.00    2.00
   6   3   0    0.70    1.60
  -7  -3   0    0.30    2.10
  -7  -3   0    3.20    1.70
  -7  -3   0    4.90    2.60
   7   3   0    5.50    2.70
   7   3   0    0.10    2.00
  -8  -3   0    2.80    2.70
  -8  -3   0   -4.00    2.10
  -8  -3   0    2.20    1.80
   8   3   0    2.80    2.70
  10  -4   0    1.10    2.40
 -10   4   0   -1.80    2.40
   9  -4   0    0.30    2.20
   9  -4   0    1.40    2.20
   9  -4   0    0.00    2.30
  -9   4   0    2.90    2.60
   8  -4   0    0.90    1.70
   8  -4   0    3.30    2.10
   8  -4   0    1.60    1.90
  -8   4   0    1.60    2.20
   7  -4   0    0.60    1.70
   7  -4   0    0.80    1.60
   7  -4   0    2.40    1.70
  -7   4   0    4.10    2.00
   6  -4   0    9.60    2.00
   6  -4   0    6.30    1.80
   6  -4   0    6.50    1.70
  -6   4   0    9.20    2.10
   5  -4   0   91.69    4.10
   5  -4   0   85.89    5.40
   5  -4   0   91.79    6.00
  -5   4   0   89.79    4.10
  -5   4   0   93.49    4.10
   4  -4   0  126.59    2.70
   4  -4   0  121.99    4.10
   4  -4   0  130.39    6.70
  -4   4   0  124.99    4.30
  -4   4   0  127.99    4.30
   3  -4   0  328.37    7.20
   3  -4   0  333.07   11.70
   3  -4   0  335.57    7.10
   3  -4   0  332.47    7.60
  -3   4   0  324.37    7.90
  -3   4   0  319.37    7.20
  -3   4   0  328.67    7.30
   2  -4   0  109.39    2.90
   2  -4   0  112.59    3.60
   2  -4   0  111.89    2.90
   2  -4   0  111.89    3.80
   2  -4   0  107.69    5.60
  -2   4   0   95.29    2.90
  -2   4   0  107.19    3.00
  -2   4   0  108.99    3.90
   1  -4   0    0.40    0.60
   1  -4   0    0.50    0.40
   1  -4   0   -0.20    0.70
   1  -4   0   -0.40    0.50
   1  -4   0   -0.10    0.60
   1  -4   0    0.30    0.40
   1  -4   0   -0.20    0.30
  -1   4   0    0.30    0.60
  -1   4   0    0.10    0.50
  -1   4   0    0.20    0.30
  -1   4   0    0.20    0.80
  -1   4   0   -2.50    0.90
   0  -4   0   14.00    1.90
   0  -4   0   16.40    1.20
   0  -4   0   14.90    1.30
   0  -4   0   15.70    1.20
   0   4   0   16.00    1.60
   0   4   0   13.40    1.50
   0   4   0   16.50    1.50
   0   4   0   14.80    1.20
   0   4   0   14.30    1.30
  -1  -4   0   50.89    2.50
  -1  -4   0   50.69    1.50
  -1  -4   0   45.90    2.90
  -1  -4   0   46.30    3.50
  -1  -4   0   52.29    2.30
   1   4   0   45.50    2.30
   1   4   0   47.90    2.50
   1   4   0   48.20    2.60
   1   4   0   48.40    2.40
   1   4   0   46.10    2.30
  -2  -4   0   -0.50    0.80
  -2  -4   0   -0.50    0.70
  -2  -4   0    1.00    0.70
  -2  -4   0    0.10    0.90
   2   4   0    1.30    1.00
   2   4   0    0.00    1.00
  -3  -4   0   23.40    2.90
  -3  -4   0   20.40    1.50
  -3  -4   0   20.90    2.20
  -3  -4   0   20.60    2.50
   3   4   0   21.40    2.50
   3   4   0   19.80    2.20
  -4  -4   0   10.30    2.00
  -4  -4   0    9.80    1.80
  -4  -4   0   14.00    1.40
  -4  -4   0   13.90    2.40
   4   4   0    7.70    1.90
   4   4   0   13.80    2.40
  -5  -4   0   -3.00    1.40
  -5  -4   0   -0.70    1.20
  -5  -4   0   -0.10    1.50
   5   4   0    1.10    1.60
   5   4   0   -0.50    1.70
  -6  -4   0    1.90    2.20
  -6  -4   0    3.70    1.80
  -6  -4   0    3.60    1.80
   6   4   0    1.80    2.30
   6   4   0    4.20    2.10
  -7  -4   0   -0.50    1.70
  -7  -4   0   -1.80    2.00
  -7  -4   0   -1.40    2.10
   7   4   0    1.70    2.50
   7   4   0   -0.50    1.80
  -8  -4   0   -4.60    2.20
  -8  -4   0    1.40    1.90
  -8  -4   0    2.50    2.80
   8   4   0   -1.70    2.50
  10  -5   0    1.80    2.40
 -10   5   0   -2.20    2.50
   9  -5   0   -0.20    2.00
   9  -5   0    1.40    2.10
  -9   5   0    2.20    2.60
   8  -5   0    0.40    1.80
   8  -5   0    0.50    1.80
   8  -5   0    1.80    2.00
  -8   5   0    1.50    2.10
   7  -5   0    0.70    1.60
   7  -5   0    0.20    1.50
   7  -5   0    0.10    1.50
  -7   5   0    0.00    1.70
   6  -5   0    7.80    2.10
   6  -5   0   14.20    2.30
  -6   5   0   15.10    2.30
  -6   5   0   13.00    2.30
   5  -5   0    0.40    0.90
   5  -5   0    1.00    1.10
  -5   5   0   -0.50    1.10
  -5   5   0    2.50    1.20
  -5   5   0    1.90    1.20
   4  -5   0    1.10    0.90
   4  -5   0    2.50    1.00
   4  -5   0    1.00    0.50
  -4   5   0    3.40    1.20
  -4   5   0    2.40    1.10
  -4   5   0    1.70    1.00
   3  -5   0   12.60    1.40
   3  -5   0   11.40    1.20
  -3   5   0   11.00    1.70
  -3   5   0   12.00    1.30
  -3   5   0   13.40    1.40
   2  -5   0   12.70    1.00
   2  -5   0   11.70    1.50
   2  -5   0   12.70    1.00
  -2   5   0   12.40    2.10
  -2   5   0   11.60    1.20
  -2   5   0   12.80    1.80
   1  -5   0    0.20    0.70
   1  -5   0    0.80    0.50
   1  -5   0    0.50    0.70
   1  -5   0   -0.40    0.60
   1  -5   0   -0.10    0.50
   1  -5   0    1.00    0.50
  -1   5   0   -1.30    0.80
  -1   5   0    0.00    0.60
  -1   5   0    0.20    0.80
  -1   5   0   -1.00    1.10
  -1   5   0    0.10    0.30
   0  -5   0   27.90    2.70
   0  -5   0   30.20    1.70
   0  -5   0   30.70    2.00
   0   5   0   30.10    2.10
   0   5   0   32.20    1.90
   0   5   0   30.40    2.50
   0   5   0   26.50    2.30
   0   5   0   29.70    1.80
  -1  -5   0   -0.30    0.70
  -1  -5   0    0.60    0.30
  -1  -5   0   -1.00    0.60
  -1  -5   0   -0.70    0.70
   1   5   0    0.10    1.00
   1   5   0   -1.20    0.80
   1   5   0   -0.20    0.80
  -2  -5   0    1.70    1.00
  -2  -5   0    0.70    1.00
  -2  -5   0    1.10    1.10
   2   5   0   -0.50    1.00
   2   5   0    1.70    1.30
   2   5   0    1.60    1.00
  -3  -5   0   40.30    2.10
  -3  -5   0   40.70    3.00
  -3  -5   0   40.50    3.30
  -3  -5   0   36.00    3.50
   3   5   0   40.70    3.30
  -4  -5   0    4.50    1.90
  -4  -5   0    4.00    1.70
  -4  -5   0    7.30    2.10
   4   5   0    5.50    2.10
  -5  -5   0    1.60    1.80
  -5  -5   0    3.60    1.90
  -5  -5   0    3.10    2.00
   5   5   0    1.90    2.10
  -6  -5   0    1.00    2.00
  -6  -5   0    1.00    2.10
  -6  -5   0    1.30    1.90
   6   5   0   -1.40    1.90
  -7  -5   0    1.00    2.00
  -7  -5   0   -1.90    2.10
   7   5   0    2.00    2.70
  10  -6   0    0.00    2.30
 -10   6   0    1.80    3.00
   9  -6   0   -1.60    2.10
   9  -6   0    2.40    2.40
  -9   6   0    2.60    2.60
   8  -6   0    1.30    2.10
   8  -6   0    4.00    2.30
  -8   6   0    1.70    1.60
  -8   6   0    2.30    2.20
   7  -6   0    9.90    2.60
   7  -6   0    8.60    2.60
  -7   6   0   24.80    3.40
  -7   6   0   15.20    2.40
   6  -6   0   10.50    2.00
   6  -6   0    7.40    2.20
   6  -6   0    6.30    2.00
  -6   6   0   13.60    2.40
  -6   6   0   13.30    2.20
   5  -6   0    1.30    1.10
   5  -6   0    0.80    1.20
   5  -6   0    1.40    0.50
  -5   6   0    2.50    1.20
  -5   6   0    2.70    1.40
  -5   6   0    1.10    1.30
   4  -6   0   -0.20    0.90
   4  -6   0   -0.10    0.70
   4  -6   0    0.60    0.60
  -4   6   0    1.60    0.90
  -4   6   0    0.20    1.10
  -4   6   0   -0.10    0.90
   3  -6   0    1.80    0.70
   3  -6   0    2.80    1.20
   3  -6   0    1.80    0.80
  -3   6   0    0.50    1.20
  -3   6   0    1.60    0.70
  -3   6   0    2.60    0.90
  -3   6   0    2.00    1.40
   2  -6   0   37.60    1.70
   2  -6   0   40.10    2.80
   2  -6   0   40.90    4.40
   2  -6   0   39.00    2.30
  -2   6   0   39.40    1.90
  -2   6   0   38.10    3.10
  -2   6   0   37.00    2.80
   1  -6   0   -1.30    0.50
   1  -6   0   -0.20    0.80
   1  -6   0    0.30    0.80
   1  -6   0   -0.10    0.50
   1  -6   0   -0.70    0.90
  -1   6   0    0.00    1.30
  -1   6   0   -0.40    0.70
  -1   6   0    0.10    0.40
  -1   6   0    0.90    1.10
  -1   6   0   -0.70    1.00
   0  -6   0   42.90    3.50
   0  -6   0   44.00    2.20
   0  -6   0   46.50    2.70
   0   6   0   48.30    3.30
   0   6   0   45.10    2.40
   0   6   0   42.60    3.00
   0   6   0   42.30    2.30
   0   6   0   48.00    3.00
  -1  -6   0    0.30    1.00
  -1  -6   0   -0.90    0.40
  -1  -6   0    0.20    0.80
  -1  -6   0   -0.50    0.80
  -1  -6   0    0.50    0.40
   1   6   0   -0.50    1.10
   1   6   0    0.40    1.00
   1   6   0    0.50    1.00
   1   6   0   -0.20    1.00
  -2  -6   0   -0.70    1.00
  -2  -6   0    0.20    1.10
  -2  -6   0   -0.30    1.20
   2   6   0   -1.00    1.20
   2   6   0    0.30    1.20
  -3  -6   0   -0.90    1.10
  -3  -6   0    0.10    1.20
  -3  -6   0    0.90    1.50
   3   6   0   -0.60    1.60
  -4  -6   0    4.50    1.90
  -4  -6   0    5.90    2.20
  -4  -6   0    6.00    2.00
   4   6   0    8.90    2.50
  -5  -6   0    6.70    2.30
  -5  -6   0    8.00    2.60
   5   6   0    4.40    2.40
  -6  -6   0   -1.80    1.90
  -6  -6   0   -2.60    1.80
   6   6   0    0.80    2.30
   9  -7   0    0.30    2.20
   9  -7   0   -1.70    2.60
  -9   7   0    0.60    2.40
   8  -7   0    0.10    2.30
   8  -7   0    4.10    2.30
  -8   7   0    5.00    2.10
  -8   7   0    4.80    2.40
   7  -7   0   79.69    7.70
   7  -7   0   90.59    7.50
  -7   7   0   81.29    4.70
  -7   7   0   81.89    4.90
  -6   7   0   17.30    2.80
  -6   7   0   16.60    2.40
   5  -7   0    6.30    1.00
   5  -7   0    5.70    1.90
  -5   7   0   11.10    1.80
  -5   7   0    8.40    2.10
   4  -7   0   -0.70    1.10
   4  -7   0    0.90    0.70
   4  -7   0   -0.70    0.60
  -4   7   0   -1.40    1.20
  -4   7   0   -1.80    1.90
  -4   7   0    0.00    0.80
  -4   7   0    0.80    1.00
   3  -7   0   42.00    5.00
   3  -7   0   34.70    2.90
   3  -7   0   39.30    1.90
  -3   7   0   44.30    3.40
  -3   7   0   40.50    3.80
   2  -7   0   37.10    3.10
   2  -7   0   34.90    1.70
   2  -7   0   36.20    2.30
   2  -7   0   37.70    2.50
   2  -7   0   37.40    4.80
  -2   7   0   35.60    2.00
  -2   7   0   38.60    3.50
  -2   7   0   36.30    3.20
   1  -7   0    3.30    1.30
   1  -7   0    3.70    0.90
   1  -7   0    3.80    0.80
   1  -7   0    2.30    1.50
  -1   7   0    5.20    1.50
  -1   7   0    5.10    1.10
  -1   7   0    2.70    1.60
  -1   7   0    2.30    2.00
   0  -7   0   10.80    1.80
   0  -7   0    8.10    1.40
   0  -7   0    9.10    1.40
   0   7   0   10.60    1.50
   0   7   0   10.40    1.60
   0   7   0    9.70    2.00
   0   7   0    9.30    2.10
   0   7   0   11.70    2.00
  -1  -7   0    2.50    1.20
  -1  -7   0    2.70    1.10
  -1  -7   0    3.40    0.60
  -1  -7   0    2.70    1.50
   1   7   0    2.80    1.70
   1   7   0    4.80    1.70
   1   7   0    4.40    1.60
  -2  -7   0    1.30    1.60
  -2  -7   0    0.20    1.20
   2   7   0   -0.50    1.20
   2   7   0    0.30    1.40
  -3  -7   0   -1.10    1.20
  -3  -7   0    0.70    1.30
   3   7   0    1.00    1.80
  -4  -7   0   10.00    2.40
  -4  -7   0   10.30    2.70
   4   7   0   13.50    2.90
  -5  -7   0    2.60    2.30
  -5  -7   0    0.20    2.00
   5   7   0    1.20    2.20
  -6  -7   0   -1.10    2.30
  -6  -7   0    0.40    1.70
   6   7   0   -0.90    2.60
   9  -8   0    2.50    2.50
  -9   8   0    0.30    2.30
   8  -8   0    5.00    2.50
   8  -8   0   -1.20    2.10
  -8   8   0    4.80    2.30
  -8   8   0    2.80    1.80
   7  -8   0    5.80    2.50
   7  -8   0    7.40    2.60
  -7   8   0   12.40    2.50
  -7   8   0   16.60    3.10
  -6   8   0   20.90    3.20
  -6   8   0   17.00    3.90
  -6   8   0   17.80    2.40
   5  -8   0   -0.30    1.30
   5  -8   0   -0.70    0.70
  -5   8   0    0.20    1.20
  -5   8   0    0.60    1.20
  -5   8   0   -0.90    2.20
   4  -8   0   -0.40    1.00
   4  -8   0    1.80    1.50
  -4   8   0    1.00    1.30
  -4   8   0   -1.30    2.20
  -4   8   0    1.50    1.10
   3  -8   0  218.68   11.90
   3  -8   0  216.18    7.70
   3  -8   0  225.68    6.30
   3  -8   0  214.48    6.70
  -3   8   0  216.78    8.10
  -3   8   0  220.08    8.50
   2  -8   0    6.00    2.10
   2  -8   0   12.80    2.00
   2  -8   0   10.40    1.40
   2  -8   0    7.40    1.80
  -2   8   0   14.10    3.00
  -2   8   0   11.20    2.60
  -2   8   0    9.40    1.30
   1  -8   0   -1.00    1.00
   1  -8   0    0.30    0.80
   1  -8   0   -2.30    1.40
  -1   8   0   -1.10    0.90
  -1   8   0   -1.70    0.90
  -1   8   0   -0.70    1.80
   0  -8   0   19.00    2.30
   0  -8   0   25.60    3.60
   0   8   0   19.80    2.60
   0   8   0   21.00    3.20
   0   8   0   16.70    2.30
  -1  -8   0   39.80    4.40
  -1  -8   0   35.00    3.00
   1   8   0   38.30    3.40
   1   8   0   35.20    3.10
   1   8   0   35.40    3.80
  -2  -8   0    7.50    1.80
  -2  -8   0   12.30    2.40
   2   8   0   12.40    2.50
   2   8   0   11.50    2.40
  -3  -8   0    4.40    2.20
  -3  -8   0   -1.20    1.40
   3   8   0    1.60    1.80
   3   8   0    3.70    1.90
  -4  -8   0    2.90    2.30
  -4  -8   0    2.20    2.00
   4   8   0    2.50    2.20
  -5  -8   0   -0.10    2.40
  -5  -8   0   -0.30    2.20
   5   8   0    3.40    2.60
   8  -9   0    5.90    2.70
   8  -9   0    0.30    2.10
  -8   9   0    0.90    2.00
  -8   9   0   -0.90    1.70
  -8   9   0    5.30    3.60
   7  -9   0    1.20    2.20
   7  -9   0    2.00    2.20
  -7   9   0    0.80    1.70
  -7   9   0    3.60    3.40
  -7   9   0    1.10    1.80
   6  -9   0    4.00    2.00
  -6   9   0    7.90    1.80
  -6   9   0    6.20    3.30
  -6   9   0   10.50    2.70
   5  -9   0    4.50    2.10
  -5   9   0    5.80    1.50
  -5   9   0    6.20    2.00
  -5   9   0    5.00    3.00
   4  -9   0   37.70    3.10
   4  -9   0   41.50    6.10
   4  -9   0   36.90    3.50
  -4   9   0   36.80    2.40
  -4   9   0   38.10    4.70
  -4   9   0   36.90    4.00
   3  -9   0    3.50    1.40
   3  -9   0    0.90    1.40
   3  -9   0    2.10    1.70
  -3   9   0    4.80    2.70
  -3   9   0    2.10    2.10
   2  -9   0   55.69    3.30
   2  -9   0   64.79    7.20
   2  -9   0   66.49    4.80
  -2   9   0   62.69    2.90
  -2   9   0   59.79    4.80
  -2   9   0   62.49    5.10
   1  -9   0    5.70    1.30
   1  -9   0    7.40    1.90
   1  -9   0    5.70    2.30
  -1   9   0    8.40    2.80
  -1   9   0    8.60    1.50
  -1   9   0    9.10    2.60
   0  -9   0    3.10    1.30
   0  -9   0    2.60    2.10
   0  -9   0    3.40    1.50
   0   9   0    4.90    1.50
   0   9   0    5.50    2.10
   0   9   0    4.80    2.00
  -1  -9   0   -0.60    1.10
  -1  -9   0    2.50    1.80
   1   9   0    2.80    2.00
   1   9   0    1.10    1.70
   1   9   0    1.20    1.50
  -2  -9   0   -0.90    1.40
  -2  -9   0    0.20    2.00
   2   9   0   -2.70    1.40
   2   9   0   -0.30    1.60
  -3  -9   0   -1.90    2.00
   3   9   0    0.40    1.90
   3   9   0   -0.40    1.90
   7 -10   0    2.90    2.20
   7 -10   0   -0.80    1.80
  -7  10   0    1.40    3.20
  -7  10   0    0.40    1.50
  -7  10   0    3.00    2.20
   6 -10   0    0.70    1.70
  -6  10   0   -0.20    1.20
  -6  10   0   -1.20    1.90
  -6  10   0    0.10    3.10
   5 -10   0    2.60    2.00
  -5  10   0    2.80    3.20
  -5  10   0    4.40    2.00
   4 -10   0    7.20    2.70
   4 -10   0    8.50    1.90
  -4  10   0   16.10    3.90
  -4  10   0   14.10    3.00
   3 -10   0    0.30    1.40
   3 -10   0    0.70    1.30
  -3  10   0    1.30    2.00
  -3  10   0    0.50    2.60
   2 -10   0    3.10    1.90
   2 -10   0    5.60    1.80
  -2  10   0    8.10    3.60
  -2  10   0    6.10    1.30
  -2  10   0    6.50    2.50
   1 -10   0    0.50    1.50
   1 -10   0    1.20    2.10
  -1  10   0   -1.50    1.70
  -1  10   0   -0.10    1.10
   0 -10   0    3.40    2.00
   0 -10   0    4.50    2.40
   0  10   0    5.50    2.20
   0  10   0    1.90    2.10
   0  10   0    6.10    1.70
  -1 -10   0   -0.60    1.20
  -1 -10   0    0.60    2.10
   1  10   0    2.20    1.90
   1  10   0    0.90    1.70
  -2 -10   0    1.10    2.20
   2  10   0   -1.80    1.60
   6 -11   0    3.70    2.40
  -6  11   0    4.70    2.70
  -6  11   0    8.50    4.10
   5 -11   0    1.20    1.60
  -5  11   0    4.20    2.80
  -5  11   0    2.50    1.80
  -4  11   0   27.20    5.00
  -4  11   0   23.00    3.80
   3 -11   0    2.70    2.20
   3 -11   0    4.40    2.10
  -3  11   0    7.40    3.50
  -3  11   0    7.90    3.00
   2 -11   0   -0.70    1.90
   2 -11   0    1.00    1.60
  -2  11   0   -0.80    2.70
  -2  11   0   -1.80    1.30
   1 -11   0    1.70    1.50
   1 -11   0    0.20    2.00
  -1  11   0    2.70    2.50
   0 -11   0   -0.80    2.20
   0 -11   0   -1.70    1.60
   0  11   0    2.00    2.00
   0 -11   1    1.40    2.30
   0 -11   1    0.30    1.70
  -1  11  -1    0.40    1.70
   1 -11   1    0.60    1.60
   1 -11   1   -0.70    1.90
  -2  11  -1   -3.50    2.60
  -2  11  -1   -0.10    2.00
   2 -11   1   -0.40    1.80
   2 -11   1    0.60    1.60
  -3  11  -1    0.50    2.20
  -3  11  -1   -0.30    3.00
   3 -11   1    0.00    1.80
   3 -11   1    0.80    1.50
  -4  11  -1   20.30    4.60
  -4  11  -1    6.80    2.80
   4 -11   1    5.50    2.30
  -5  11  -1    5.30    2.70
  -5  11  -1    5.90    3.70
   5 -11   1    3.10    2.20
  -6  11  -1    3.00    3.60
  -6  11  -1    0.00    2.10
   6 -11   1   -1.70    1.50
   2  10  -1    5.10    2.30
   2  10  -1    1.60    1.80
  -2 -10   1    0.90    1.90
   1  10  -1    0.40    1.90
   1  10  -1    0.40    1.40
  -1 -10   1    2.50    1.90
   0  10  -1    0.50    2.00
   0  10  -1   -0.80    1.70
   0  10  -1   -0.40    1.10
   0 -10   1   -0.30    1.30
   0 -10   1   -0.80    1.30
  -1  10  -1    2.70    2.20
   1 -10   1    1.20    1.90
   1 -10   1    3.10    1.70
  -2  10  -1   -1.40    1.90
  -2  10  -1    1.50    2.60
   2 -10   1    1.70    1.30
   2 -10   1   -1.20    1.00
  -3  10  -1    0.80    1.70
  -3  10  -1    0.60    2.60
   3 -10   1    0.20    1.10
   3 -10   1   -0.80    1.40
  -4  10  -1    7.10    3.30
  -4  10  -1    9.10    2.60
   4 -10   1    3.50    1.50
   4 -10   1    4.10    2.10
  -5  10  -1    7.20    2.70
  -5  10  -1   17.10    3.80
   5 -10   1    6.70    2.50
  -6  10  -1    5.20    2.20
  -6  10  -1    1.50    3.10
   6 -10   1    1.10    1.80
  -7  10  -1    0.90    2.20
  -7  10  -1    0.70    2.40
   7 -10   1    0.90    1.70
   7 -10   1    1.40    1.90
   4   9  -1    4.90    2.60
   4   9  -1    1.40    2.00
  -4  -9   1    1.50    2.30
  -4  -9   1   -0.50    1.90
   3   9  -1   11.80    3.20
   3   9  -1    7.70    2.40
  -3  -9   1    9.00    2.20
  -3  -9   1    6.00    2.60
   2   9  -1   -0.90    1.50
   2   9  -1    1.10    1.90
  -2  -9   1   -0.80    1.20
  -2  -9   1    2.50    1.70
   1   9  -1   22.30    3.40
   1   9  -1   21.70    2.60
  -1  -9   1   28.10    3.00
  -1  -9   1   12.50    2.40
   0   9  -1    4.00    1.30
   0   9  -1    6.40    2.40
   0   9  -1    7.70    2.30
   0  -9   1    5.30    1.80
   0  -9   1    4.20    1.40
  -1   9  -1    0.10    2.20
  -1   9  -1    2.80    1.60
  -1   9  -1   -0.70    0.90
   1  -9   1    0.30    0.90
   1  -9   1    0.40    1.20
   1  -9   1   -0.50    1.00
  -2   9  -1   83.19    5.80
  -2   9  -1   77.89    5.00
   2  -9   1   84.89    7.80
   2  -9   1   81.49    4.00
   2  -9   1   83.89    5.20
  -3   9  -1    7.90    1.00
  -3   9  -1    8.60    2.60
  -3   9  -1    9.50    2.50
   3  -9   1    3.30    1.80
   3  -9   1    5.80    1.50
   3  -9   1    7.80    1.40
   3  -9   1    8.20    1.70
  -4   9  -1   25.90    4.30
  -4   9  -1   20.20    3.20
  -4   9  -1   24.50    1.70
   4  -9   1   22.50    2.90
   4  -9   1   23.80    2.50
   4  -9   1   25.30    5.00
  -5   9  -1    2.40    1.10
  -5   9  -1    6.70    2.70
  -5   9  -1    3.60    1.80
   5  -9   1    2.70    1.80
  -6   9  -1    3.20    2.10
  -6   9  -1    2.40    1.40
  -6   9  -1    6.90    3.10
   6  -9   1    1.30    1.60
  -7   9  -1    0.90    1.60
  -7   9  -1    0.80    1.80
  -7   9  -1   -0.40    2.90
   7  -9   1    2.90    2.30
   7  -9   1   -0.10    1.70
  -8   9  -1    2.50    2.00
  -8   9  -1   -0.10    3.20
  -8   9  -1   -1.20    1.70
   8  -9   1    2.80    2.40
   8  -9   1   -1.50    1.80
   5   8  -1    5.30    2.70
  -5  -8   1    2.80    1.90
  -5  -8   1    0.30    2.10
   4   8  -1    0.90    2.00
  -4  -8   1   -1.70    1.60
  -4  -8   1    1.30    2.10
   3   8  -1    1.80    1.70
   3   8  -1   -2.20    1.60
  -3  -8   1    0.00    1.80
  -3  -8   1    0.30    1.40
   2   8  -1    8.70    2.00
   2   8  -1    9.50    2.40
  -2  -8   1    4.70    2.00
  -2  -8   1    6.40    1.70
   1   8  -1    3.70    1.80
   1   8  -1    1.50    1.40
   1   8  -1    4.90    1.60
  -1  -8   1    3.00    1.20
  -1  -8   1    3.60    1.80
   0   8  -1    5.40    2.10
   0   8  -1    6.90    1.40
   0   8  -1    7.90    2.30
   0  -8   1    6.90    1.40
   0  -8   1    6.80    1.80
  -1   8  -1    1.80    0.80
  -1   8  -1    1.90    1.50
  -1   8  -1    2.40    2.20
  -1   8  -1    0.90    1.70
  -1   8  -1    0.60    0.80
   1  -8   1    0.90    1.10
   1  -8   1    0.10    1.40
   1  -8   1    0.60    0.90
  -2   8  -1    5.20    0.80
  -2   8  -1    5.90    2.20
  -2   8  -1    8.20    2.70
   2  -8   1    6.50    1.30
   2  -8   1    5.40    1.30
   2  -8   1    4.60    1.90
   2  -8   1    2.90    1.50
  -3   8  -1   73.39    2.50
  -3   8  -1   74.19    2.50
  -3   8  -1   79.99    5.30
  -3   8  -1   83.29    4.90
   3  -8   1   72.79    3.50
   3  -8   1   82.79    7.00
   3  -8   1   73.99    4.50
  -4   8  -1    3.60    1.10
  -4   8  -1    6.70    2.00
  -4   8  -1    5.10    2.70
   4  -8   1    3.30    1.60
   4  -8   1    1.70    1.00
  -5   8  -1   -0.50    1.80
  -5   8  -1    0.20    1.10
  -5   8  -1    2.40    1.70
   5  -8   1    0.00    0.70
   5  -8   1    0.90    1.30
  -6   8  -1   10.30    3.00
  -6   8  -1    8.10    2.20
  -6   8  -1   12.00    2.10
   6  -8   1    8.30    2.60
   6  -8   1    7.30    2.40
  -7   8  -1   42.40    3.70
  -7   8  -1   44.50    3.80
  -7   8  -1   46.90    5.50
   7  -8   1   44.60    5.60
   7  -8   1   49.30    6.40
  -8   8  -1    5.40    2.40
  -8   8  -1    4.80    2.00
  -8   8  -1    9.30    3.50
   8  -8   1   -1.20    2.10
   8  -8   1    5.00    2.30
  -9   8  -1    4.60    2.70
  -9   8  -1    4.70    3.50
   9  -8   1    6.90    3.10
   6   7  -1    0.20    2.40
  -6  -7   1   -1.70    2.10
  -6  -7   1   -0.50    2.10
   5   7  -1   -1.50    1.90
  -5  -7   1    1.40    2.00
  -5  -7   1    0.70    2.00
   4   7  -1    1.20    1.90
  -4  -7   1    0.30    1.30
  -4  -7   1   -0.80    1.50
   3   7  -1   61.09    4.30
  -3  -7   1   66.49    5.70
  -3  -7   1   64.39    4.50
   2   7  -1   -0.70    1.30
   2   7  -1    0.30    1.40
  -2  -7   1    0.00    1.00
  -2  -7   1    0.40    1.10
   1   7  -1   87.39    4.50
   1   7  -1   74.69    3.70
   1   7  -1   83.19    3.70
   1   7  -1   90.09    4.90
  -1  -7   1   85.19    4.20
  -1  -7   1   78.69    3.30
  -1  -7   1   88.69    5.40
  -1  -7   1   82.19    2.80
   0   7  -1    7.50    1.80
   0   7  -1    7.30    1.90
   0   7  -1   11.00    1.40
   0  -7   1    7.20    1.60
   0  -7   1    7.00    1.30
   0  -7   1    8.50    1.10
  -1   7  -1   -0.50    0.60
  -1   7  -1   -2.10    1.00
  -1   7  -1   -0.20    1.10
  -1   7  -1   -0.40    0.60
  -1   7  -1   -1.60    1.50
   1  -7   1   -0.20    0.40
   1  -7   1   -0.30    0.80
   1  -7   1    0.90    0.70
  -2   7  -1   49.90    1.90
  -2   7  -1   54.19    4.00
  -2   7  -1   45.70    3.20
   2  -7   1   56.39    3.70
   2  -7   1   55.59    5.40
   2  -7   1   48.50    1.20
   2  -7   1   49.00    1.20
   2  -7   1   51.39    2.60
   2  -7   1   50.49    2.80
  -3   7  -1    2.40    0.70
  -3   7  -1    4.70    2.10
  -3   7  -1    2.30    1.20
  -3   7  -1    3.40    0.90
   3  -7   1    2.40    1.30
   3  -7   1    2.80    0.50
   3  -7   1    2.00    1.00
  -4   7  -1   32.30    3.10
  -4   7  -1   31.90    2.10
  -4   7  -1   26.10    3.60
   4  -7   1   28.40    1.70
   4  -7   1   25.00    4.20
   4  -7   1   30.40    2.30
  -5   7  -1   -2.00    1.30
  -5   7  -1   -0.50    1.10
  -5   7  -1    0.10    1.30
   5  -7   1   -1.40    0.90
   5  -7   1    0.50    0.60
  -6   7  -1   -0.60    1.80
  -6   7  -1    0.30    1.50
  -6   7  -1    2.40    1.50
   6  -7   1    0.10    1.30
   6  -7   1   -1.30    1.40
  -7   7  -1   15.10    2.40
  -7   7  -1   14.20    2.60
   7  -7   1    6.20    2.60
   7  -7   1    7.00    2.20
  -8   7  -1    2.90    1.80
  -8   7  -1    0.20    2.00
   8  -7   1    1.70    2.20
   8  -7   1   -3.20    1.80
  -9   7  -1    3.80    3.10
  -9   7  -1    3.20    2.60
   9  -7   1    1.70    2.40
   7   6  -1    3.00    2.90
  -7  -6   1   -3.10    1.70
  -7  -6   1   -1.50    2.30
   6   6  -1   -0.50    2.20
  -6  -6   1   -1.50    1.70
  -6  -6   1    2.80    2.40
   5   6  -1    8.40    2.70
  -5  -6   1    7.60    2.40
  -5  -6   1    5.50    1.90
   4   6  -1   57.79    4.60
  -4  -6   1   63.19    4.80
  -4  -6   1   58.99    5.40
  -4  -6   1   54.39    4.00
   3   6  -1   81.09    4.50
  -3  -6   1   76.69    4.50
  -3  -6   1   67.79    4.90
  -3  -6   1   71.99    3.80
   2   6  -1    0.90    1.20
   2   6  -1   -0.30    1.10
  -2  -6   1   -1.00    1.10
  -2  -6   1   -0.30    0.20
  -2  -6   1    0.60    1.00
  -2  -6   1   -1.20    0.80
   1   6  -1   13.20    2.10
   1   6  -1    9.70    1.90
   1   6  -1   11.30    1.60
   1   6  -1    9.40    1.40
  -1  -6   1   11.50    1.10
  -1  -6   1    7.80    1.30
  -1  -6   1    9.70    1.30
  -1  -6   1    5.70    1.30
   0   6  -1    4.50    1.40
   0   6  -1    0.50    0.40
   0   6  -1    4.70    1.00
   0   6  -1    1.80    1.40
   0   6  -1    1.70    1.00
   0  -6   1    3.90    1.00
   0  -6   1    1.90    1.20
   0  -6   1    3.20    0.70
  -1   6  -1   19.80    2.00
  -1   6  -1   20.20    1.30
  -1   6  -1   19.20    1.20
  -1   6  -1   18.70    2.50
  -1   6  -1   20.80    2.10
   1  -6   1   19.20    1.70
   1  -6   1   22.20    2.30
   1  -6   1   18.80    1.00
   1  -6   1   14.60    1.50
   1  -6   1   19.60    1.00
  -2   6  -1  192.58    6.80
  -2   6  -1  189.88    4.30
  -2   6  -1  201.08    6.50
   2  -6   1  200.98    6.40
   2  -6   1  193.28    3.90
   2  -6   1  195.58    3.90
   2  -6   1  200.48    9.40
  -3   6  -1   -0.30    1.50
  -3   6  -1    2.70    0.70
  -3   6  -1    3.70    0.90
  -3   6  -1    2.70    1.10
   3  -6   1    1.40    1.00
   3  -6   1    1.60    0.70
   3  -6   1    2.50    0.60
  -4   6  -1   26.20    2.50
  -4   6  -1   23.80    1.80
  -4   6  -1   25.50    2.00
  -4   6  -1   21.40    3.00
   4  -6   1   18.60    3.30
   4  -6   1   25.80    1.90
   4  -6   1   23.30    1.70
  -5   6  -1    4.50    1.40
  -5   6  -1    3.90    1.30
  -5   6  -1    4.70    1.50
   5  -6   1    2.50    0.50
   5  -6   1    3.90    1.20
   5  -6   1    1.90    1.40
   5  -6   1    2.10    1.30
  -6   6  -1   12.70    2.00
  -6   6  -1   12.90    2.30
   6  -6   1   11.10    2.00
   6  -6   1    7.90    2.10
   6  -6   1   11.30    2.40
  -7   6  -1    0.20    1.80
  -7   6  -1    0.30    1.20
   7  -6   1    1.20    1.60
   7  -6   1    0.10    1.70
  -8   6  -1   -1.00    1.40
  -8   6  -1    1.40    2.30
   8  -6   1   -2.80    1.80
   8  -6   1    0.00    1.80
  -9   6  -1    4.30    2.80
   9  -6   1    0.80    2.20
 -10   6  -1   -0.40    2.60
  10  -6   1    2.20    2.90
   7   5  -1   -0.70    2.20
  -7  -5   1   -1.60    1.80
  -7  -5   1   -0.70    2.10
   6   5  -1    4.40    2.40
  -6  -5   1    3.30    1.90
  -6  -5   1    4.30    2.40
  -6  -5   1    3.20    2.20
   5   5  -1   -0.20    1.80
  -5  -5   1   -1.20    1.50
  -5  -5   1    1.50    1.60
  -5  -5   1   -1.30    1.40
   4   5  -1   26.90    3.20
  -4  -5   1   32.80    4.00
  -4  -5   1   29.70    3.50
  -4  -5   1   29.10    3.00
   3   5  -1   -0.50    1.30
   3   5  -1    2.20    1.30
  -3  -5   1   -0.20    0.90
  -3  -5   1    0.60    1.00
  -3  -5   1    0.20    1.10
  -3  -5   1    0.70    1.10
   2   5  -1    0.00    1.00
   2   5  -1    0.20    1.10
  -2  -5   1    0.20    0.30
  -2  -5   1   -0.50    0.90
  -2  -5   1   -0.30    0.80
  -2  -5   1    0.10    1.00
  -2  -5   1   -0.40    0.70
   1   5  -1   -0.20    0.70
   1   5  -1   -2.30    0.80
   1   5  -1   -0.90    0.70
   1   5  -1    0.00    0.90
  -1  -5   1    0.20    0.40
  -1  -5   1   -0.50    0.60
  -1  -5   1    0.70    0.70
  -1  -5   1    0.40    0.70
   0   5  -1  153.58    5.20
   0   5  -1  151.38    5.10
   0   5  -1  155.98    4.00
   0   5  -1  158.38    5.40
   0  -5   1  155.98    4.70
   0  -5   1  155.88    3.80
   0  -5   1  152.48    3.80
   0  -5   1  157.78    5.70
  -1   5  -1   16.00    1.00
  -1   5  -1   15.90    1.00
  -1   5  -1   15.50    2.10
  -1   5  -1   16.50    1.60
  -1   5  -1   18.80    2.00
   1  -5   1   15.60    1.30
   1  -5   1   15.20    1.50
   1  -5   1   17.90    1.90
   1  -5   1   17.20    0.80
   1  -5   1   16.50    0.80
  -2   5  -1   32.50    1.40
  -2   5  -1   32.00    2.70
  -2   5  -1   37.20    2.50
  -2   5  -1   34.70    1.40
   2  -5   1   34.10    1.20
   2  -5   1   32.90    1.20
   2  -5   1   34.50    3.50
   2  -5   1   34.30    2.20
  -3   5  -1    1.50    0.80
  -3   5  -1    0.80    1.10
  -3   5  -1    2.00    0.90
  -3   5  -1    0.60    0.60
   3  -5   1    0.50    0.60
   3  -5   1    0.60    0.80
   3  -5   1    1.30    0.60
  -4   5  -1  149.19    4.60
  -4   5  -1  150.88    5.10
  -4   5  -1  150.88    4.60
   4  -5   1  150.78    4.00
   4  -5   1  148.99    7.50
   4  -5   1  144.89    4.40
  -5   5  -1    0.80    1.00
  -5   5  -1    2.30    1.30
  -5   5  -1    2.90    1.30
   5  -5   1    1.70    1.00
   5  -5   1    1.50    0.20
   5  -5   1    1.50    1.30
   5  -5   1    1.60    1.10
   5  -5   1    2.40    0.40
  -6   5  -1    7.40    1.80
  -6   5  -1    8.30    1.70
  -6   5  -1    9.10    2.10
   6  -5   1    8.00    1.80
   6  -5   1    4.70    1.70
   6  -5   1    5.10    1.80
  -7   5  -1    3.90    2.10
  -7   5  -1    2.70    1.40
   7  -5   1    2.20    1.70
   7  -5   1    2.20    1.90
   7  -5   1    3.40    1.80
  -8   5  -1   -1.00    2.00
   8  -5   1   -1.20    1.90
   8  -5   1    2.30    2.10
  -9   5  -1    1.30    2.50
   9  -5   1    0.70    2.20
 -10   5  -1   -1.60    2.50
  10  -5   1    0.70    2.50
   8   4  -1    2.90    2.90
  -8  -4   1    2.80    2.70
  -8  -4   1   -0.90    1.70
  -8  -4   1    0.20    2.60
   7   4  -1    9.40    3.10
  -7  -4   1    3.50    1.90
  -7  -4   1   11.40    3.10
  -7  -4   1    6.50    2.60
   6   4  -1    0.50    1.60
   6   4  -1    0.90    2.00
  -6  -4   1   -0.80    1.60
  -6  -4   1    0.70    1.90
  -6  -4   1   -0.90    1.30
   5   4  -1   -0.60    1.30
   5   4  -1   -2.40    1.50
  -5  -4   1   -1.30    1.50
  -5  -4   1   -0.40    0.80
  -5  -4   1    0.50    1.60
   4   4  -1    1.80    1.70
  -4  -4   1    1.80    1.30
  -4  -4   1    1.20    1.20
  -4  -4   1    1.80    1.30
   3   4  -1   14.10    1.90
   3   4  -1   14.90    2.10
  -3  -4   1   10.00    1.70
  -3  -4   1   12.90    1.50
  -3  -4   1   10.80    1.70
  -3  -4   1   16.60    2.10
   2   4  -1   38.30    2.40
   2   4  -1   35.50    2.30
  -2  -4   1   38.70    2.60
  -2  -4   1   35.70    2.70
  -2  -4   1   34.00    2.00
  -2  -4   1   33.50    2.20
  -2  -4   1   32.40    2.60
  -2  -4   1   36.40    1.20
   1   4  -1    1.40    0.80
   1   4  -1   -0.20    0.50
   1   4  -1    0.50    0.70
   1   4  -1    0.30    0.70
   1   4  -1    0.60    0.90
  -1  -4   1   -0.10    0.60
  -1  -4   1    0.80    0.60
  -1  -4   1    1.20    0.60
  -1  -4   1    0.40    0.70
  -1  -4   1    0.50    0.70
  -1  -4   1    0.50    0.40
   0   4  -1  707.43   14.50
   0   4  -1  700.83   12.80
   0   4  -1  707.93   14.40
   0   4  -1  713.83   14.40
   0  -4   1  716.63   12.70
   0  -4   1  728.13   13.80
   0  -4   1  712.13   12.70
   0  -4   1  704.83   15.30
   0  -4   1  725.93   14.40
  -1   4  -1   59.09    2.80
  -1   4  -1   60.79    2.80
  -1   4  -1   62.49    2.90
  -1   4  -1   59.29    1.60
  -1   4  -1   62.39    1.60
   1  -4   1   60.69    1.40
   1  -4   1   62.39    2.80
   1  -4   1   61.49    1.50
   1  -4   1   59.99    2.10
   1  -4   1   60.19    2.70
  -2   4  -1   20.90    1.80
  -2   4  -1   20.30    1.90
  -2   4  -1   18.60    1.20
   2  -4   1   20.00    1.50
   2  -4   1   21.70    2.50
   2  -4   1   18.00    1.00
   2  -4   1   18.40    1.00
  -3   4  -1   31.90    1.80
  -3   4  -1   32.20    2.90
  -3   4  -1   30.60    1.80
  -3   4  -1   34.50    2.10
   3  -4   1   34.40    1.70
   3  -4   1   32.40    1.70
   3  -4   1   31.20    3.00
  -4   4  -1   24.20    2.00
  -4   4  -1   23.80    1.80
  -4   4  -1   20.50    2.00
   4  -4   1   19.10    2.50
   4  -4   1   20.20    2.70
   4  -4   1   22.20    1.10
   4  -4   1   20.60    1.00
   4  -4   1   21.40    1.80
  -5   4  -1    8.00    1.60
  -5   4  -1    8.90    1.40
  -5   4  -1   11.20    1.90
   5  -4   1    9.70    1.70
   5  -4   1    4.30    1.40
   5  -4   1    7.20    1.70
  -6   4  -1   11.40    2.20
   6  -4   1    5.70    1.70
   6  -4   1   13.00    2.30
   6  -4   1    6.90    2.00
  -7   4  -1    3.80    2.10
  -7   4  -1    4.40    1.20
   7  -4   1    2.30    1.80
   7  -4   1    3.90    2.00
   7  -4   1    1.90    1.80
  -8   4  -1   20.10    3.50
   8  -4   1   13.30    2.90
   8  -4   1    5.10    2.30
  -9   4  -1   17.90    3.70
   9  -4   1    8.90    3.00
   9  -4   1   20.90    3.70
 -10   4  -1    0.60    2.70
  10  -4   1    0.00    2.60
   9   3  -1    2.20    2.90
  -9  -3   1    1.10    2.70
  -9  -3   1   -3.20    1.70
   8   3  -1   -0.20    2.40
  -8  -3   1   -1.80    2.30
  -8  -3   1   -3.80    2.00
  -8  -3   1   -0.20    1.70
   7   3  -1    9.90    2.40
   7   3  -1   14.40    3.40
  -7  -3   1   12.00    2.90
  -7  -3   1   11.40    2.40
  -7  -3   1   23.60    3.80
   6   3  -1    3.90    2.40
   6   3  -1    2.60    1.80
  -6  -3   1    3.10    1.50
  -6  -3   1    5.00    1.80
  -6  -3   1    5.60    2.20
   5   3  -1    0.40    0.60
   5   3  -1   -1.10    1.20
   5   3  -1    1.10    1.70
  -5  -3   1   -0.30    1.50
  -5  -3   1   -1.00    0.90
  -5  -3   1   -0.80    1.40
   4   3  -1    1.50    1.20
   4   3  -1    2.00    0.50
   4   3  -1    1.20    1.50
  -4  -3   1    1.10    1.10
  -4  -3   1    1.50    1.30
  -4  -3   1    3.20    1.10
   3   3  -1   54.79    1.60
   3   3  -1   56.79    3.00
   3   3  -1   55.09    3.10
   3   3  -1   57.89    3.40
  -3  -3   1   54.19    2.90
  -3  -3   1   57.69    3.30
  -3  -3   1   56.89    3.30
  -3  -3   1   57.79    3.30
   2   3  -1    1.80    1.00
   2   3  -1    1.70    0.90
  -2  -3   1    3.60    0.90
  -2  -3   1    2.90    1.00
  -2  -3   1    2.60    0.40
  -2  -3   1    2.30    0.90
  -2  -3   1    1.90    0.90
  -2  -3   1    2.10    0.80
   1   3  -1   10.90    1.10
   1   3  -1   10.30    1.30
   1   3  -1   12.40    1.20
   1   3  -1   11.50    1.20
  -1  -3   1   13.20    1.30
  -1  -3   1   10.80    1.30
  -1  -3   1   11.40    1.50
  -1  -3   1   12.60    1.40
  -1  -3   1   11.20    1.10
  -1  -3   1   11.20    1.00
  -1  -3   1   10.40    1.50
  -1  -3   1   11.80    0.80
   0   3  -1   15.00    1.50
   0   3  -1   15.60    1.00
   0   3  -1   16.80    1.30
   0   3  -1   17.20    1.30
   0   3  -1   17.00    0.90
   0  -3   1   16.10    1.20
   0  -3   1   16.80    1.40
   0  -3   1   16.60    0.80
   0  -3   1   17.20    0.80
   0  -3   1   15.50    1.50
   0  -3   1   16.20    1.40
  -1   3  -1   23.30    1.60
  -1   3  -1   24.70    1.70
  -1   3  -1   24.80    0.80
   1  -3   1   26.00    1.60
   1  -3   1   24.00    1.50
   1  -3   1   22.30    0.70
   1  -3   1   24.80    0.70
  -2   3  -1  162.58    4.30
  -2   3  -1  162.48    3.70
  -2   3  -1  152.08    3.70
   2  -3   1  165.38    3.70
   2  -3   1  167.48    6.20
  -3   3  -1  583.34   11.50
  -3   3  -1  575.94   16.10
  -3   3  -1  578.64   11.40
  -3   3  -1  580.54   11.60
   3  -3   1  595.14   16.60
   3  -3   1  582.74   11.30
   3  -3   1  600.54   12.10
   3  -3   1  571.94   15.10
   3  -3   1  573.54   11.50
  -4   3  -1  109.59    4.00
  -4   3  -1  111.09    5.20
  -4   3  -1  110.09    4.10
   4  -3   1  112.99    2.50
   4  -3   1  114.99    5.50
   4  -3   1  107.39    4.00
   4  -3   1  118.39    5.60
  -5   3  -1    4.70    1.50
  -5   3  -1    5.10    1.50
   5  -3   1    4.20    1.40
   5  -3   1    2.80    1.30
   5  -3   1    4.20    1.20
  -6   3  -1    6.50    1.90
   6  -3   1    5.30    1.70
   6  -3   1    7.00    2.00
   6  -3   1    4.10    1.60
  -7   3  -1    2.70    2.10
   7  -3   1   -0.10    1.60
   7  -3   1    1.30    1.60
   7  -3   1    1.60    1.90
  -8   3  -1    3.90    2.50
   8  -3   1    0.40    1.80
   8  -3   1   -0.40    1.90
  -9   3  -1   -0.70    2.20
   9  -3   1    3.10    2.60
   9  -3   1   -0.70    2.50
 -10   3  -1    7.00    3.50
  10  -3   1   12.10    3.50
  10  -3   1    8.30    3.10
   9   2  -1    3.20    3.00
  -9  -2   1    2.00    3.00
  -9  -2   1   -0.30    2.60
   8   2  -1    4.60    2.90
  -8  -2   1   -3.70    2.00
  -8  -2   1   -0.70    2.20
  -8  -2   1    0.00    1.20
   7   2  -1    0.50    1.70
   7   2  -1   -1.20    2.00
  -7  -2   1   -1.20    1.00
  -7  -2   1    0.70    2.10
  -7  -2   1   -0.20    2.00
   6   2  -1    0.40    1.40
   6   2  -1   -3.30    1.60
  -6  -2   1    1.10    1.10
  -6  -2   1   -2.00    1.50
  -6  -2   1   -0.30    1.20
   5   2  -1   83.89    4.80
   5   2  -1   89.39    5.10
   5   2  -1   85.09    3.20
  -5  -2   1   88.89    4.50
  -5  -2   1   82.99    4.40
  -5  -2   1   86.19    4.90
   4   2  -1    4.30    1.30
   4   2  -1    6.50    0.90
   4   2  -1    6.40    1.70
  -4  -2   1    4.10    1.00
  -4  -2   1    4.90    1.20
  -4  -2   1    6.40    1.50
  -4  -2   1    5.90    1.50
   3   2  -1   10.90    1.10
   3   2  -1   11.70    1.90
   3   2  -1    8.70    1.50
   3   2  -1   10.70    1.60
  -3  -2   1    6.20    1.10
  -3  -2   1   13.60    1.90
  -3  -2   1   11.50    1.30
  -3  -2   1   10.40    1.60
  -3  -2   1   10.60    1.60
   2   2  -1    2.70    1.00
   2   2  -1    2.90    0.70
   2   2  -1    4.70    0.60
   2   2  -1    3.50    0.70
   2   2  -1    3.40    0.90
  -2  -2   1    3.50    0.50
  -2  -2   1    4.20    0.80
  -2  -2   1    3.90    1.00
  -2  -2   1    4.50    0.90
  -2  -2   1    1.50    0.70
  -2  -2   1    2.90    0.70
  -2  -2   1    4.20    1.00
   1   2  -1  159.78    3.90
   1   2  -1  162.58    4.10
   1   2  -1  165.18    3.90
  -1  -2   1  170.58    3.40
  -1  -2   1  165.98    4.20
  -1  -2   1  167.38    4.50
  -1  -2   1  167.88    3.90
  -1  -2   1  164.38    4.10
  -1  -2   1  163.98    4.60
  -1  -2   1  163.38    3.80
   0   2  -1   36.10    1.60
   0   2  -1   35.20    1.60
   0   2  -1   36.40    1.10
   0   2  -1   37.00    1.70
   0   2  -1   35.30    1.00
   0  -2   1   36.90    1.00
   0  -2   1   38.00    1.50
   0  -2   1   36.80    1.60
   0  -2   1   36.90    1.00
   0  -2   1   37.50    1.60
  -1   2  -1  228.48    4.20
  -1   2  -1  231.98    5.40
  -1   2  -1  230.18    5.00
   1  -2   1  225.78    6.90
   1  -2   1  233.08    5.00
   1  -2   1  226.48    4.20
   1  -2   1  230.58    5.20
  -2   2  -1   17.40    1.20
  -2   2  -1   18.00    1.10
  -2   2  -1   17.30    1.20
  -2   2  -1   16.50    1.50
   2  -2   1   12.90    1.70
   2  -2   1   16.50    1.20
   2  -2   1   16.50    1.10
   2  -2   1   20.10    1.70
  -3   2  -1 1001.70   24.80
  -3   2  -1  996.70   18.30
  -3   2  -1  964.10   18.10
   3  -2   1  958.00   17.90
   3  -2   1  964.50   18.20
   3  -2   1  985.30   22.50
   3  -2   1  983.50   17.70
   3  -2   1  985.60   18.50
   3  -2   1  931.81   24.80
  -4   2  -1    6.80    1.30
  -4   2  -1    8.00    1.50
  -4   2  -1    4.50    1.00
  -4   2  -1    7.00    1.50
   4  -2   1    4.50    1.10
   4  -2   1    5.80    1.40
   4  -2   1    7.80    0.80
   4  -2   1    4.20    1.10
  -5   2  -1    2.00    0.70
  -5   2  -1    1.90    0.90
  -5   2  -1    2.50    1.40
  -5   2  -1    3.80    1.20
   5  -2   1    2.10    1.00
   5  -2   1    2.50    1.30
   5  -2   1    2.40    0.50
   5  -2   1    4.20    1.50
  -6   2  -1    1.80    1.70
  -6   2  -1    1.30    1.20
  -6   2  -1    0.80    0.80
   6  -2   1    0.30    1.60
   6  -2   1    0.90    1.30
  -7   2  -1  241.28    9.20
  -7   2  -1  239.38    8.60
  -7   2  -1  222.78    6.30
   7  -2   1  248.38    9.00
   7  -2   1  229.98   10.30
  -8   2  -1   19.10    3.60
  -8   2  -1   11.60    2.50
   8  -2   1   13.50    3.20
   8  -2   1   10.00    2.60
  -9   2  -1    5.30    3.00
   9  -2   1    0.00    2.20
   9  -2   1    1.80    2.50
 -10   2  -1    2.90    3.20
  10  -2   1    8.30    3.50
  10  -2   1   -3.00    2.30
   9   1  -1    0.90    2.80
  -9  -1   1   -4.20    2.40
  -9  -1   1   -2.40    2.20
   8   1  -1    1.10    2.60
   8   1  -1   -0.70    1.60
  -8  -1   1    2.80    2.60
  -8  -1   1    1.00    2.30
  -8  -1   1    2.20    1.30
   7   1  -1   -0.90    1.60
   7   1  -1    0.10    1.50
  -7  -1   1   -1.20    1.80
  -7  -1   1    1.30    2.00
  -7  -1   1    0.20    0.90
   6   1  -1    0.00    1.30
   6   1  -1    3.00    2.10
  -6  -1   1   -1.00    1.50
  -6  -1   1    0.50    1.80
  -6  -1   1    0.50    1.00
   5   1  -1   43.20    2.60
   5   1  -1   43.80    3.60
   5   1  -1   41.60    3.60
  -5  -1   1   43.20    3.30
  -5  -1   1   45.60    3.30
  -5  -1   1   41.20    2.90
   4   1  -1  223.48    6.90
   4   1  -1  216.18    5.60
   4   1  -1  227.38    7.10
  -4  -1   1  228.28    6.50
  -4  -1   1  216.78    6.70
  -4  -1   1  222.98    6.70
  -4  -1   1  220.78    6.90
   3   1  -1  335.57    7.00
   3   1  -1  343.97    8.30
   3   1  -1  340.77    8.00
   3   1  -1  333.07    8.70
  -3  -1   1  339.77    8.10
  -3  -1   1  340.17    8.60
  -3  -1   1  343.17    8.10
  -3  -1   1  337.57    8.20
  -3  -1   1  343.47   11.50
  -3  -1   1  346.77    8.20
   2   1  -1  828.32   14.50
   2   1  -1  843.12   15.50
   2   1  -1  828.12   17.50
   2   1  -1  822.42   15.40
   2   1  -1  799.32   15.20
  -2  -1   1  796.42   16.00
  -2  -1   1  827.92   15.50
  -2  -1   1  837.22   17.50
  -2  -1   1  830.32   15.30
  -2  -1   1  845.42   15.40
  -2  -1   1  822.92   14.50
   1   1  -1 1219.58   20.80
   1   1  -1 1176.58   25.10
   1   1  -1 1193.68   20.60
   1   1  -1 1220.38   20.20
   1   1  -1 1229.78   20.90
  -1  -1   1 1225.48   26.00
  -1  -1   1 1219.68   20.70
  -1  -1   1 1214.98   20.90
  -1  -1   1 1175.68   20.60
  -1  -1   1 1186.48   20.60
   0   1  -1 1536.35   27.60
   0   1  -1 1769.12   29.50
   0  -1   1 1413.76   27.50
   0  -1   1 1815.72   29.90
  -1   1  -1 4242.08   73.59
  -1   1  -1 4336.97   76.29
  -1   1  -1 4322.47   73.89
  -1   1  -1 4314.57   90.29
  -1   1  -1 4251.27  101.49
  -1   1  -1 4151.88   72.39
   1  -1   1 4309.57  101.99
   1  -1   1 4227.28   90.79
   1  -1   1 4170.38   73.39
   1  -1   1 4197.98   77.19
   1  -1   1 4263.77   73.69
   1  -1   1 4237.98   72.59
  -2   1  -1  510.15    9.60
  -2   1  -1  497.95    9.80
  -2   1  -1  504.55    9.80
  -2   1  -1  509.75   13.00
  -2   1  -1  495.65   11.90
  -2   1  -1  494.85   10.00
   2  -1   1  498.35    9.90
   2  -1   1  503.55    9.70
   2  -1   1  500.45    9.60
   2  -1   1  504.95   13.00
   2  -1   1  491.65   12.00
   2  -1   1  495.05    9.80
  -3   1  -1  127.29    4.20
  -3   1  -1  130.19    3.50
  -3   1  -1  126.09    5.10
  -3   1  -1  125.29    4.10
  -3   1  -1  127.89    4.80
  -3   1  -1  127.19    4.30
   3  -1   1  128.19    3.40
   3  -1   1  125.39    4.00
   3  -1   1  132.99    5.10
   3  -1   1  139.39    5.30
   3  -1   1  120.19    4.10
   3  -1   1  128.89    4.10
  -4   1  -1  103.49    4.50
  -4   1  -1  110.49    3.50
  -4   1  -1  104.09    4.10
  -4   1  -1  112.59    5.30
   4  -1   1  110.39    3.40
   4  -1   1  108.89    4.40
   4  -1   1  106.69    4.90
  -5   1  -1   55.29    2.70
  -5   1  -1   51.79    3.40
  -5   1  -1   57.99    3.90
   5  -1   1   53.69    2.40
   5  -1   1   49.50    3.50
   5  -1   1   48.10    4.00
  -6   1  -1  158.58    6.50
  -6   1  -1  149.59    6.50
  -6   1  -1  153.28    5.20
   6  -1   1  149.39    7.40
   6  -1   1  156.58    6.70
  -7   1  -1  205.58    8.50
  -7   1  -1  220.38    6.90
  -7   1  -1  233.38    8.70
   7  -1   1  222.68    9.90
   7  -1   1  222.18    8.80
  -8   1  -1   30.80    4.40
  -8   1  -1   18.70    3.10
   8  -1   1   17.30    3.10
   8  -1   1   26.50    4.10
  -9   1  -1    8.10    2.90
  -9   1  -1    7.60    3.50
   9  -1   1    3.40    2.80
   9  -1   1   10.40    3.20
 -10   1  -1    3.30    3.50
  10  -1   1   -1.20    2.80
  10  -1   1   -3.40    2.30
  10   0  -1    5.60    3.60
 -10   0   1    2.00    3.30
 -10   0   1   -1.30    2.70
   9   0  -1   -3.60    2.00
   9   0  -1    0.40    2.70
  -9   0   1   -3.30    2.10
  -9   0   1    3.20    2.90
   8   0  -1    2.30    2.50
   8   0  -1   -0.60    1.70
  -8   0   1   -2.30    1.80
  -8   0   1    0.00    2.30
  -8   0   1    0.50    0.90
   7   0  -1    3.40    1.90
   7   0  -1    1.60    1.50
  -7   0   1    1.70    1.50
  -7   0   1    1.20    0.90
  -7   0   1    2.90    2.10
   6   0  -1   54.89    3.90
   6   0  -1   51.99    4.40
  -6   0   1   55.69    3.10
  -6   0   1   55.59    3.90
  -6   0   1   56.29    3.80
   5   0  -1   21.90    2.60
   5   0  -1   22.50    2.70
  -5   0   1   22.00    2.60
  -5   0   1   23.70    2.00
  -5   0   1   22.60    2.40
   4   0  -1    0.90    0.70
   4   0  -1   -0.50    0.80
   4   0  -1   -0.50    1.20
  -4   0   1   -1.50    0.50
  -4   0   1   -0.10    0.70
  -4   0   1    0.20    0.60
  -4   0   1    0.10    1.20
   3   0  -1   75.99    3.20
   3   0  -1   75.39    2.70
   3   0  -1   79.29    4.50
   3   0  -1   77.69    3.20
   3   0  -1   79.49    3.10
   3   0  -1   75.79    3.00
  -3   0   1   73.69    3.00
  -3   0   1   74.79    2.50
  -3   0   1   77.19    3.20
  -3   0   1   74.19    3.00
  -3   0   1   71.89    4.10
  -3   0   1   77.29    3.10
   2   0  -1  473.55    9.50
   2   0  -1  486.25    9.40
   2   0  -1  483.25    9.10
   2   0  -1  471.05   13.40
   2   0  -1  469.35   10.60
   2   0  -1  483.65    9.40
  -2   0   1  481.25    9.50
  -2   0   1  486.85   13.40
  -2   0   1  469.85   10.60
  -2   0   1  483.75    9.50
  -2   0   1  471.25    9.40
   1   0  -1  104.79    2.40
   1   0  -1   92.19    3.60
   1   0  -1  107.59    2.50
   1   0  -1  105.29    2.50
  -1   0   1  109.19    3.70
  -1   0   1  106.59    2.60
  -1   0   1  101.99    2.40
   0   0  -1   -0.10    0.10
   0   0  -1   -0.20    0.10
   0   0  -1   -0.10    0.10
   0   0  -1   -0.10    0.10
   0   0  -1   -0.20    0.10
   0   0   1   -0.10    0.10
   0   0   1   -0.20    0.10
   0   0   1   -0.20    0.10
   0   0   1   -0.20    0.10
   0   0   1   -0.10    0.10
   0   0   1   -0.40    0.10
   0   0   1   -0.10    0.10
  -1   0  -1  366.66    7.10
  -1   0  -1  365.26    8.40
  -1   0  -1  356.66    7.20
  -1   0  -1  358.46    7.00
  -1   0  -1  360.06    7.00
   1   0   1  367.56    7.20
   1   0   1  353.56    6.90
   1   0   1  366.56    7.10
   1   0   1  363.46    8.40
   1   0   1  352.16    6.90
  -2   0  -1  590.34   11.40
  -2   0  -1  574.34   13.40
  -2   0  -1  585.84   11.40
  -2   0  -1  584.04   15.10
  -2   0  -1  565.34   11.50
  -2   0  -1  569.94   11.30
   2   0   1  583.94   11.30
   2   0   1  569.74   11.30
   2   0   1  570.94   11.40
   2   0   1  572.74   11.40
   2   0   1  562.54   13.40
  -3   0  -1    9.10    1.50
  -3   0  -1    4.70    0.80
  -3   0  -1    7.30    1.40
  -3   0  -1    4.10    1.00
  -3   0  -1    7.00    1.40
  -3   0  -1    5.10    1.20
   3   0   1    6.60    1.30
   3   0   1    5.50    1.10
   3   0   1    6.70    1.00
   3   0   1    4.50    0.90
   3   0   1    8.60    1.40
  -4   0  -1   25.50    3.00
  -4   0  -1   25.40    2.00
  -4   0  -1   33.00    2.60
  -4   0  -1   25.70    2.40
   4   0   1   29.60    2.40
   4   0   1   28.70    2.00
   4   0   1   27.40    2.80
  -5   0  -1   36.70    3.20
  -5   0  -1   36.60    2.70
  -5   0  -1   40.10    3.50
   5   0   1   42.10    3.50
   5   0   1   35.30    3.60
  -6   0  -1   59.79    2.20
  -6   0  -1   64.29    4.60
  -6   0  -1   62.09    3.70
  -6   0  -1   58.99    4.30
   6   0   1   59.69    5.10
   6   0   1   71.89    4.90
  -7   0  -1    5.50    2.60
  -7   0  -1   -0.10    1.40
  -7   0  -1    0.60    1.10
   7   0   1   -0.30    2.10
   7   0   1   -2.10    1.50
  -8   0  -1   -0.40    2.10
  -8   0  -1    2.50    2.70
  -8   0  -1   -0.20    1.10
   8   0   1    0.70    1.90
   8   0   1    0.40    2.00
  -9   0  -1   -0.80    1.70
  -9   0  -1   -2.20    2.60
   9   0   1   -3.50    2.00
   9   0   1   -0.70    2.50
  10  -1  -1    7.50    3.60
 -10   1   1   12.40    3.90
 -10   1   1    4.20    2.90
   9  -1  -1    1.20    2.80
   9  -1  -1   -2.70    1.90
  -9   1   1    1.70    2.60
  -9   1   1   -0.50    1.60
   8  -1  -1    2.00    2.50
   8  -1  -1    0.40    1.60
  -8   1   1   -0.40    1.90
  -8   1   1    5.00    2.60
   7  -1  -1   22.20    3.40
  -7   1   1   19.50    3.40
  -7   1   1   10.40    2.20
  -7   1   1   18.70    2.00
   6  -1  -1  144.69    6.80
   6  -1  -1  144.09    6.20
  -6   1   1  135.89    4.40
  -6   1   1  148.19    6.30
  -6   1   1  152.98    6.30
   5  -1  -1    4.20    1.60
   5  -1  -1    0.60    0.90
   5  -1  -1    1.80    1.20
  -5   1   1    0.80    1.20
  -5   1   1    1.70    1.20
  -5   1   1    1.30    0.60
   4  -1  -1    0.90    0.80
   4  -1  -1   -0.30    1.00
   4  -1  -1    0.70    0.90
  -4   1   1    0.10    0.30
  -4   1   1    0.70    1.10
  -4   1   1    0.00    0.70
  -4   1   1    0.10    0.90
  -4   1   1    0.90    0.80
   3  -1  -1   37.10    3.10
   3  -1  -1   34.00    2.00
   3  -1  -1   32.40    2.00
   3  -1  -1   29.80    2.20
   3  -1  -1   34.50    2.00
   3  -1  -1   32.40    2.10
  -3   1   1   32.90    1.90
  -3   1   1   32.00    1.20
  -3   1   1   33.50    2.10
  -3   1   1   36.50    2.10
  -3   1   1   36.00    2.90
   2  -1  -1 1148.49   20.00
   2  -1  -1 1157.28   20.40
   2  -1  -1 1159.98   28.70
   2  -1  -1 1137.89   20.20
  -2   1   1 1125.29   20.00
  -2   1   1 1157.58   20.20
  -2   1   1 1128.99   20.30
  -2   1   1 1150.78   28.60
   1  -1  -1  645.24   11.50
   1  -1  -1  640.94   16.40
   1  -1  -1  647.94   10.90
   1  -1  -1  642.14   11.80
   1  -1  -1  649.04   11.40
   1  -1  -1  642.94   11.50
  -1   1   1  644.04   10.90
  -1   1   1  647.54   16.40
  -1   1   1  654.13   11.80
  -1   1   1  634.94   11.40
  -1   1   1  640.14   11.40
   0  -1  -1  373.76    6.60
   0  -1  -1  386.16    8.60
   0  -1  -1  378.16    7.00
   0  -1  -1  382.66    7.60
   0  -1  -1  373.76    6.60
   0  -1  -1  369.86    7.30
   0  -1  -1  373.36    7.00
   0   1   1  379.26    7.30
   0   1   1  374.46    6.60
   0   1   1  360.86    7.00
   0   1   1  378.56    7.00
   0   1   1  368.66    7.50
   0   1   1  380.76    6.60
  -1  -1  -1   33.80    1.60
  -1  -1  -1   35.90    1.30
  -1  -1  -1   35.50    1.60
  -1  -1  -1   37.90    2.10
  -1  -1  -1   36.80    1.80
  -1  -1  -1   37.10    1.70
   1   1   1   35.00    1.70
   1   1   1   35.10    1.60
   1   1   1   35.20    1.50
   1   1   1   35.80    0.90
   1   1   1   34.60    1.30
   1   1   1   37.10    2.10
   1   1   1   36.70    1.70
  -2  -1  -1   18.60    1.50
  -2  -1  -1   18.50    1.60
  -2  -1  -1   16.70    1.80
  -2  -1  -1   18.20    1.60
  -2  -1  -1   17.30    1.60
  -2  -1  -1   19.30    1.10
   2   1   1   20.50    2.10
   2   1   1   20.00    1.60
   2   1   1   14.40    1.60
   2   1   1   16.80    1.50
   2   1   1   17.10    1.60
  -3  -1  -1   76.29    3.80
  -3  -1  -1   77.19    3.50
  -3  -1  -1   71.59    3.20
  -3  -1  -1   73.19    3.30
  -3  -1  -1   70.89    2.20
   3   1   1   72.09    3.50
   3   1   1   75.29    3.40
   3   1   1   72.59    3.90
   3   1   1   75.99    3.20
  -4  -1  -1   52.59    3.40
  -4  -1  -1   57.09    2.20
  -4  -1  -1   56.19    3.30
  -4  -1  -1   55.69    3.40
   4   1   1   51.79    3.50
   4   1   1   52.89    3.80
  -5  -1  -1   65.79    2.50
  -5  -1  -1   69.99    3.90
  -5  -1  -1   71.79    4.50
  -5  -1  -1   67.79    4.00
   5   1   1   70.09    4.40
   5   1   1   72.69    4.90
   5   1   1   69.99    3.00
  -6  -1  -1    5.10    1.50
  -6  -1  -1    3.70    1.60
  -6  -1  -1    5.10    2.30
   6   1   1    7.70    2.50
   6   1   1    3.10    1.90
  -7  -1  -1    0.10    2.00
  -7  -1  -1    1.30    2.30
  -7  -1  -1    2.40    1.50
   7   1   1   -0.30    1.80
   7   1   1    3.40    2.60
  -8  -1  -1    3.20    1.70
  -8  -1  -1    2.90    2.60
  -8  -1  -1    6.80    3.00
   8   1   1    4.20    2.90
   8   1   1    1.30    2.40
  -9  -1  -1    3.40    3.00
  -9  -1  -1   -2.30    2.50
   9   1   1    2.40    3.00
   9   1   1   -3.40    2.50
  10  -2  -1   -1.70    2.80
  10  -2  -1   -3.00    1.90
 -10   2   1   -3.10    2.70
 -10   2   1   -2.70    2.20
   9  -2  -1    0.00    1.90
   9  -2  -1   -1.00    2.30
  -9   2   1   -1.30    1.40
  -9   2   1    1.00    2.60
   8  -2  -1   -3.00    1.90
   8  -2  -1   -0.50    1.60
  -8   2   1   -0.30    2.20
  -8   2   1    0.60    1.90
   7  -2  -1  154.48    9.30
   7  -2  -1  162.78    7.20
   7  -2  -1  152.58    7.80
  -7   2   1  159.38    7.10
  -7   2   1  141.49    4.00
  -7   2   1  163.98    7.10
   6  -2  -1   46.80    5.10
   6  -2  -1   48.30    3.70
   6  -2  -1   47.70    4.20
  -6   2   1   52.29    3.70
  -6   2   1   45.10    1.70
  -6   2   1   51.39    3.90
   5  -2  -1   64.19    3.60
   5  -2  -1   66.49    4.20
   5  -2  -1   65.39    5.10
  -5   2   1   67.59    3.60
  -5   2   1   63.29    1.60
  -5   2   1   67.69    3.80
   4  -2  -1  126.19    4.50
   4  -2  -1  130.39    5.40
   4  -2  -1  138.99    6.70
  -4   2   1  126.09    4.40
  -4   2   1  133.39    4.60
  -4   2   1  137.29    6.40
  -4   2   1  126.59    4.50
   3  -2  -1   97.19    3.20
   3  -2  -1   91.69    4.80
   3  -2  -1   92.59    3.30
  -3   2   1   93.49    3.30
  -3   2   1   93.89    3.30
  -3   2   1   91.59    3.20
  -3   2   1   91.29    4.60
   2  -2  -1 3514.85   58.99
   2  -2  -1 3443.96   62.69
   2  -2  -1 3504.45   59.39
   2  -2  -1 3481.95   58.29
   2  -2  -1 3417.46   84.89
  -2   2   1 3396.96   84.49
  -2   2   1 3582.64   58.29
  -2   2   1 3523.25   64.29
   1  -2  -1  575.04   10.30
   1  -2  -1  564.94   10.30
   1  -2  -1  553.14   11.00
   1  -2  -1  579.74   15.40
  -1   2   1  567.64   10.30
  -1   2   1  544.75   10.30
  -1   2   1  549.65   11.00
  -1   2   1  566.84   15.30
   0  -2  -1  298.07    6.10
   0  -2  -1  303.17    6.90
   0  -2  -1  303.37    5.70
   0  -2  -1  294.57    6.10
   0  -2  -1  305.97    5.70
   0  -2  -1  295.27    6.40
   0   2   1  302.67    6.40
   0   2   1  296.07    6.30
   0   2   1  289.77    6.10
   0   2   1  289.77    6.10
   0   2   1  290.77    6.80
   0   2   1  293.97    5.80
   0   2   1  296.77    5.70
  -1  -2  -1  171.18    4.20
  -1  -2  -1  171.58    4.40
  -1  -2  -1  162.68    4.20
  -1  -2  -1  166.68    4.90
  -1  -2  -1  169.68    4.40
  -1  -2  -1  163.78    5.30
   1   2   1  172.88    4.40
   1   2   1  164.38    4.80
   1   2   1  165.98    4.20
   1   2   1  161.08    5.40
   1   2   1  169.48    4.20
   1   2   1  161.08    4.40
  -2  -2  -1    1.00    0.80
  -2  -2  -1   -0.30    0.80
  -2  -2  -1   -0.10    0.60
  -2  -2  -1   -0.40    0.70
  -2  -2  -1   -0.10    0.60
  -2  -2  -1    0.20    0.40
   2   2   1   -0.40    0.70
   2   2   1   -1.00    0.80
   2   2   1    0.10    0.10
   2   2   1    0.20    0.20
   2   2   1    0.40    0.50
   2   2   1   -0.50    0.50
   2   2   1    0.80    0.60
   2   2   1    0.30    0.80
  -3  -2  -1  264.67    7.30
  -3  -2  -1  261.17    6.10
  -3  -2  -1  263.67    7.30
  -3  -2  -1  281.27    7.90
   3   2   1  262.67    8.50
   3   2   1  260.37    7.50
   3   2   1  256.97    5.20
  -4  -2  -1   13.00    1.40
  -4  -2  -1   12.10    2.10
  -4  -2  -1   11.50    1.80
  -4  -2  -1    9.10    1.60
   4   2   1    8.90    1.80
   4   2   1   13.70    1.30
   4   2   1   13.00    2.10
  -5  -2  -1    4.40    1.90
  -5  -2  -1    4.30    1.10
  -5  -2  -1    2.80    1.30
  -5  -2  -1    2.00    1.20
   5   2   1    1.40    1.70
   5   2   1    2.40    0.90
   5   2   1    0.90    1.40
  -6  -2  -1   -1.10    1.40
  -6  -2  -1    0.20    1.20
  -6  -2  -1   -1.40    1.70
   6   2   1   -1.00    1.60
   6   2   1   -0.90    2.00
  -7  -2  -1   -0.50    1.20
  -7  -2  -1   -1.90    1.80
  -7  -2  -1   -3.00    2.00
   7   2   1   -1.40    2.00
   7   2   1    0.60    2.20
  -8  -2  -1   -1.30    1.50
  -8  -2  -1   -1.40    2.30
  -8  -2  -1   -2.80    2.50
   8   2   1    2.00    2.60
   8   2   1   -5.00    2.20
  -9  -2  -1    3.10    3.30
  -9  -2  -1   -0.80    2.10
   9   2   1    1.40    3.00
  10  -3  -1   -1.20    2.10
  10  -3  -1    1.40    2.90
 -10   3   1   -3.70    2.50
   9  -3  -1    1.60    2.10
   9  -3  -1    1.50    2.40
  -9   3   1    5.40    2.90
   8  -3  -1    5.00    2.30
   8  -3  -1    7.70    2.70
   8  -3  -1    5.00    2.40
  -8   3   1    8.60    2.80
  -8   3   1    5.20    2.30
   7  -3  -1  100.29    6.60
   7  -3  -1  113.09    5.80
   7  -3  -1  106.39    7.90
  -7   3   1  112.29    6.00
  -7   3   1  103.89    5.60
   6  -3  -1  127.59    6.50
   6  -3  -1  118.99    7.50
   6  -3  -1  119.59    5.40
  -6   3   1  124.09    5.60
  -6   3   1  117.79    5.20
   5  -3  -1   72.29    5.40
   5  -3  -1   69.99    4.60
   5  -3  -1   72.09    3.70
  -5   3   1   72.99    3.70
  -5   3   1   74.69    3.90
  -5   3   1   72.49    3.70
   4  -3  -1    4.50    1.20
   4  -3  -1    2.30    0.80
   4  -3  -1    1.10    0.90
  -4   3   1    3.00    1.10
  -4   3   1    4.50    1.20
   3  -3  -1  107.49    3.60
   3  -3  -1  105.69    5.60
   3  -3  -1  103.39    3.30
   3  -3  -1  109.19    2.70
   3  -3  -1  108.49    3.50
  -3   3   1  111.49    5.40
  -3   3   1  107.69    3.50
  -3   3   1  107.49    3.50
   2  -3  -1   68.29    4.20
   2  -3  -1   72.39    2.40
   2  -3  -1   71.89    2.40
   2  -3  -1   73.49    2.50
  -2   3   1   71.59    4.10
  -2   3   1   68.09    2.30
  -2   3   1   72.59    2.50
  -2   3   1   74.49    2.50
   1  -3  -1   11.90    1.00
   1  -3  -1   10.30    1.00
   1  -3  -1   10.50    1.90
   1  -3  -1   11.50    0.70
   1  -3  -1   11.00    1.20
   1  -3  -1   12.20    1.00
  -1   3   1   10.10    1.10
  -1   3   1   12.20    1.00
  -1   3   1   11.40    1.00
  -1   3   1   10.70    1.20
   0  -3  -1    3.40    0.80
   0  -3  -1    3.00    0.60
   0  -3  -1    3.00    0.80
   0  -3  -1    1.50    0.70
   0  -3  -1    3.10    0.80
   0  -3  -1    2.60    0.50
   0   3   1    3.30    0.80
   0   3   1    2.20    0.50
   0   3   1    2.70    0.80
   0   3   1    3.60    0.80
   0   3   1    2.50    0.80
   0   3   1    3.40    0.90
   0   3   1    2.00    0.70
   0   3   1    4.70    0.80
  -1  -3  -1   33.10    2.00
  -1  -3  -1   33.00    2.60
  -1  -3  -1   31.50    1.90
  -1  -3  -1   30.60    0.80
  -1  -3  -1   33.70    2.40
  -1  -3  -1   32.20    1.80
   1   3   1   31.60    1.80
   1   3   1   30.80    2.00
   1   3   1   32.10    2.00
   1   3   1   31.60    1.90
   1   3   1   30.90    1.90
  -2  -3  -1   23.30    2.00
  -2  -3  -1   21.20    2.00
  -2  -3  -1   21.10    1.70
  -2  -3  -1   24.00    2.40
   2   3   1   24.20    2.00
   2   3   1   24.50    2.70
   2   3   1   27.20    2.20
   2   3   1   23.70    1.80
  -3  -3  -1  150.58    5.50
  -3  -3  -1  142.09    3.40
  -3  -3  -1  145.79    5.30
  -3  -3  -1  137.19    5.60
   3   3   1  150.88    5.50
   3   3   1  148.29    6.40
  -4  -3  -1   -0.60    1.30
  -4  -3  -1   -0.40    1.20
  -4  -3  -1   -0.40    1.10
   4   3   1   -1.90    1.30
   4   3   1    0.90    1.50
  -5  -3  -1   -0.90    1.10
  -5  -3  -1   -1.20    1.00
  -5  -3  -1   -0.60    1.70
   5   3   1   -2.70    1.60
   5   3   1    0.70    0.30
   5   3   1   -0.40    1.70
  -6  -3  -1   -0.20    1.30
  -6  -3  -1   -0.90    1.20
  -6  -3  -1    0.70    2.20
   6   3   1    0.50    2.00
   6   3   1   -1.70    1.60
  -7  -3  -1    0.10    1.70
  -7  -3  -1    0.40    2.30
  -7  -3  -1    0.60    1.60
   7   3   1   -0.30    2.20
   7   3   1    0.10    2.30
  -8  -3  -1   -1.70    2.40
  -8  -3  -1   -3.40    1.70
  -8  -3  -1    2.40    3.00
   8   3   1    2.60    2.90
  10  -4  -1    0.70    2.30
 -10   4   1   -0.60    2.60
   9  -4  -1    1.10    1.90
   9  -4  -1   -1.10    1.90
   9  -4  -1   -2.00    2.20
  -9   4   1    0.70    2.40
   8  -4  -1    7.90    2.40
   8  -4  -1   11.40    2.80
   8  -4  -1    5.80    2.50
  -8   4   1    9.50    2.90
   7  -4  -1   26.80    5.10
   7  -4  -1   34.50    3.70
   7  -4  -1   26.90    4.30
  -7   4   1   32.70    3.60
   6  -4  -1   -1.10    0.90
   6  -4  -1   -0.60    1.40
   6  -4  -1    1.00    1.30
  -6   4   1    0.40    1.40
   5  -4  -1    3.50    1.40
   5  -4  -1    4.10    1.40
  -5   4   1    9.10    1.70
  -5   4   1    7.40    1.60
   4  -4  -1    2.50    1.10
   4  -4  -1    1.90    0.90
   4  -4  -1    2.20    0.40
   4  -4  -1    3.40    1.10
  -4   4   1    4.00    1.20
  -4   4   1    3.30    1.20
   3  -4  -1   32.00    1.70
   3  -4  -1   35.60    3.60
   3  -4  -1   30.70    1.80
   3  -4  -1   30.00    1.90
  -3   4   1   29.60    1.90
   2  -4  -1  176.88    7.70
   2  -4  -1  172.98    4.40
   2  -4  -1  177.08    5.00
   2  -4  -1  173.68    4.80
   2  -4  -1  175.78    4.40
  -2   4   1  177.68    4.50
  -2   4   1  175.98    4.90
  -2   4   1  167.28    5.20
  -2   4   1  176.48    4.50
   1  -4  -1   64.29    2.10
   1  -4  -1   64.59    4.40
   1  -4  -1   61.59    2.20
   1  -4  -1   56.79    2.50
   1  -4  -1   62.29    2.30
   1  -4  -1   64.69    3.00
   1  -4  -1   64.59    2.50
  -1   4   1   58.59    2.80
  -1   4   1   63.19    2.40
  -1   4   1   65.59    2.40
  -1   4   1   62.19    2.90
   0  -4  -1    1.00    0.70
   0  -4  -1   -0.30    0.50
   0  -4  -1    1.20    0.50
   0  -4  -1    1.30    0.60
   0   4   1    0.00    0.80
   0   4   1    1.60    1.00
   0   4   1    1.20    0.80
   0   4   1    0.90    0.70
   0   4   1    0.60    0.50
   0   4   1    1.00    0.80
  -1  -4  -1    0.20    0.30
  -1  -4  -1    0.50    0.90
  -1  -4  -1    0.10    0.80
  -1  -4  -1    0.50    0.60
   1   4   1   -0.10    0.80
   1   4   1    0.10    0.80
   1   4   1    0.70    0.60
   1   4   1    2.20    0.90
  -2  -4  -1   67.29    3.30
  -2  -4  -1   73.99    4.30
  -2  -4  -1   65.39    3.30
   2   4   1   68.59    3.30
   2   4   1   70.49    3.70
   2   4   1   66.49    3.40
  -3  -4  -1    1.70    1.30
  -3  -4  -1    1.50    1.00
  -3  -4  -1    1.00    1.10
   3   4   1    2.60    1.50
  -4  -4  -1   17.00    2.60
  -4  -4  -1   13.50    2.30
  -4  -4  -1   18.50    2.50
   4   4   1   13.10    2.50
   4   4   1   11.90    2.20
  -5  -4  -1   -0.10    1.60
  -5  -4  -1    0.90    1.50
  -5  -4  -1   -0.10    1.60
   5   4   1   -0.70    1.70
   5   4   1   -0.10    1.70
  -6  -4  -1    0.90    2.10
  -6  -4  -1    0.30    1.60
  -6  -4  -1    0.20    1.90
   6   4   1   -0.80    1.60
   6   4   1   -1.30    2.00
  -7  -4  -1    1.20    2.50
  -7  -4  -1   -0.40    2.20
  -7  -4  -1    0.60    1.80
   7   4   1   -0.30    2.50
   7   4   1    1.00    2.20
  -8  -4  -1    2.30    2.80
  -8  -4  -1   -2.10    1.80
   8   4   1    0.70    2.90
  10  -5  -1    2.50    2.50
 -10   5   1   -1.40    2.40
   9  -5  -1    1.80    2.40
   9  -5  -1    4.30    2.40
  -9   5   1    2.70    2.70
   8  -5  -1    6.10    2.80
   8  -5  -1   12.10    2.80
   8  -5  -1   19.00    3.30
  -8   5   1   18.00    3.30
   7  -5  -1    6.70    2.10
   7  -5  -1    6.20    2.00
   7  -5  -1    6.20    2.40
  -7   5   1    6.30    2.20
   6  -5  -1    2.50    1.50
   6  -5  -1    3.00    1.60
   6  -5  -1    3.90    1.70
  -6   5   1    3.30    1.50
  -6   5   1    4.70    1.90
   5  -5  -1   26.50    2.40
   5  -5  -1   25.10    3.90
  -5   5   1   31.00    2.50
  -5   5   1   27.00    2.40
   4  -5  -1   60.19    2.40
   4  -5  -1   56.99    2.80
   4  -5  -1   62.39    2.90
   4  -5  -1   64.99    5.30
  -4   5   1   58.19    2.90
  -4   5   1   63.09    3.00
   3  -5  -1    8.10    1.20
   3  -5  -1    4.70    1.30
   3  -5  -1    5.70    0.90
  -3   5   1    8.80    1.30
  -3   5   1    8.40    1.30
  -3   5   1    9.30    1.70
   2  -5  -1  127.29    3.70
   2  -5  -1  145.09    4.90
   2  -5  -1  126.59    7.00
  -2   5   1  131.19    4.90
  -2   5   1  133.09    3.90
  -2   5   1  126.89    3.80
   1  -5  -1    7.80    1.10
   1  -5  -1    8.30    1.00
   1  -5  -1    5.00    1.40
   1  -5  -1    6.60    1.20
   1  -5  -1    5.20    1.10
  -1   5   1    6.60    1.30
  -1   5   1    7.90    1.60
  -1   5   1    6.30    1.10
  -1   5   1    8.60    1.20
   0  -5  -1  286.07    8.70
   0  -5  -1  297.47    6.50
   0  -5  -1  280.77    6.80
   0  -5  -1  301.17    6.90
   0   5   1  288.17    7.30
   0   5   1  281.87    7.00
   0   5   1  293.27    7.50
   0   5   1  290.57    7.00
   0   5   1  282.87    7.90
  -1  -5  -1   57.79    2.90
  -1  -5  -1   57.39    2.90
  -1  -5  -1   57.29    3.70
  -1  -5  -1   53.09    1.60
   1   5   1   50.49    3.00
   1   5   1   53.19    2.90
   1   5   1   52.59    3.00
  -2  -5  -1    7.70    1.60
  -2  -5  -1    6.60    1.30
  -2  -5  -1   11.20    1.80
   2   5   1   11.10    2.00
   2   5   1   11.50    1.90
   2   5   1   10.80    1.80
  -3  -5  -1   -0.70    1.20
  -3  -5  -1   -0.40    1.30
  -3  -5  -1    0.10    1.30
   3   5   1    0.70    1.50
  -4  -5  -1    2.70    1.70
  -4  -5  -1    1.80    1.80
  -4  -5  -1    1.10    1.60
   4   5   1    2.00    2.00
  -5  -5  -1    9.90    2.60
  -5  -5  -1    6.70    2.30
  -5  -5  -1    4.90    2.10
   5   5   1   10.50    2.90
  -6  -5  -1    0.60    1.90
  -6  -5  -1    0.70    2.20
  -6  -5  -1   -3.90    1.80
   6   5   1    0.90    2.40
  -7  -5  -1    2.30    2.20
  -7  -5  -1    0.20    2.40
   7   5   1    6.60    3.00
  10  -6  -1   -0.30    2.20
 -10   6   1   -2.00    2.30
   9  -6  -1    2.00    2.90
   9  -6  -1    6.10    2.70
  -9   6   1   12.20    3.30
   8  -6  -1    3.50    2.10
   8  -6  -1    0.80    2.10
  -8   6   1    2.40    2.30
   7  -6  -1   33.50    5.80
   7  -6  -1   37.30    5.20
  -7   6   1   31.90    3.50
   6  -6  -1   13.50    2.20
   6  -6  -1    9.20    2.30
  -6   6   1   15.60    2.50
   5  -6  -1    0.90    1.10
   5  -6  -1    0.30    1.20
   5  -6  -1    0.20    0.50
  -5   6   1   -1.30    1.20
  -5   6   1    1.40    1.10
  -5   6   1    1.20    1.30
   4  -6  -1   24.20    2.10
   4  -6  -1   25.00    2.00
   4  -6  -1   27.60    4.10
   4  -6  -1   25.60    2.10
  -4   6   1   24.60    2.40
  -4   6   1   27.70    2.10
  -4   6   1   28.10    2.20
   3  -6  -1    0.60    0.60
   3  -6  -1    0.70    0.70
   3  -6  -1    0.30    1.00
  -3   6   1    0.50    0.80
  -3   6   1    0.70    0.90
  -3   6   1    1.10    0.90
   2  -6  -1    7.90    1.10
   2  -6  -1    5.60    1.00
   2  -6  -1    3.40    1.20
   2  -6  -1    2.70    1.00
   2  -6  -1    6.10    1.40
  -2   6   1    7.30    1.90
  -2   6   1    8.20    1.80
  -2   6   1    6.90    1.10
  -2   6   1    7.50    1.20
   1  -6  -1    0.20    0.70
   1  -6  -1   -0.40    0.50
   1  -6  -1   -0.20    1.00
   1  -6  -1    0.60    0.90
   1  -6  -1    0.00    1.00
  -1   6   1   -0.20    0.70
  -1   6   1    0.80    0.90
  -1   6   1   -1.20    1.10
  -1   6   1   -1.10    0.90
   0  -6  -1   94.89    5.10
   0  -6  -1  102.79    3.70
   0  -6  -1   95.99    3.30
   0  -6  -1   96.19    3.60
   0   6   1   97.29    4.20
   0   6   1   98.19    3.90
   0   6   1   91.19    3.60
   0   6   1  102.49    4.20
   0   6   1   94.99    4.60
  -1  -6  -1    6.30    1.50
  -1  -6  -1    6.00    0.80
  -1  -6  -1    7.80    1.60
  -1  -6  -1    7.80    1.30
   1   6   1    6.10    1.70
   1   6   1    8.00    1.60
   1   6   1    9.20    1.70
   1   6   1    7.50    1.80
  -2  -6  -1    2.20    1.50
  -2  -6  -1    2.30    1.40
  -2  -6  -1    4.20    1.40
   2   6   1    2.70    1.40
   2   6   1    3.20    1.60
   2   6   1    2.90    1.60
  -3  -6  -1    1.40    1.40
  -3  -6  -1    4.20    1.70
  -3  -6  -1    5.50    1.70
   3   6   1    4.30    1.90
  -4  -6  -1   45.90    5.30
  -4  -6  -1   44.30    4.40
  -4  -6  -1   45.20    3.90
   4   6   1   45.10    4.30
  -5  -6  -1   -0.70    1.90
  -5  -6  -1    2.70    2.10
   5   6   1    2.10    2.30
  -6  -6  -1   -1.60    2.10
  -6  -6  -1    0.00    2.10
   6   6   1    1.70    2.60
   9  -7  -1    0.80    2.10
   9  -7  -1   -2.10    2.20
  -9   7   1   -1.90    2.30
   8  -7  -1    1.20    1.80
   8  -7  -1   -0.50    2.20
  -8   7   1   -1.40    2.00
  -8   7   1   -2.90    1.30
   7  -7  -1   51.19    7.20
   7  -7  -1   59.69    6.30
  -7   7   1   51.89    4.20
  -7   7   1   46.90    4.00
   6  -7  -1    1.60    1.60
  -6   7   1    1.40    1.60
  -6   7   1    1.60    1.70
   5  -7  -1   -0.80    0.60
   5  -7  -1   -1.10    1.00
  -5   7   1   -1.70    1.30
  -5   7   1   -0.40    1.20
   4  -7  -1   33.00    4.90
   4  -7  -1   34.60    2.30
   4  -7  -1   35.90    2.70
  -4   7   1   35.20    2.30
  -4   7   1   38.00    3.50
  -4   7   1   39.80    2.70
   3  -7  -1   45.20    5.40
   3  -7  -1   41.40    2.20
   3  -7  -1   42.60    3.20
  -3   7   1   38.50    3.40
  -3   7   1   40.50    2.50
  -3   7   1   37.50    2.30
  -3   7   1   41.20    3.80
   2  -7  -1   11.80    2.50
   2  -7  -1   18.80    1.60
   2  -7  -1   13.30    2.00
   2  -7  -1   19.40    1.70
   2  -7  -1   16.30    2.30
  -2   7   1   18.10    1.70
  -2   7   1   20.00    2.90
  -2   7   1   17.30    1.90
  -2   7   1   17.00    2.60
   1  -7  -1   84.09    6.80
   1  -7  -1   83.79    3.40
   1  -7  -1   82.99    4.90
   1  -7  -1   79.29    3.20
  -1   7   1   83.49    3.40
  -1   7   1   91.89    4.90
  -1   7   1   84.89    3.60
  -1   7   1   86.49    4.60
   0  -7  -1    4.40    1.30
   0  -7  -1    3.80    1.60
   0  -7  -1    4.80    1.10
   0   7   1    4.90    1.80
   0   7   1    6.70    2.10
   0   7   1    4.10    1.40
   0   7   1    3.60    1.50
   0   7   1    5.30    1.70
  -1  -7  -1   12.10    2.00
  -1  -7  -1   11.60    1.70
  -1  -7  -1   10.60    2.20
   1   7   1   15.80    2.70
   1   7   1   16.60    2.30
   1   7   1   15.70    2.40
  -2  -7  -1    0.80    1.60
  -2  -7  -1   -0.90    1.20
   2   7   1   -0.20    1.40
   2   7   1   -0.30    1.40
   2   7   1    1.50    1.70
  -3  -7  -1   14.90    2.90
  -3  -7  -1   13.20    2.40
   3   7   1   20.10    3.10
  -4  -7  -1   13.90    2.80
  -4  -7  -1   16.20    2.80
   4   7   1   28.90    3.90
  -5  -7  -1    3.20    2.40
  -5  -7  -1    2.30    2.20
   5   7   1    3.50    2.50
   9  -8  -1    3.90    2.40
   9  -8  -1   -0.90    3.00
  -9   8   1    7.60    2.30
  -9   8   1    2.60    2.70
   8  -8  -1    3.60    2.30
   8  -8  -1    0.70    2.20
  -8   8   1    0.40    2.00
  -8   8   1    1.10    2.00
   7  -8  -1    1.50    1.90
  -7   8   1    2.60    2.00
  -7   8   1    2.00    1.90
   6  -8  -1   -0.10    1.50
  -6   8   1    1.30    1.50
  -6   8   1    0.90    1.60
   5  -8  -1    1.50    1.60
   5  -8  -1    1.70    1.00
  -5   8   1    1.90    1.40
  -5   8   1    5.20    1.60
   4  -8  -1    9.70    1.60
   4  -8  -1    7.60    2.40
  -4   8   1   20.10    3.70
  -4   8   1   12.30    2.70
  -4   8   1   15.70    2.20
   3  -8  -1   41.30    3.60
   3  -8  -1   43.70    3.40
   3  -8  -1   40.40    5.80
   3  -8  -1   43.20    2.40
  -3   8   1   34.10    3.30
  -3   8   1   40.60    2.70
  -3   8   1   44.10    4.40
   2  -8  -1   54.39    3.60
   2  -8  -1   46.70    2.60
   2  -8  -1   49.50    5.90
   2  -8  -1   51.49    4.20
  -2   8   1   51.79    2.90
  -2   8   1   59.39    4.50
  -2   8   1   52.19    3.90
   1  -8  -1   45.40    2.80
   1  -8  -1   45.80    4.20
   1  -8  -1   45.90    6.40
  -1   8   1   46.00    4.20
  -1   8   1   45.50    4.00
  -1   8   1   45.50    3.00
   0  -8  -1    8.00    2.00
   0  -8  -1    5.10    1.90
   0  -8  -1    7.60    1.40
   0   8   1   10.80    2.40
   0   8   1   10.60    2.30
   0   8   1   12.50    2.50
   0   8   1   10.10    2.00
  -1  -8  -1    9.80    1.80
  -1  -8  -1    9.00    2.10
   1   8   1   15.10    2.50
   1   8   1    9.90    2.30
   1   8   1   12.60    2.60
  -2  -8  -1   -2.20    1.30
  -2  -8  -1    0.10    1.80
   2   8   1   -0.20    1.80
   2   8   1   -0.90    1.60
  -3  -8  -1   11.80    2.90
  -3  -8  -1    8.10    2.40
   3   8   1   13.60    2.80
   3   8   1    9.30    2.60
  -4  -8  -1    0.10    1.60
  -4  -8  -1   -3.10    1.60
   4   8   1    1.90    2.10
   8  -9  -1    3.20    2.40
   8  -9  -1    0.60    2.30
  -8   9   1    4.00    2.10
  -8   9   1    2.30    2.20
  -8   9   1    2.70    2.80
   7  -9  -1    2.60    2.20
  -7   9   1    8.80    3.70
  -7   9   1    7.30    2.20
  -7   9   1    7.60    2.50
  -6   9   1   16.30    3.80
  -6   9   1   16.90    3.30
  -6   9   1   18.60    2.50
   5  -9  -1    1.80    1.80
  -5   9   1    1.20    2.70
  -5   9   1    4.00    2.10
  -5   9   1    3.60    1.50
   4  -9  -1   25.20    3.30
   4  -9  -1   24.40    3.00
  -4   9   1   33.60    4.00
  -4   9   1   28.70    4.50
  -4   9   1   23.40    2.50
   3  -9  -1    1.30    1.20
   3  -9  -1    0.60    1.60
   3  -9  -1    0.80    1.30
  -3   9   1    0.50    2.30
  -3   9   1   -0.30    1.10
  -3   9   1    0.10    1.40
   2  -9  -1   -0.60    1.30
   2  -9  -1    0.80    1.70
  -2   9   1   -0.20    2.10
  -2   9   1    0.80    1.10
  -2   9   1    0.70    1.30
   1  -9  -1   31.30    6.10
   1  -9  -1   31.00    4.10
  -1   9   1   31.10    3.90
  -1   9   1   30.20    3.80
  -1   9   1   33.20    2.80
   0  -9  -1    0.10    1.80
   0  -9  -1    2.80    1.80
   0   9   1    1.70    1.50
   0   9   1    3.10    2.20
   0   9   1    0.20    1.70
  -1  -9  -1   -0.20    1.80
  -1  -9  -1    1.80    1.50
   1   9   1    1.30    1.80
   1   9   1   -0.10    1.60
   1   9   1    1.80    1.70
  -2  -9  -1    0.20    2.00
   2   9   1    3.40    2.20
   2   9   1    3.50    2.10
  -3  -9  -1    0.40    2.20
   3   9   1    1.50    2.20
   7 -10  -1   -2.60    1.50
  -7  10   1   -2.10    1.80
  -7  10   1    4.50    3.80
  -7  10   1    1.90    1.70
   6 -10  -1    0.30    1.90
  -6  10   1    3.80    1.60
  -6  10   1    1.60    2.20
  -6  10   1    4.40    3.30
   5 -10  -1    1.20    1.90
  -5  10   1    5.90    2.60
  -5  10   1    7.10    3.50
  -5  10   1    3.50    1.40
   4 -10  -1    0.90    1.80
   4 -10  -1   -0.10    1.40
  -4  10   1    0.40    2.70
  -4  10   1   -0.90    2.00
  -4  10   1   -0.20    1.20
   3 -10  -1    2.90    1.50
   3 -10  -1    0.70    1.60
  -3  10   1    0.70    1.40
  -3  10   1    2.90    2.60
   2 -10  -1    6.30    2.50
   2 -10  -1    7.90    2.20
  -2  10   1   15.70    3.10
  -2  10   1    8.90    1.60
  -2  10   1    9.00    3.30
   1 -10  -1    2.00    1.70
   1 -10  -1    0.20    2.00
  -1  10   1   -0.10    2.70
  -1  10   1    0.40    1.60
  -1  10   1    0.50    1.20
   0 -10  -1    2.60    1.60
   0 -10  -1    2.10    2.30
   0  10   1    0.00    2.20
   0  10   1    1.10    1.50
  -1 -10  -1    0.30    1.90
  -1 -10  -1   -0.80    2.00
   1  10   1   -2.10    1.20
   1  10   1   -1.30    1.60
  -2 -10  -1    0.10    1.70
  -2 -10  -1    0.70    2.20
   2  10   1   -0.30    1.90
   6 -11  -1   -1.20    1.60
  -6  11   1    3.90    3.70
  -6  11   1    1.50    2.40
   5 -11  -1    0.40    2.00
  -5  11   1    4.40    3.20
  -5  11   1    0.70    2.20
  -4  11   1   16.80    4.20
  -4  11   1   19.00    3.90
   3 -11  -1    2.90    1.80
   3 -11  -1    2.30    2.30
  -3  11   1    1.20    2.90
  -3  11   1    2.30    2.00
   2 -11  -1   -1.40    1.40
   2 -11  -1    0.20    1.60
  -2  11   1    0.30    2.70
  -2  11   1   -0.20    2.20
   1 -11  -1    2.10    2.50
   1 -11  -1    2.60    1.90
  -1  11   1    0.10    2.40
   1  11  -2    2.60    2.50
  -1 -11   2    2.10    2.00
   0 -11   2    2.00    1.90
   0 -11   2   -1.50    1.80
   1 -11   2    1.10    1.40
   1 -11   2    0.60    1.90
  -2  11  -2    3.20    2.40
   2 -11   2    0.50    1.40
   2 -11   2   -0.50    1.30
  -3  11  -2    0.10    1.70
  -3  11  -2   -0.70    3.00
   3 -11   2    0.40    1.40
   3 -11   2    0.10    1.20
  -4  11  -2    0.50    1.70
  -4  11  -2   -1.30    3.10
   4 -11   2    0.50    1.70
  -5  11  -2    8.90    2.90
  -5  11  -2   14.30    4.30
   5 -11   2    4.30    2.30
  -6  11  -2    3.70    2.90
  -6  11  -2    3.20    2.50
   6 -11   2    1.80    2.00
   6 -11   2    4.80    2.50
   3  10  -2   -0.20    1.80
   3  10  -2    5.80    2.70
  -3 -10   2    4.20    2.60
   2  10  -2   15.70    3.30
   2  10  -2   12.40    2.30
  -2 -10   2   13.70    3.10
  -2 -10   2   11.40    2.40
   1  10  -2   -0.10    1.20
   1  10  -2    0.60    1.90
  -1 -10   2    1.90    1.70
  -1 -10   2    1.20    1.30
   0  10  -2    0.40    2.20
   0 -10   2   -1.00    1.10
   0 -10   2    1.40    1.40
  -1  10  -2   -1.60    1.30
   1 -10   2    1.40    1.40
   1 -10   2   -0.90    1.10
   1 -10   2    1.60    1.00
  -2  10  -2    6.00    3.20
  -2  10  -2    4.30    2.30
   2 -10   2    3.60    1.60
   2 -10   2    6.60    1.50
   2 -10   2    2.70    1.60
  -3  10  -2    7.80    3.50
  -3  10  -2    7.50    2.60
   3 -10   2    3.70    2.00
   3 -10   2    5.10    1.50
  -4  10  -2    8.40    2.60
  -4  10  -2    8.50    3.60
   4 -10   2    4.10    2.10
   4 -10   2    4.30    1.60
  -5  10  -2   15.20    4.20
  -5  10  -2    8.80    2.70
  -6  10  -2    4.00    3.20
  -6  10  -2    1.80    2.10
   6 -10   2    6.20    2.70
   6 -10   2    1.30    1.80
  -7  10  -2    8.30    2.50
  -7  10  -2    5.70    3.70
   7 -10   2    2.80    2.40
   7 -10   2    3.80    2.10
   4   9  -2    3.50    2.00
   4   9  -2    2.00    2.30
  -4  -9   2   -1.50    1.70
  -4  -9   2    5.10    2.60
   3   9  -2    1.60    2.00
   3   9  -2    4.50    1.90
  -3  -9   2    2.70    1.90
  -3  -9   2    0.20    1.40
   2   9  -2    1.20    1.60
   2   9  -2    3.50    2.10
  -2  -9   2    2.60    2.00
  -2  -9   2    5.00    1.80
   1   9  -2   11.40    2.80
   1   9  -2    7.30    1.60
  -1  -9   2   10.00    2.00
  -1  -9   2    7.10    2.10
   0   9  -2    4.30    2.10
   0   9  -2    8.20    1.30
   0   9  -2    8.20    2.30
   0  -9   2    4.70    1.40
   0  -9   2    5.50    1.70
  -1   9  -2    0.40    2.40
  -1   9  -2    0.90    0.50
  -1   9  -2   -0.10    1.80
   1  -9   2   -1.10    0.90
   1  -9   2    1.20    1.30
   1  -9   2   -0.90    1.40
  -2   9  -2   44.20    4.80
  -2   9  -2   41.00    3.80
   2  -9   2   40.00    3.80
   2  -9   2   38.70    5.60
   2  -9   2   39.90    3.10
  -3   9  -2   15.40    3.60
  -3   9  -2   15.50    2.90
   3  -9   2    9.40    1.70
   3  -9   2    8.00    1.60
   3  -9   2    6.40    2.00
  -4   9  -2    2.80    2.90
  -4   9  -2    3.60    1.70
   4  -9   2    2.20    1.10
   4  -9   2    3.30    1.70
  -5   9  -2   20.80    4.20
  -5   9  -2   13.50    1.60
  -5   9  -2   14.90    2.90
   5  -9   2    8.20    2.30
  -6   9  -2   -0.70    1.60
  -6   9  -2   -0.10    2.60
  -6   9  -2    2.20    1.30
   6  -9   2    3.40    1.80
   6  -9   2    1.30    1.60
  -7   9  -2    0.00    1.40
  -7   9  -2    5.20    3.40
  -7   9  -2    1.10    1.70
   7  -9   2   -1.10    1.80
   7  -9   2    4.60    2.40
  -8   9  -2    0.00    1.80
  -8   9  -2    5.70    3.50
   8  -9   2    2.00    2.50
   5   8  -2    3.60    2.40
  -5  -8   2    1.00    2.20
  -5  -8   2   -1.10    2.00
   4   8  -2    2.30    2.00
  -4  -8   2   -1.50    1.30
  -4  -8   2    2.90    1.90
   3   8  -2    7.30    2.10
   3   8  -2    9.80    2.60
  -3  -8   2    5.90    2.00
  -3  -8   2    8.00    2.40
   2   8  -2    5.60    1.70
   2   8  -2    2.00    2.00
  -2  -8   2    5.40    1.70
  -2  -8   2    1.60    1.40
   1   8  -2    5.20    2.00
   1   8  -2    4.90    1.40
  -1  -8   2    2.80    1.60
  -1  -8   2    6.10    1.60
   0   8  -2   -0.50    1.30
   0   8  -2   -0.30    0.80
   0   8  -2   -0.80    1.10
   0  -8   2    0.30    1.20
   0  -8   2    0.80    0.80
   0  -8   2    0.30    0.90
  -1   8  -2    6.00    0.80
  -1   8  -2    5.60    0.70
  -1   8  -2    5.90    2.00
  -1   8  -2    3.70    2.40
  -1   8  -2    3.80    2.00
   1  -8   2    4.70    1.20
   1  -8   2    4.40    1.50
  -2   8  -2   13.80    2.70
  -2   8  -2   19.20    3.40
   2  -8   2   22.30    4.30
   2  -8   2   23.20    2.40
  -3   8  -2   17.90    3.40
  -3   8  -2   13.00    2.30
   3  -8   2   15.70    1.80
   3  -8   2    8.50    1.70
   3  -8   2    8.80    2.10
  -4   8  -2   98.29    6.10
  -4   8  -2   90.09    2.90
  -4   8  -2   97.09    5.10
   4  -8   2   97.59    4.50
   4  -8   2   96.89    7.40
  -5   8  -2    4.50    1.30
  -5   8  -2    1.70    1.70
  -5   8  -2    3.70    2.60
   5  -8   2    2.90    1.60
   5  -8   2    2.80    0.90
   5  -8   2    1.70    1.50
  -6   8  -2   16.30    2.20
  -6   8  -2   13.70    2.70
  -6   8  -2   15.00    3.70
   6  -8   2    7.50    2.20
   6  -8   2   11.60    2.70
  -7   8  -2   15.50    4.00
  -7   8  -2   11.10    2.30
  -7   8  -2    8.90    2.20
   7  -8   2    3.40    2.10
   7  -8   2    5.40    2.10
  -8   8  -2    2.10    2.40
  -8   8  -2    1.00    1.90
   8  -8   2    0.60    1.80
  -9   8  -2   13.70    3.30
  -9   8  -2    9.00    3.90
   9  -8   2    9.10    3.50
   6   7  -2   -0.50    2.00
  -6  -7   2   -0.80    2.00
  -6  -7   2    1.30    2.20
   5   7  -2    6.40    2.50
  -5  -7   2    9.80    2.70
  -5  -7   2   10.60    2.60
   4   7  -2    4.70    2.20
  -4  -7   2    3.70    2.10
  -4  -7   2    5.70    2.00
   3   7  -2  106.19    5.20
  -3  -7   2  119.49    7.00
  -3  -7   2  108.49    5.70
   2   7  -2    1.20    1.40
   2   7  -2    0.40    1.30
  -2  -7   2   -1.50    0.90
  -2  -7   2    0.10    1.00
   1   7  -2   37.00    2.50
   1   7  -2   40.80    3.10
   1   7  -2   35.50    2.30
  -1  -7   2   41.50    2.20
  -1  -7   2   38.50    3.00
  -1  -7   2   37.50    3.80
  -1  -7   2   35.40    2.00
   0   7  -2    9.40    1.20
   0   7  -2    7.90    1.10
   0   7  -2   10.60    2.20
   0   7  -2    8.00    1.90
   0  -7   2    6.10    1.30
   0  -7   2    5.90    1.50
   0  -7   2    8.20    0.80
  -1   7  -2    0.30    1.20
  -1   7  -2   -2.30    1.60
  -1   7  -2    0.70    0.40
  -1   7  -2   -0.30    1.20
  -1   7  -2    1.10    0.40
   1  -7   2    1.10    0.80
   1  -7   2    1.70    1.00
  -2   7  -2    0.70    1.30
  -2   7  -2    0.80    1.80
   2  -7   2    1.00    1.10
   2  -7   2   -0.40    0.70
   2  -7   2    0.50    0.60
  -3   7  -2  124.19    3.00
  -3   7  -2  125.59    3.10
  -3   7  -2  136.69    6.30
  -3   7  -2  129.19    5.50
   3  -7   2  133.39    5.20
   3  -7   2  139.09    8.00
  -4   7  -2    7.20    1.90
  -4   7  -2    8.70    1.30
  -4   7  -2    9.40    1.20
  -4   7  -2    8.80    2.70
   4  -7   2    7.00    1.20
   4  -7   2    5.70    1.70
  -5   7  -2   10.30    2.60
  -5   7  -2   13.30    2.30
  -5   7  -2   12.00    1.80
   5  -7   2   12.50    1.60
   5  -7   2   10.10    2.40
   5  -7   2    6.40    1.80
  -6   7  -2    6.40    1.70
  -6   7  -2    4.60    1.80
  -6   7  -2    4.30    2.70
   6  -7   2    1.20    1.80
   6  -7   2    2.80    1.50
  -7   7  -2    0.90    1.50
  -7   7  -2    1.80    1.90
  -7   7  -2    4.80    2.80
   7  -7   2    0.20    1.70
   7  -7   2    1.00    2.00
  -8   7  -2   -0.10    2.00
  -8   7  -2    1.30    2.60
   8  -7   2    1.10    2.30
  -9   7  -2    5.10    3.50
  -9   7  -2    3.60    2.50
   9  -7   2    1.50    2.50
   7   6  -2   -0.60    2.70
  -7  -6   2    0.50    1.90
  -7  -6   2   -1.90    2.40
   6   6  -2    3.30    2.30
  -6  -6   2    3.10    2.20
  -6  -6   2    3.30    2.10
   5   6  -2    3.40    2.30
  -5  -6   2   -0.40    1.60
  -5  -6   2    4.80    2.10
   4   6  -2  175.08    7.00
  -4  -6   2  164.08    6.40
  -4  -6   2  162.18    7.70
  -4  -6   2  170.38    7.30
   3   6  -2   53.79    3.70
  -3  -6   2   55.59    3.30
  -3  -6   2   57.69    4.40
  -3  -6   2   55.59    4.00
   2   6  -2   18.50    2.20
   2   6  -2   18.30    2.00
  -2  -6   2   19.40    1.90
  -2  -6   2   12.60    2.00
  -2  -6   2   16.80    2.30
  -2  -6   2   17.40    1.30
   1   6  -2    2.50    0.90
   1   6  -2    1.70    1.00
   1   6  -2    1.30    1.00
   1   6  -2    2.20    1.30
  -1  -6   2    2.70    0.70
  -1  -6   2    1.40    1.20
  -1  -6   2    2.10    1.00
  -1  -6   2    2.00    0.70
   0   6  -2   28.90    1.50
   0   6  -2   35.20    2.70
   0   6  -2   32.00    2.70
   0   6  -2   30.60    1.60
   0  -6   2   29.90    1.30
   0  -6   2   29.50    2.30
   0  -6   2   28.60    2.90
   0  -6   2   31.00    1.30
  -1   6  -2    4.10    0.50
  -1   6  -2    5.30    1.30
  -1   6  -2    4.30    1.40
  -1   6  -2    3.60    0.50
  -1   6  -2    3.50    1.80
   1  -6   2    2.90    0.90
   1  -6   2    3.70    1.00
  -2   6  -2   73.59    3.70
  -2   6  -2   69.29    3.90
  -2   6  -2   70.99    1.60
  -2   6  -2   66.19    1.50
   2  -6   2   73.89    5.30
   2  -6   2   70.99    3.50
  -3   6  -2   29.50    2.50
  -3   6  -2   29.10    2.80
  -3   6  -2   27.50    1.50
  -3   6  -2   32.00    1.60
   3  -6   2   33.80    2.20
   3  -6   2   30.30    3.60
   3  -6   2   29.60    1.20
   3  -6   2   29.90    1.20
  -4   6  -2   63.29    2.80
  -4   6  -2   61.09    4.20
  -4   6  -2   56.99    2.60
  -4   6  -2   65.09    3.50
   4  -6   2   65.99    2.80
   4  -6   2   58.29    2.40
   4  -6   2   58.49    4.90
  -5   6  -2    6.00    2.60
  -5   6  -2    7.50    1.50
  -5   6  -2    9.90    1.70
  -5   6  -2    6.20    1.50
   5  -6   2    7.80    1.40
   5  -6   2    3.90    0.80
   5  -6   2    3.60    1.40
   5  -6   2    4.00    1.70
  -6   6  -2    0.50    2.20
  -6   6  -2    1.30    1.10
  -6   6  -2    0.10    1.60
   6  -6   2    1.50    1.70
   6  -6   2   -0.10    1.00
   6  -6   2   -0.90    1.20
  -7   6  -2   21.10    3.10
  -7   6  -2   23.50    2.50
  -7   6  -2   25.40    4.10
   7  -6   2   35.10    5.50
  -8   6  -2   -0.90    2.10
  -8   6  -2    0.10    2.50
   8  -6   2    0.00    2.00
  -9   6  -2   -1.10    2.20
  -9   6  -2   -1.30    2.50
   9  -6   2   -0.20    2.10
   8   5  -2   -1.30    2.40
  -8  -5   2    0.50    1.90
  -8  -5   2   -2.00    2.50
   7   5  -2   -1.00    2.00
  -7  -5   2   -0.50    1.20
  -7  -5   2   -1.30    1.50
   6   5  -2   -0.60    1.90
  -6  -5   2   -1.60    1.50
  -6  -5   2   -0.30    1.80
  -6  -5   2   -0.90    1.60
   5   5  -2    0.10    1.90
  -5  -5   2    0.90    1.60
  -5  -5   2   -0.70    1.40
  -5  -5   2    0.60    1.10
   4   5  -2   32.10    3.30
  -4  -5   2   33.90    3.60
  -4  -5   2   37.20    4.00
  -4  -5   2   35.70    3.10
   3   5  -2   24.80    2.50
   3   5  -2   25.60    2.40
  -3  -5   2   23.50    1.10
  -3  -5   2   27.00    2.40
  -3  -5   2   26.40    2.80
  -3  -5   2   23.40    3.10
   2   5  -2   -0.70    1.00
   2   5  -2    1.30    1.00
  -2  -5   2    0.90    0.50
  -2  -5   2    0.40    0.90
  -2  -5   2    0.80    0.80
  -2  -5   2    0.20    0.80
   1   5  -2    3.60    1.00
   1   5  -2    3.70    0.90
   1   5  -2    4.10    1.00
   1   5  -2    2.70    1.20
  -1  -5   2    4.20    1.00
  -1  -5   2    4.40    0.80
  -1  -5   2    1.80    1.00
  -1  -5   2    3.80    0.70
   0   5  -2  606.64   13.50
   0   5  -2  606.04   11.00
   0   5  -2  617.04   13.50
   0   5  -2  605.24   13.40
   0   5  -2  597.14   11.00
   0  -5   2  615.84   14.20
   0  -5   2  613.34   10.80
   0  -5   2  609.84   10.80
   0  -5   2  634.24   12.90
  -1   5  -2   62.09    3.50
  -1   5  -2   60.79    3.20
  -1   5  -2   63.09    3.20
   1  -5   2   62.29    2.00
  -2   5  -2    3.30    1.10
  -2   5  -2    3.50    0.50
  -2   5  -2    2.80    0.50
  -2   5  -2    3.80    1.60
   2  -5   2    2.50    0.90
  -3   5  -2    1.50    1.20
  -3   5  -2    0.30    0.70
  -3   5  -2    1.70    1.00
   3  -5   2    0.40    0.50
   3  -5   2    0.90    0.70
   3  -5   2    1.50    0.60
  -4   5  -2   33.20    2.10
  -4   5  -2   33.80    2.30
  -4   5  -2   30.40    2.20
  -4   5  -2   30.70    2.70
   4  -5   2   33.20    3.70
   4  -5   2   30.50    3.20
   4  -5   2   27.40    1.90
  -5   5  -2    4.80    1.30
  -5   5  -2    1.00    1.20
  -5   5  -2    3.60    1.40
   5  -5   2    1.40    1.10
   5  -5   2    1.40    1.10
   5  -5   2    1.50    0.50
   5  -5   2    0.50    1.00
  -6   5  -2    4.40    1.80
  -6   5  -2    5.00    1.80
  -6   5  -2    7.10    1.50
   6  -5   2    4.20    1.90
   6  -5   2    7.70    1.90
   6  -5   2    3.70    1.60
  -7   5  -2   52.19    4.40
  -7   5  -2   48.20    2.90
   7  -5   2   48.70    5.50
   7  -5   2   48.10    5.80
   7  -5   2   52.29    4.00
  -8   5  -2   -0.10    2.00
   8  -5   2    2.20    2.20
  -9   5  -2    4.10    2.80
  -9   5  -2    5.60    3.00
   9  -5   2    3.20    2.70
 -10   5  -2    0.80    2.40
 -10   5  -2   -1.10    2.80
  10  -5   2   -1.30    2.60
   8   4  -2    1.30    2.60
  -8  -4   2   -0.40    2.30
  -8  -4   2    0.40    1.70
  -8  -4   2   -1.20    2.30
   7   4  -2   10.20    3.20
  -7  -4   2    6.10    2.00
  -7  -4   2    3.20    2.00
  -7  -4   2   10.20    2.90
   6   4  -2   -1.30    1.90
   6   4  -2    1.20    1.30
  -6  -4   2   -0.40    1.20
  -6  -4   2   -0.30    1.80
  -6  -4   2   -3.30    1.50
   5   4  -2   16.60    2.80
  -5  -4   2   12.90    2.50
  -5  -4   2   12.50    2.10
  -5  -4   2   15.50    2.60
   4   4  -2    1.60    0.50
   4   4  -2    1.10    1.50
  -4  -4   2    0.90    1.20
  -4  -4   2   -0.90    1.20
  -4  -4   2    0.70    0.90
   3   4  -2    2.30    1.20
   3   4  -2    2.80    1.40
  -3  -4   2    2.10    0.50
  -3  -4   2    1.70    1.00
  -3  -4   2    1.60    1.10
  -3  -4   2    1.10    0.90
  -3  -4   2    2.30    1.20
   2   4  -2    3.00    1.10
   2   4  -2    4.80    1.20
  -2  -4   2    3.50    1.00
  -2  -4   2    4.80    1.10
  -2  -4   2    2.60    0.80
  -2  -4   2    5.00    1.10
  -2  -4   2    4.00    0.60
  -2  -4   2    2.30    1.00
   1   4  -2  163.98    4.10
   1   4  -2  161.68    4.20
  -1  -4   2  159.08    4.80
  -1  -4   2  166.98    4.10
  -1  -4   2  159.38    4.00
  -1  -4   2  163.38    4.00
  -1  -4   2  155.88    5.40
  -1  -4   2  162.08    5.00
   0   4  -2 1017.60   17.40
   0   4  -2 1013.60   19.90
   0   4  -2 1035.80   17.40
   0   4  -2 1001.60   19.40
   0   4  -2 1007.00   19.70
   0  -4   2 1036.30   19.10
   0  -4   2 1027.80   17.20
   0  -4   2 1024.80   17.20
   0  -4   2 1016.10   19.70
  -1   4  -2  270.67    7.30
  -1   4  -2  276.37    6.80
  -1   4  -2  275.57    7.00
  -2   4  -2  768.82   16.00
  -2   4  -2  765.12   13.40
  -2   4  -2  715.93   13.40
  -2   4  -2  767.62   15.00
   2  -4   2  798.92   15.10
   2  -4   2  749.03   13.20
   2  -4   2  776.32   21.00
   2  -4   2  769.92   13.20
  -3   4  -2    1.00    0.70
  -3   4  -2    1.20    0.80
  -3   4  -2    1.30    1.30
  -3   4  -2    1.40    0.80
   3  -4   2    0.60    0.60
   3  -4   2   -0.60    0.80
   3  -4   2    0.70    0.60
  -4   4  -2   14.50    1.60
  -4   4  -2   14.80    2.10
  -4   4  -2   17.30    1.90
  -4   4  -2   17.50    1.50
   4  -4   2   13.90    2.30
   4  -4   2    9.50    1.70
   4  -4   2   15.10    1.30
   4  -4   2   16.20    1.70
  -5   4  -2    4.20    1.40
  -5   4  -2    3.60    1.00
  -5   4  -2    3.30    1.50
   5  -4   2    4.60    1.60
   5  -4   2    2.80    0.50
   5  -4   2    1.50    1.00
   5  -4   2    4.50    1.40
  -6   4  -2   14.30    1.70
  -6   4  -2   15.60    2.40
   6  -4   2   13.00    2.30
   6  -4   2    7.20    1.80
   6  -4   2    9.80    2.30
  -7   4  -2    4.20    2.10
  -7   4  -2    0.90    0.90
   7  -4   2    0.30    1.60
   7  -4   2    1.60    1.60
   7  -4   2   -0.60    1.40
  -8   4  -2   -0.80    2.00
   8  -4   2    1.30    2.10
   8  -4   2    1.70    1.90
  -9   4  -2    9.60    3.20
   9  -4   2    4.20    2.80
 -10   4  -2    5.10    3.20
  10  -4   2    1.90    2.90
   9   3  -2    0.30    2.70
  -9  -3   2   -1.80    2.60
  -9  -3   2   -3.30    2.40
   8   3  -2   -1.10    2.30
  -8  -3   2    1.80    1.60
  -8  -3   2   -0.80    2.20
  -8  -3   2   -0.90    1.60
   7   3  -2   10.00    2.20
   7   3  -2   15.90    3.40
  -7  -3   2   15.40    3.10
  -7  -3   2   19.80    3.50
  -7  -3   2   14.90    2.50
   6   3  -2   -0.70    1.80
   6   3  -2   -0.60    1.40
  -6  -3   2   -0.10    1.10
  -6  -3   2   -0.90    1.60
  -6  -3   2   -2.30    1.50
   5   3  -2    0.40    1.20
   5   3  -2   -0.40    1.40
   5   3  -2   -0.20    0.70
  -5  -3   2   -1.60    1.20
  -5  -3   2   -0.40    1.30
  -5  -3   2   -1.30    0.90
   4   3  -2    8.60    1.90
   4   3  -2    6.10    1.30
   4   3  -2   10.50    1.20
  -4  -3   2    6.90    1.40
  -4  -3   2   11.10    1.80
  -4  -3   2    8.40    1.50
  -4  -3   2   12.80    2.00
   3   3  -2   23.90    2.30
   3   3  -2   27.50    1.40
   3   3  -2   26.50    2.20
  -3  -3   2   28.40    1.50
  -3  -3   2   24.60    2.50
  -3  -3   2   27.60    2.50
  -3  -3   2   27.80    2.30
  -3  -3   2   25.60    2.10
   2   3  -2   22.50    1.20
   2   3  -2   23.80    1.80
   2   3  -2   23.00    1.80
  -2  -3   2   23.40    2.00
  -2  -3   2   21.00    1.80
  -2  -3   2   24.20    2.00
  -2  -3   2   24.20    1.30
  -2  -3   2   22.90    1.60
   1   3  -2  224.08    5.10
   1   3  -2  236.48    5.10
   1   3  -2  225.68    5.70
  -1  -3   2  235.88    5.10
  -1  -3   2  229.88    5.80
  -1  -3   2  225.98    5.70
  -1  -3   2  224.98    5.00
  -1  -3   2  237.18    5.10
   0   3  -2    5.70    1.00
   0   3  -2    5.00    0.50
   0   3  -2    6.70    1.00
   0   3  -2    4.90    1.10
   0   3  -2    4.40    0.50
   0  -3   2    4.70    0.40
   0  -3   2    5.40    1.00
   0  -3   2    5.00    0.40
   0  -3   2    5.60    1.10
  -1   3  -2  215.48    5.80
  -1   3  -2  217.58    3.90
  -1   3  -2  216.68    5.60
  -1   3  -2  221.28    5.30
  -1   3  -2  215.18    3.90
   1  -3   2  213.98    5.50
   1  -3   2  216.48    5.20
   1  -3   2  227.18    5.80
  -2   3  -2   44.10    2.00
  -2   3  -2   48.20    2.60
  -2   3  -2   45.30    1.70
  -2   3  -2   43.80    1.70
   2  -3   2   45.20    2.70
   2  -3   2   47.90    1.60
   2  -3   2   43.50    2.90
   2  -3   2   47.40    2.00
   2  -3   2   45.90    1.70
  -3   3  -2   89.89    4.00
  -3   3  -2   91.29    2.90
  -3   3  -2   92.09    3.20
  -3   3  -2   94.09    3.30
   3  -3   2   90.69    3.20
   3  -3   2   90.39    4.20
   3  -3   2   91.99    4.70
   3  -3   2   92.79    2.80
  -4   3  -2   11.10    1.60
  -4   3  -2   12.50    1.70
  -4   3  -2   12.00    1.10
  -4   3  -2   12.70    1.80
   4  -3   2   12.30    1.10
   4  -3   2   13.00    2.10
   4  -3   2    8.20    1.60
   4  -3   2   11.60    1.60
  -5   3  -2   67.59    4.20
  -5   3  -2   68.79    3.70
  -5   3  -2   72.69    3.80
  -5   3  -2   69.19    2.50
   5  -3   2   71.19    4.70
   5  -3   2   74.79    3.90
   5  -3   2   69.49    2.30
   5  -3   2   74.69    5.10
  -6   3  -2    6.10    1.00
  -6   3  -2    6.90    2.00
   6  -3   2    9.30    2.10
   6  -3   2    9.10    1.10
   6  -3   2    3.90    1.50
   6  -3   2    5.70    1.90
  -7   3  -2   41.60    4.00
   7  -3   2   32.20    5.10
   7  -3   2   34.20    3.70
  -8   3  -2   33.40    4.30
   8  -3   2   17.50    3.40
   8  -3   2   29.40    4.00
  -9   3  -2    5.30    3.10
   9  -3   2    6.20    2.80
   9  -3   2    0.60    2.40
 -10   3  -2    7.40    3.50
  10  -3   2   -1.80    2.50
   9   2  -2    1.50    2.80
  -9  -2   2    0.70    2.00
  -9  -2   2    1.30    3.10
   8   2  -2   -0.80    2.40
  -8  -2   2    1.40    1.30
  -8  -2   2    0.70    2.20
  -8  -2   2   -1.20    2.20
   7   2  -2    9.70    3.00
   7   2  -2    7.60    2.00
  -7  -2   2   10.40    2.70
  -7  -2   2    9.20    2.20
  -7  -2   2    9.70    1.90
   6   2  -2    2.00    1.40
   6   2  -2    4.40    2.20
  -6  -2   2    2.20    1.10
  -6  -2   2   -0.30    1.70
  -6  -2   2    1.90    1.90
   5   2  -2   -0.20    1.00
   5   2  -2   -0.10    0.80
   5   2  -2   -0.50    1.40
  -5  -2   2    0.20    1.40
  -5  -2   2   -0.60    1.00
  -5  -2   2    0.90    0.70
  -5  -2   2    0.10    1.20
   4   2  -2   63.29    2.60
   4   2  -2   60.09    3.30
   4   2  -2   55.89    3.50
  -4  -2   2   61.99    3.40
  -4  -2   2   62.49    3.50
  -4  -2   2   56.39    3.30
  -4  -2   2   61.69    3.00
   3   2  -2  411.86    9.20
   3   2  -2  405.76    9.70
   3   2  -2  418.06    8.20
   3   2  -2  409.76    9.50
  -3  -2   2  411.56    9.30
  -3  -2   2  391.96    9.70
  -3  -2   2  369.36    8.10
  -3  -2   2  404.06    9.70
  -3  -2   2  416.86    9.70
   2   2  -2 1038.30   19.60
   2   2  -2 1097.49   19.50
   2   2  -2 1070.09   18.60
   2   2  -2 1049.89   19.80
  -2  -2   2 1085.69   22.10
  -2  -2   2 1076.59   18.70
  -2  -2   2 1088.29   20.00
  -2  -2   2 1082.19   19.50
  -2  -2   2 1036.90   19.30
   1   2  -2 1413.86   24.30
   1   2  -2 1426.46   25.10
   1   2  -2 1435.66   24.50
   1   2  -2 1407.56   24.50
  -1  -2   2 1439.46   25.20
  -1  -2   2 1406.46   24.40
  -1  -2   2 1438.46   24.40
  -1  -2   2 1464.65   24.50
   0   2  -2   57.09    2.20
   0   2  -2   57.99    1.40
   0  -2   2   60.99    1.40
   0  -2   2   61.59    1.40
   0  -2   2   60.39    2.10
   0  -2   2   63.19    2.30
  -1   2  -2    0.10    0.40
  -1   2  -2   -0.10    0.50
  -1   2  -2    0.50    0.30
  -1   2  -2    0.10    0.20
   1  -2   2    0.30    0.30
   1  -2   2   -0.50    0.40
   1  -2   2    0.40    0.50
   1  -2   2    0.60    0.50
   1  -2   2   -0.10    0.40
   1  -2   2    0.40    0.30
  -2   2  -2   30.00    1.50
  -2   2  -2   30.00    1.60
  -2   2  -2   29.60    1.30
  -2   2  -2   29.70    1.70
  -2   2  -2   27.60    1.70
  -2   2  -2   28.70    2.20
   2  -2   2   31.60    1.80
   2  -2   2   26.90    2.10
   2  -2   2   30.30    1.50
   2  -2   2   29.50    1.50
   2  -2   2   30.30    1.60
  -3   2  -2  156.88    4.70
  -3   2  -2  157.28    4.60
  -3   2  -2  165.08    5.50
  -3   2  -2  159.18    3.60
   3  -2   2  155.28    4.60
   3  -2   2  161.48    4.10
   3  -2   2  164.18    5.70
   3  -2   2  161.28    6.20
  -4   2  -2    0.50    0.50
  -4   2  -2    0.30    1.00
  -4   2  -2   -0.40    1.00
  -4   2  -2    0.50    0.40
  -4   2  -2    0.70    0.60
   4  -2   2    0.10    0.70
   4  -2   2   -0.40    0.90
   4  -2   2   -0.40    0.90
   4  -2   2    0.70    0.40
  -5   2  -2    0.90    1.20
  -5   2  -2   -0.20    0.70
  -5   2  -2   -0.50    0.70
   5  -2   2    0.80    1.30
   5  -2   2    1.00    1.20
   5  -2   2    0.80    0.50
  -6   2  -2    0.00    1.50
  -6   2  -2    0.10    0.90
   6  -2   2    0.80    1.50
   6  -2   2    1.30    0.60
   6  -2   2    1.80    1.50
  -7   2  -2  133.59    5.10
  -7   2  -2  144.89    6.80
   7  -2   2  145.59    8.40
   7  -2   2  146.69    6.90
  -8   2  -2   -0.70    2.30
   8  -2   2   -0.60    1.90
   8  -2   2    0.50    2.00
  -9   2  -2    6.00    3.00
   9  -2   2   -1.70    2.20
   9  -2   2    2.10    2.60
   9   1  -2   -2.10    2.50
  -9  -1   2   -2.50    2.20
  -9  -1   2    1.50    2.60
   8   1  -2    0.60    2.40
   8   1  -2    0.80    1.70
  -8  -1   2    1.90    1.20
  -8  -1   2    1.00    2.10
  -8  -1   2    1.40    2.60
   7   1  -2    0.30    1.40
   7   1  -2   -2.10    1.90
  -7  -1   2   -0.20    0.80
  -7  -1   2   -1.20    1.70
  -7  -1   2    1.20    2.00
   6   1  -2    6.30    2.20
   6   1  -2    2.70    1.40
  -6  -1   2    3.40    1.10
  -6  -1   2    6.60    2.20
  -6  -1   2    4.20    1.50
   5   1  -2    0.20    1.50
   5   1  -2    0.30    0.90
  -5  -1   2    0.50    1.40
  -5  -1   2    0.10    0.70
  -5  -1   2    1.50    0.60
  -5  -1   2    1.30    1.00
   4   1  -2   43.70    2.70
   4   1  -2   47.50    2.50
   4   1  -2   40.60    2.80
  -4  -1   2   41.20    2.60
  -4  -1   2   43.30    2.90
  -4  -1   2   49.80    3.20
  -4  -1   2   44.50    2.50
   3   1  -2  111.19    3.90
   3   1  -2  115.69    3.40
   3   1  -2  109.09    3.60
   3   1  -2  111.19    4.10
   3   1  -2  111.29    4.00
  -3  -1   2  112.49    4.00
  -3  -1   2  113.49    5.70
  -3  -1   2  111.19    4.00
  -3  -1   2  110.29    3.90
  -3  -1   2  111.99    3.40
  -3  -1   2  113.19    3.60
   2   1  -2 1017.70   18.30
   2   1  -2 1005.80   18.50
   2   1  -2 1001.00   17.80
   2   1  -2 1035.80   18.50
   2   1  -2 1015.90   20.50
  -2  -1   2  983.60   17.70
  -2  -1   2 1017.40   20.50
  -2  -1   2 1000.80   26.30
  -2  -1   2  985.60   18.20
  -2  -1   2 1014.30   18.50
  -2  -1   2 1023.90   18.40
   1   1  -2 1678.13   28.50
   1   1  -2 1702.13   28.40
   1   1  -2 1690.03   28.70
   1   1  -2 1643.74   28.60
  -1  -1   2 1693.03   28.40
  -1  -1   2 1683.13   28.60
  -1  -1   2 1691.73   28.80
  -1  -1   2 1706.33   40.70
  -1  -1   2 1677.13   28.50
   0   1  -2  181.88    4.00
   0   1  -2  182.58    3.70
   0   1  -2  181.38    4.50
   0   1  -2  185.68    3.60
   0   1  -2  180.18    3.70
   0   1  -2  183.48    4.00
   0  -1   2  183.88    3.60
   0  -1   2  180.58    4.50
   0  -1   2  183.48    3.60
   0  -1   2  183.68    4.00
   0  -1   2  184.08    4.00
  -1   1  -2 1477.35   27.20
  -1   1  -2 1531.95   25.50
  -1   1  -2 1493.95   26.10
  -1   1  -2 1484.85   25.50
  -1   1  -2 1481.25   30.90
   1  -1   2 1484.75   26.00
   1  -1   2 1494.95   25.40
   1  -1   2 1507.65   31.00
   1  -1   2 1486.15   25.50
   1  -1   2 1489.65   27.10
  -2   1  -2 1243.28   22.30
  -2   1  -2 1230.98   22.20
  -2   1  -2 1258.77   22.30
  -2   1  -2 1242.98   23.20
  -2   1  -2 1244.48   26.90
  -2   1  -2 1252.17   29.50
   2  -1   2 1225.58   22.30
   2  -1   2 1229.88   22.10
   2  -1   2 1229.18   27.00
   2  -1   2 1265.87   23.10
   2  -1   2 1272.77   22.50
  -3   1  -2   61.99    2.90
  -3   1  -2   61.39    2.90
  -3   1  -2   61.59    3.40
  -3   1  -2   59.19    2.90
  -3   1  -2   65.49    2.70
  -3   1  -2   58.59    3.10
   3  -1   2   59.49    2.90
   3  -1   2   58.69    3.60
   3  -1   2   63.89    2.40
  -4   1  -2    4.30    0.90
  -4   1  -2    2.10    0.90
  -4   1  -2    2.10    1.20
  -4   1  -2    4.10    1.40
   4  -1   2    5.30    1.50
   4  -1   2    4.00    0.70
   4  -1   2    3.70    1.20
  -5   1  -2   37.90    2.90
  -5   1  -2   36.40    2.60
  -5   1  -2   31.20    3.40
  -5   1  -2   34.30    3.00
   5  -1   2   35.90    3.20
   5  -1   2   38.40    2.30
   5  -1   2   41.70    4.00
  -6   1  -2   83.59    4.10
  -6   1  -2   85.49    5.40
  -6   1  -2   92.39    5.20
   6  -1   2   84.69    6.00
   6  -1   2   86.79    5.20
  -7   1  -2   49.40    3.60
  -7   1  -2   45.60    4.30
  -7   1  -2   53.19    4.90
   7  -1   2   55.49    4.90
   7  -1   2   48.20    5.70
  -8   1  -2    8.70    2.40
  -8   1  -2   16.80    3.80
   8  -1   2   14.40    3.40
   8  -1   2    3.90    2.50
  -9   1  -2    0.50    2.60
   9  -1   2   -3.10    2.20
   9  -1   2   -0.90    2.50
  10   0  -2   14.70    4.30
 -10   0   2   14.40    4.10
 -10   0   2    8.50    3.30
   9   0  -2    7.50    3.40
   9   0  -2    2.10    2.10
  -9   0   2    5.80    2.30
  -9   0   2    8.40    3.40
   8   0  -2   -0.20    1.40
   8   0  -2    0.00    2.30
  -8   0   2   -0.20    1.50
  -8   0   2    3.10    2.50
  -8   0   2   -0.20    0.90
   7   0  -2   -1.30    1.20
   7   0  -2    0.40    1.90
  -7   0   2    0.20    1.50
  -7   0   2   -2.20    0.90
  -7   0   2   -0.50    0.70
   6   0  -2   25.00    3.20
   6   0  -2   28.40    3.40
  -6   0   2   25.20    2.20
  -6   0   2   23.50    3.20
  -6   0   2   28.00    3.30
   5   0  -2    6.90    1.30
   5   0  -2   12.20    2.30
  -5   0   2    6.60    1.00
  -5   0   2    8.20    1.70
  -5   0   2    9.30    1.90
   4   0  -2  636.24   15.20
   4   0  -2  656.23   13.20
   4   0  -2  640.94   19.70
   4   0  -2  651.53   14.10
  -4   0   2  655.63   13.80
  -4   0   2  646.14   13.20
  -4   0   2  680.43   14.00
   3   0  -2  123.99    6.00
   3   0  -2  115.89    3.90
   3   0  -2  123.09    3.90
   3   0  -2  121.19    3.90
   3   0  -2  122.19    3.80
   3   0  -2  118.49    4.10
  -3   0   2  124.29    4.10
  -3   0   2  124.59    4.00
  -3   0   2  122.69    3.80
  -3   0   2  122.79    5.90
  -3   0   2  120.29    4.00
   2   0  -2  841.22   15.50
   2   0  -2  814.12   21.80
   2   0  -2  807.22   15.00
   2   0  -2  827.42   15.10
  -2   0   2  847.92   15.20
  -2   0   2  816.32   15.10
  -2   0   2  859.91   15.30
  -2   0   2  823.92   21.80
  -2   0   2  848.22   15.40
   1   0  -2  107.89    2.60
   1   0  -2  113.99    2.90
   1   0  -2  116.69    4.30
   1   0  -2  109.89    2.80
   1   0  -2  111.69    2.90
  -1   0   2  115.39    2.90
  -1   0   2  114.09    2.90
  -1   0   2  114.29    4.20
  -1   0   2  112.99    2.80
  -1   0   2  110.79    2.60
   0   0  -2  109.89    2.80
   0   0  -2  112.39    2.80
   0   0  -2  110.89    3.30
   0   0  -2  110.69    2.70
   0   0  -2  108.79    2.30
   0   0  -2  108.79    3.00
   0   0  -2  111.59    2.70
   0   0  -2  111.59    3.50
   0   0   2  106.99    2.60
   0   0   2  109.09    2.70
   0   0   2  113.59    3.30
   0   0   2  109.79    2.70
   0   0   2  114.69    3.50
   0   0   2  114.19    3.00
   0   0   2  108.69    2.30
   0   0   2  108.99    2.70
  -1   0  -2 1350.86   23.10
  -1   0  -2 1327.67   24.40
  -1   0  -2 1300.57   23.00
  -1   0  -2 1321.87   27.70
   1   0   2 1322.77   23.10
   1   0   2 1299.97   22.90
   1   0   2 1301.47   23.00
   1   0   2 1318.47   22.50
   1   0   2 1319.57   22.50
   1   0   2 1315.77   24.40
   1   0   2 1328.07   27.80
  -2   0  -2   17.20    1.70
  -2   0  -2   17.60    1.50
  -2   0  -2   16.40    1.60
  -2   0  -2   16.70    1.40
  -2   0  -2   17.50    1.50
  -2   0  -2   15.60    1.00
   2   0   2   16.90    1.60
   2   0   2   18.80    1.80
   2   0   2   17.70    1.50
   2   0   2   17.80    1.40
   2   0   2   17.10    1.40
  -3   0  -2   34.40    2.20
  -3   0  -2   36.70    2.50
  -3   0  -2   32.30    2.40
  -3   0  -2   35.30    2.60
  -3   0  -2   31.90    2.70
   3   0   2   32.10    2.10
   3   0   2   31.40    2.90
   3   0   2   32.80    2.40
  -4   0  -2   37.10    1.20
  -4   0  -2   38.20    2.60
  -4   0  -2   37.50    2.70
  -4   0  -2   34.90    2.70
  -4   0  -2   36.50    3.30
   4   0   2   34.10    3.30
   4   0   2   38.60    2.90
   4   0   2   39.20    2.50
  -5   0  -2   42.10    3.80
  -5   0  -2   45.20    1.40
  -5   0  -2   48.80    3.30
  -5   0  -2   45.00    3.30
   5   0   2   47.10    3.70
   5   0   2   47.30    4.30
  -6   0  -2   49.70    3.50
  -6   0  -2   49.99    4.50
  -6   0  -2   51.69    4.40
   6   0   2   52.89    4.50
   6   0   2   45.20    5.10
  -7   0  -2    3.30    2.40
  -7   0  -2   -0.50    1.20
  -7   0  -2   -2.30    1.80
   7   0   2    1.00    1.90
   7   0   2    0.80    2.30
  -8   0  -2   -0.40    1.40
  -8   0  -2    0.60    2.10
  -8   0  -2    0.00    2.60
   8   0   2    2.70    2.70
   8   0   2    0.50    2.30
  -9   0  -2   -1.50    2.90
  -9   0  -2   -1.10    2.40
   9   0   2   -4.60    2.20
   9   0   2    2.70    3.00
  10  -1  -2   21.60    4.40
 -10   1   2   26.90    4.90
 -10   1   2   14.20    3.60
   9  -1  -2    0.20    2.60
   9  -1  -2   -1.30    1.80
  -9   1   2    0.30    2.10
  -9   1   2    0.60    2.80
   8  -1  -2   -3.70    2.10
   8  -1  -2   -0.30    1.40
  -8   1   2    0.50    2.30
  -8   1   2   -3.70    1.50
   7  -1  -2    9.80    2.70
   7  -1  -2    6.70    1.90
  -7   1   2    7.70    1.10
  -7   1   2    9.90    2.10
  -7   1   2   10.30    2.80
   6  -1  -2  196.48   10.00
   6  -1  -2  190.38    7.50
   6  -1  -2  200.18    7.40
  -6   1   2  207.38    7.30
  -6   1   2  188.78    5.20
  -6   1   2  187.68    6.80
   5  -1  -2   55.09    3.50
   5  -1  -2   55.09    5.00
   5  -1  -2   52.99    3.30
  -5   1   2   53.69    2.20
  -5   1   2   53.89    3.40
  -5   1   2   58.59    3.40
   4  -1  -2    0.50    0.90
   4  -1  -2    1.30    1.10
   4  -1  -2    1.20    0.70
  -4   1   2    1.00    0.40
  -4   1   2    2.60    1.10
  -4   1   2    2.00    0.90
  -4   1   2    1.50    1.10
   3  -1  -2  125.89    3.80
   3  -1  -2  127.49    4.00
   3  -1  -2  127.59    4.10
   3  -1  -2  130.99    6.10
   3  -1  -2  128.49    4.10
  -3   1   2  126.89    4.10
  -3   1   2  125.79    3.80
  -3   1   2  132.89    6.00
  -3   1   2  124.89    4.00
   2  -1  -2   96.49    3.00
   2  -1  -2   94.69    4.40
   2  -1  -2   96.49    3.10
   2  -1  -2   96.99    3.10
   2  -1  -2   96.89    2.60
  -2   1   2   96.39    2.60
  -2   1   2   89.09    3.00
  -2   1   2  100.89    4.40
  -2   1   2   94.79    2.90
  -2   1   2   94.99    2.50
  -2   1   2   91.49    3.00
   1  -1  -2   36.50    1.50
   1  -1  -2   35.80    1.50
   1  -1  -2   37.70    1.50
   1  -1  -2   34.30    1.50
   1  -1  -2   43.70    2.40
   1  -1  -2   35.80    1.00
  -1   1   2   38.00    1.60
  -1   1   2   33.80    1.50
  -1   1   2   35.40    1.00
  -1   1   2   37.40    1.50
  -1   1   2   35.90    2.20
  -1   1   2   36.60    1.60
   0  -1  -2 1525.15   28.10
   0  -1  -2 1579.64   37.80
   0  -1  -2 1572.04   27.10
   0  -1  -2 1568.94   29.00
   0  -1  -2 1589.14   26.50
   0  -1  -2 1600.94   32.60
   0  -1  -2 1589.24   27.10
   0   1   2 1592.74   28.20
   0   1   2 1569.84   28.90
   0   1   2 1568.04   26.30
   0   1   2 1598.54   27.10
   0   1   2 1544.15   27.20
   0   1   2 1597.74   32.70
   0   1   2 1578.44   27.10
  -1  -1  -2  667.73   13.90
  -1  -1  -2  689.43   15.70
  -1  -1  -2  695.93   13.10
  -1  -1  -2  704.93   12.70
  -1  -1  -2  606.44   12.90
   1   1   2  701.83   13.20
   1   1   2  690.23   15.80
   1   1   2  690.93   13.80
   1   1   2  691.83   12.70
   1   1   2  685.83   11.90
   1   1   2  684.53   12.20
   1   1   2  678.53   13.00
  -2  -1  -2  124.49    4.00
  -2  -1  -2  121.59    4.10
  -2  -1  -2  121.79    4.10
  -2  -1  -2  124.79    4.80
  -2  -1  -2  123.79    4.30
   2   1   2  115.89    2.90
   2   1   2  123.19    4.10
   2   1   2  116.29    4.00
   2   1   2  123.29    3.90
   2   1   2  119.79    4.90
   2   1   2  122.59    4.00
  -3  -1  -2   -1.70    1.00
  -3  -1  -2   -0.30    0.90
  -3  -1  -2   -0.60    0.70
   3   1   2    0.90    1.10
   3   1   2   -1.30    1.00
  -4  -1  -2    5.80    1.30
  -4  -1  -2    9.50    2.00
  -4  -1  -2    8.50    1.00
  -4  -1  -2    7.00    1.60
   4   1   2    5.50    1.60
   4   1   2    8.00    1.90
  -5  -1  -2    8.10    2.00
  -5  -1  -2    7.50    2.20
  -5  -1  -2    4.80    1.30
  -5  -1  -2    7.60    1.00
   5   1   2    3.60    1.90
   5   1   2    7.60    2.10
  -6  -1  -2   34.00    4.00
  -6  -1  -2   31.40    3.30
  -6  -1  -2   18.00    2.80
   6   1   2   28.40    3.90
  -7  -1  -2    1.60    2.30
  -7  -1  -2    0.20    2.10
  -7  -1  -2   -0.50    1.40
   7   1   2   -1.30    1.80
   7   1   2    3.80    2.40
  -8  -1  -2    2.20    2.30
  -8  -1  -2   -1.30    1.20
  -8  -1  -2   -0.50    2.20
   8   1   2   -0.90    2.50
   8   1   2   -1.00    2.20
  -9  -1  -2   -1.70    2.50
  -9  -1  -2    1.90    2.90
   9   1   2   -2.50    2.40
   9   1   2    1.50    2.80
  10  -2  -2   -2.20    2.10
  10  -2  -2    4.50    3.20
 -10   2   2    4.90    3.30
 -10   2   2   -0.50    2.20
   9  -2  -2    0.40    2.00
   9  -2  -2    0.40    2.60
  -9   2   2    1.90    2.20
  -9   2   2    2.60    2.50
   8  -2  -2    5.00    2.40
   8  -2  -2    9.90    2.30
   8  -2  -2    6.90    2.60
  -8   2   2   10.20    3.10
  -8   2   2   10.70    2.30
   7  -2  -2  428.96   17.10
   7  -2  -2  441.16   12.60
   7  -2  -2  433.06   13.80
  -7   2   2  418.86    8.60
  -7   2   2  447.86   12.50
  -7   2   2  459.05   12.50
   6  -2  -2   84.09    4.70
   6  -2  -2   78.99    6.50
   6  -2  -2   83.49    5.20
  -6   2   2   80.79    2.20
  -6   2   2   81.99    4.60
  -6   2   2   79.09    4.40
   5  -2  -2  143.49    6.10
   5  -2  -2  143.19    5.40
   5  -2  -2  134.59    7.60
  -5   2   2  137.19    5.20
  -5   2   2  137.59    2.90
  -5   2   2  138.49    3.00
  -5   2   2  140.79    5.20
   4  -2  -2  152.38    7.40
   4  -2  -2  155.08    4.60
   4  -2  -2  156.68    5.10
  -4   2   2  151.28    4.80
  -4   2   2  154.78    3.10
  -4   2   2  139.99    4.80
  -4   2   2  151.48    5.00
   3  -2  -2    2.00    0.60
   3  -2  -2    1.00    0.70
   3  -2  -2    2.40    0.90
   3  -2  -2    1.60    0.90
   3  -2  -2    3.30    0.90
  -3   2   2    2.80    0.70
  -3   2   2    2.20    0.40
  -3   2   2    1.60    0.90
  -3   2   2    1.80    0.80
  -3   2   2    2.60    1.00
   2  -2  -2  607.44   11.60
   2  -2  -2  598.94   10.60
   2  -2  -2  580.54   11.40
   2  -2  -2  596.44   11.60
   2  -2  -2  603.04   11.90
   2  -2  -2  591.64   17.00
  -2   2   2  602.24   10.70
  -2   2   2  607.64   11.60
  -2   2   2  613.64   11.70
  -2   2   2  584.14   11.50
  -2   2   2  595.34   16.80
   1  -2  -2 1033.20   18.30
   1  -2  -2 1049.59   18.30
   1  -2  -2 1016.60   26.40
   1  -2  -2 1037.00   18.40
   1  -2  -2 1036.20   19.50
  -1   2   2 1013.80   18.30
  -1   2   2 1012.70   19.40
  -1   2   2 1023.80   26.30
  -1   2   2  987.90   18.20
  -1   2   2 1051.49   18.40
   0  -2  -2   16.10    2.00
   0  -2  -2   17.60    1.50
   0  -2  -2   17.60    1.10
   0  -2  -2   15.20    1.30
   0  -2  -2   16.50    1.40
   0  -2  -2   17.10    1.70
   0  -2  -2   16.00    1.30
   0  -2  -2   17.70    1.00
   0   2   2   17.50    1.10
   0   2   2   17.00    1.40
   0   2   2   16.50    1.30
   0   2   2   14.80    1.40
   0   2   2   16.40    0.90
   0   2   2   15.40    1.30
   0   2   2   17.20    0.90
  -1  -2  -2  247.88    6.20
  -1  -2  -2  253.77    6.30
  -1  -2  -2  258.27    5.90
  -1  -2  -2  250.47    4.80
  -1  -2  -2  254.77    6.90
  -1  -2  -2  253.77    7.70
   1   2   2  253.37    6.30
   1   2   2  257.07    5.80
   1   2   2  269.37    7.80
   1   2   2  253.87    6.70
   1   2   2  249.97    5.70
   1   2   2  259.27    6.50
   1   2   2  257.17    4.80
   1   2   2  244.58    4.70
   1   2   2  254.17    6.20
  -2  -2  -2   19.10    2.10
  -2  -2  -2   17.80    1.90
  -2  -2  -2   22.40    1.90
   2   2   2   19.20    1.40
   2   2   2   19.40    2.00
   2   2   2   22.70    1.80
   2   2   2   19.10    1.80
   2   2   2   19.70    2.50
   2   2   2   19.60    0.90
  -3  -2  -2    0.10    0.70
  -3  -2  -2    0.40    0.70
  -3  -2  -2    0.00    1.10
   3   2   2    0.80    0.40
   3   2   2   -0.50    1.20
   3   2   2    0.30    1.10
  -4  -2  -2   37.30    3.30
  -4  -2  -2   38.50    3.40
  -4  -2  -2   36.50    3.00
  -4  -2  -2   32.80    1.90
   4   2   2   35.30    3.90
   4   2   2   33.70    3.20
  -5  -2  -2    4.10    1.50
  -5  -2  -2    6.70    1.90
  -5  -2  -2    6.70    2.30
   5   2   2    4.00    0.90
   5   2   2    4.70    2.10
   5   2   2    4.80    2.00
  -6  -2  -2    1.30    2.20
  -6  -2  -2    0.10    1.70
  -6  -2  -2   -1.50    1.10
   6   2   2    2.00    2.20
   6   2   2    2.40    2.00
  -7  -2  -2   -0.60    2.30
  -7  -2  -2   -0.40    1.40
  -7  -2  -2    3.70    2.40
   7   2   2    0.30    2.30
   7   2   2   -0.70    2.10
  -8  -2  -2   -1.00    1.50
  -8  -2  -2   -1.10    2.50
  -8  -2  -2   -3.10    2.30
   8   2   2   -1.90    2.20
   8   2   2    0.10    2.70
  10  -3  -2    0.80    2.30
  10  -3  -2    4.80    3.10
 -10   3   2    0.20    1.80
 -10   3   2    3.00    3.00
   9  -3  -2    1.20    1.90
   9  -3  -2    8.80    3.10
   9  -3  -2   -1.90    2.30
  -9   3   2    2.60    2.80
  -9   3   2    0.50    2.00
   8  -3  -2    6.10    2.50
   8  -3  -2    4.70    1.90
   8  -3  -2    6.70    2.70
  -8   3   2    9.40    2.80
  -8   3   2    8.70    2.40
   7  -3  -2   79.29    5.90
   7  -3  -2   88.19    8.10
   7  -3  -2   87.19    5.20
  -7   3   2   86.09    5.10
  -7   3   2   79.49    5.00
   6  -3  -2   33.20    4.80
   6  -3  -2   26.20    3.00
   6  -3  -2   25.20    3.60
  -6   3   2   29.30    3.00
  -6   3   2   27.10    3.00
   5  -3  -2   30.80    3.70
   5  -3  -2   30.50    2.70
  -5   3   2   29.70    2.60
  -5   3   2   29.80    2.60
   4  -3  -2   74.49    3.00
   4  -3  -2   73.69    3.50
   4  -3  -2   74.49    5.10
  -4   3   2   75.19    3.40
  -4   3   2   75.79    3.40
  -4   3   2   79.89    3.20
   3  -3  -2  411.26    8.40
   3  -3  -2  407.66    9.00
   3  -3  -2  412.46    8.20
   3  -3  -2  398.76   13.50
  -3   3   2  405.66    9.00
  -3   3   2  400.16    8.20
  -3   3   2  410.86    9.00
   2  -3  -2    0.70    0.70
   2  -3  -2    0.20    0.50
   2  -3  -2    0.40    0.30
   2  -3  -2    0.20    0.80
   2  -3  -2    0.80    0.70
   2  -3  -2    0.10    0.50
  -2   3   2    0.20    0.40
  -2   3   2   -0.50    0.70
  -2   3   2    0.10    0.50
  -2   3   2    0.50    0.70
   1  -3  -2   46.70    1.70
   1  -3  -2   46.10    2.10
   1  -3  -2   47.30    2.40
   1  -3  -2   43.30    2.10
   1  -3  -2   46.30    1.20
   1  -3  -2   48.00    2.10
   1  -3  -2   40.30    2.20
   1  -3  -2   47.40    3.40
  -1   3   2   46.10    2.10
  -1   3   2   44.90    2.00
  -1   3   2   44.40    2.30
   0  -3  -2  238.68    5.90
   0  -3  -2  246.28    7.70
   0  -3  -2  232.28    6.20
   0  -3  -2  245.88    5.90
   0  -3  -2  241.48    5.20
   0  -3  -2  241.48    5.10
   0  -3  -2  241.58    6.70
   0  -3  -2  240.68    9.00
   0   3   2  241.38    6.10
   0   3   2  243.88    5.90
   0   3   2  239.98    6.60
   0   3   2  241.98    5.10
   0   3   2  229.98    5.90
   0   3   2  238.78    5.20
   0   3   2  249.78    6.30
  -1  -3  -2    3.00    1.10
  -1  -3  -2    2.50    0.30
  -1  -3  -2    2.80    0.80
  -1  -3  -2    1.40    0.90
   1   3   2    2.90    0.90
   1   3   2    2.50    0.70
   1   3   2    3.30    0.70
   1   3   2    2.80    1.10
   1   3   2    4.10    1.10
  -2  -3  -2  186.78    6.50
  -2  -3  -2  200.28    6.00
  -2  -3  -2  193.48    5.70
   2   3   2  191.38    7.30
   2   3   2  192.28    5.90
   2   3   2  199.68    6.20
   2   3   2  186.68    5.30
  -3  -3  -2   21.60    2.80
  -3  -3  -2   18.80    2.40
  -3  -3  -2   20.10    2.40
   3   3   2   21.80    3.40
   3   3   2   15.10    2.30
  -4  -3  -2    0.60    1.60
  -4  -3  -2    0.00    0.90
  -4  -3  -2    0.30    0.90
   4   3   2    0.90    1.60
   4   3   2   -0.10    1.50
  -5  -3  -2    6.70    1.90
  -5  -3  -2    7.90    2.40
  -5  -3  -2    7.00    2.20
   5   3   2    7.60    2.50
   5   3   2    6.70    2.40
  -6  -3  -2    1.30    2.10
  -6  -3  -2    3.00    2.30
  -6  -3  -2    2.00    1.70
   6   3   2    1.80    2.30
   6   3   2    2.20    2.00
  -7  -3  -2   -1.90    2.00
  -7  -3  -2    1.10    1.80
  -7  -3  -2    1.00    2.50
   7   3   2   -4.40    2.00
   7   3   2    0.90    2.60
  -8  -3  -2   -1.00    2.60
  -8  -3  -2   -1.30    1.80
  -8  -3  -2   -2.10    2.40
   8   3   2    2.10    2.90
   8   3   2   -1.20    2.60
  10  -4  -2   -1.90    1.80
  10  -4  -2   -3.00    2.50
 -10   4   2    0.70    2.70
   9  -4  -2    1.90    2.40
   9  -4  -2   -0.90    2.60
   9  -4  -2    2.00    2.00
  -9   4   2    2.30    2.60
   8  -4  -2    6.70    2.70
   8  -4  -2   11.20    2.80
   8  -4  -2   14.90    3.10
  -8   4   2   13.90    3.10
   7  -4  -2   27.70    3.40
   7  -4  -2   14.30    2.60
   7  -4  -2   15.80    3.00
  -7   4   2   23.40    3.20
   6  -4  -2   17.80    2.60
   6  -4  -2   25.30    4.50
   6  -4  -2   13.60    2.30
  -6   4   2   19.60    2.70
   5  -4  -2   28.30    4.00
   5  -4  -2   24.40    2.40
  -5   4   2   24.30    2.40
  -5   4   2   27.40    2.40
   4  -4  -2   15.30    1.90
   4  -4  -2   16.40    3.10
   4  -4  -2   14.00    1.50
   4  -4  -2   16.30    1.20
  -4   4   2   19.60    1.90
  -4   4   2   16.60    1.90
   3  -4  -2   80.79    2.50
   3  -4  -2   75.39    3.10
   3  -4  -2   77.09    5.30
   3  -4  -2   78.69    2.90
  -3   4   2   74.69    3.10
  -3   4   2   75.69    2.80
  -3   4   2   79.19    3.20
   2  -4  -2   29.40    2.10
   2  -4  -2   29.70    3.40
   2  -4  -2   33.40    1.90
   2  -4  -2   29.60    2.20
   2  -4  -2   31.50    1.80
  -2   4   2   30.30    2.00
  -2   4   2   30.50    2.00
  -2   4   2   31.50    1.90
   1  -4  -2   -1.00    0.70
   1  -4  -2    0.40    0.80
   1  -4  -2    0.30    0.70
   1  -4  -2   -0.40    0.60
   1  -4  -2    0.40    0.50
   1  -4  -2    0.70    0.30
  -1   4   2   -0.40    0.50
  -1   4   2    0.00    0.70
  -1   4   2    0.30    0.70
   0  -4  -2    2.90    0.60
   0  -4  -2    2.20    0.60
   0  -4  -2    2.50    0.80
   0  -4  -2    2.50    1.00
   0  -4  -2    3.70    1.10
   0   4   2    2.90    0.60
   0   4   2    4.60    1.20
   0   4   2    3.10    1.10
   0   4   2    2.60    0.90
   0   4   2    4.10    0.90
   0   4   2    3.20    1.00
  -1  -4  -2   -0.60    0.60
  -1  -4  -2    0.40    0.30
  -1  -4  -2    0.40    0.70
  -1  -4  -2    0.30    0.90
   1   4   2    0.40    0.80
   1   4   2   -0.40    0.90
   1   4   2    0.40    0.80
   1   4   2    0.60    1.00
   1   4   2    0.80    0.60
  -2  -4  -2   11.00    1.70
  -2  -4  -2   13.80    2.00
  -2  -4  -2   11.30    1.80
   2   4   2   14.70    1.70
   2   4   2   15.70    2.00
   2   4   2   15.30    2.20
  -3  -4  -2   -0.10    1.00
  -3  -4  -2   -0.10    1.20
  -3  -4  -2    0.40    1.30
   3   4   2   -0.60    1.30
   3   4   2   -0.80    1.30
  -4  -4  -2    1.60    1.50
  -4  -4  -2    4.50    1.90
  -4  -4  -2    2.60    1.60
   4   4   2   -0.80    1.50
   4   4   2    2.70    1.90
  -5  -4  -2   -0.10    1.20
  -5  -4  -2    1.90    1.90
  -5  -4  -2    3.10    2.20
   5   4   2    3.20    2.20
   5   4   2    2.10    2.00
  -6  -4  -2   -1.40    1.60
  -6  -4  -2   -3.70    1.80
  -6  -4  -2   -2.30    1.20
   6   4   2   -0.60    2.30
   6   4   2   -0.50    1.80
  -7  -4  -2    1.80    2.60
  -7  -4  -2    3.10    2.20
  -7  -4  -2    7.40    3.10
   7   4   2    5.60    2.60
   7   4   2    8.70    3.30
  10  -5  -2   -4.50    2.10
  10  -5  -2    1.60    2.20
 -10   5   2    1.00    2.80
   9  -5  -2   10.00    2.90
   9  -5  -2    6.10    3.10
  -9   5   2   16.60    3.60
   8  -5  -2   10.10    2.50
   8  -5  -2   11.40    2.80
   8  -5  -2    6.10    2.60
  -8   5   2   18.20    3.30
   7  -5  -2    0.10    1.90
   7  -5  -2   -1.00    1.40
   7  -5  -2   -1.00    1.30
  -7   5   2   -0.60    1.80
   6  -5  -2   -2.50    1.20
   6  -5  -2   -2.00    1.00
  -6   5   2   -0.50    1.50
   5  -5  -2    3.50    0.50
   5  -5  -2    2.00    1.40
   5  -5  -2    3.30    1.40
  -5   5   2    5.40    1.60
  -5   5   2    6.10    1.50
   4  -5  -2   88.99    3.20
   4  -5  -2   89.49    3.70
   4  -5  -2   89.29    6.40
   4  -5  -2   90.89    3.20
  -4   5   2   87.99    3.70
  -4   5   2   89.69    3.70
   3  -5  -2    0.60    0.50
   3  -5  -2    2.40    1.00
   3  -5  -2    0.50    0.90
   3  -5  -2    1.80    0.70
  -3   5   2    1.10    0.90
  -3   5   2    1.00    1.00
  -3   5   2    1.10    0.60
   2  -5  -2   41.70    2.20
   2  -5  -2   41.40    2.30
   2  -5  -2   39.10    4.30
   2  -5  -2   39.00    2.80
   2  -5  -2   42.00    1.50
  -2   5   2   40.80    2.30
  -2   5   2   42.70    2.30
  -2   5   2   38.20    2.60
   1  -5  -2    4.00    1.10
   1  -5  -2    5.30    1.10
   1  -5  -2    4.20    1.00
   1  -5  -2    5.00    0.70
   1  -5  -2    4.50    1.20
   1  -5  -2    3.10    1.30
  -1   5   2    3.00    1.30
  -1   5   2    7.40    1.40
  -1   5   2    5.10    1.20
   0  -5  -2  245.18    5.70
   0  -5  -2  249.28    6.00
   0  -5  -2  250.07    6.60
   0  -5  -2  251.37    8.10
   0  -5  -2  243.58   10.70
   0   5   2  241.48    6.70
   0   5   2  242.88    7.20
   0   5   2  234.98    6.50
   0   5   2  250.77    6.30
   0   5   2  238.98    6.50
   0   5   2  238.58    5.80
  -1  -5  -2    0.90    1.10
  -1  -5  -2    1.60    1.20
  -1  -5  -2    0.40    0.30
  -1  -5  -2    0.10    0.70
   1   5   2    0.60    1.00
   1   5   2    1.10    1.00
   1   5   2   -0.10    0.80
   1   5   2    0.60    1.10
  -2  -5  -2   41.70    3.90
  -2  -5  -2   36.60    2.80
  -2  -5  -2   35.50    2.90
   2   5   2   38.00    3.10
   2   5   2   36.10    2.80
  -3  -5  -2    5.50    2.00
  -3  -5  -2    8.70    1.80
  -3  -5  -2    7.00    2.00
   3   5   2   12.60    2.50
  -4  -5  -2    0.80    1.80
  -4  -5  -2   -1.40    1.40
  -4  -5  -2   -0.70    1.70
   4   5   2    2.90    2.00
  -5  -5  -2    2.90    1.70
  -5  -5  -2    8.60    2.70
  -5  -5  -2    3.90    2.10
   5   5   2    6.80    2.60
  -6  -5  -2    2.50    2.40
  -6  -5  -2    0.90    2.00
  -6  -5  -2   -0.60    2.10
   6   5   2    2.30    2.60
  -7  -5  -2    1.80    2.40
  -7  -5  -2    1.40    2.70
   7   5   2    3.40    3.10
  10  -6  -2   -5.00    3.00
  10  -6  -2    3.40    2.40
 -10   6   2    4.70    3.00
   9  -6  -2    0.70    2.00
   9  -6  -2    0.20    2.40
  -9   6   2    1.50    2.50
   8  -6  -2    5.30    2.20
   8  -6  -2    1.70    2.30
  -8   6   2    7.40    2.50
   7  -6  -2   49.90    4.10
   7  -6  -2   54.19    5.80
   7  -6  -2   56.89    7.00
  -7   6   2   48.60    4.20
   6  -6  -2    1.50    1.40
   6  -6  -2   -2.40    1.10
  -6   6   2   -0.40    1.50
   5  -6  -2    1.80    1.20
   5  -6  -2    2.20    0.70
   5  -6  -2    0.90    1.30
  -5   6   2    1.00    1.40
  -5   6   2    2.30    1.30
   4  -6  -2   45.60    2.70
   4  -6  -2   48.50    5.30
   4  -6  -2   45.90    2.30
   4  -6  -2   49.80    2.80
  -4   6   2   47.70    2.80
   3  -6  -2   17.80    2.20
   3  -6  -2    7.50    2.00
   3  -6  -2   14.50    1.70
   3  -6  -2   10.80    1.30
  -3   6   2   14.10    1.90
  -3   6   2   16.20    2.30
  -3   6   2   15.80    1.70
   2  -6  -2   22.30    1.90
   2  -6  -2   17.80    2.40
   2  -6  -2   22.80    1.40
   2  -6  -2   23.20    4.00
   2  -6  -2   21.80    2.20
  -2   6   2   26.60    2.00
  -2   6   2   24.30    2.10
  -2   6   2   21.30    2.50
   1  -6  -2   11.00    1.30
   1  -6  -2   12.50    2.00
   1  -6  -2    9.30    1.70
   1  -6  -2    7.50    2.00
   1  -6  -2   12.40    1.70
  -1   6   2   13.30    2.20
  -1   6   2   14.00    1.90
  -1   6   2   16.30    2.30
  -1   6   2   12.70    1.70
   0  -6  -2  113.39    5.50
   0  -6  -2  108.99    4.20
   0  -6  -2  111.59    7.70
   0  -6  -2  104.09    3.70
   0  -6  -2  104.49    3.50
   0   6   2  107.09    4.10
   0   6   2  108.59    4.40
   0   6   2  114.39    5.10
   0   6   2  108.59    4.30
   0   6   2  107.19    4.40
  -1  -6  -2   -0.10    0.30
  -1  -6  -2   -0.80    0.90
  -1  -6  -2   -1.00    0.80
  -1  -6  -2   -0.80    1.10
   1   6   2    0.60    1.20
   1   6   2   -0.10    1.10
   1   6   2   -0.40    1.10
   1   6   2   -0.50    1.40
  -2  -6  -2    6.90    1.80
  -2  -6  -2    7.10    1.60
  -2  -6  -2    6.20    2.00
   2   6   2    9.00    2.00
   2   6   2    9.80    2.20
  -3  -6  -2    5.80    2.20
  -3  -6  -2    8.70    2.10
  -3  -6  -2   10.70    2.30
   3   6   2    9.90    2.40
  -4  -6  -2    9.00    2.30
  -4  -6  -2   10.80    2.50
  -4  -6  -2   13.40    2.70
   4   6   2   18.20    3.30
  -5  -6  -2    2.80    2.30
  -5  -6  -2    1.00    2.00
   5   6   2    2.50    2.30
  -6  -6  -2   -2.80    1.90
  -6  -6  -2   -1.50    1.40
   6   6   2    0.80    2.60
   9  -7  -2    2.10    2.10
   9  -7  -2   -2.10    2.30
  -9   7   2    3.10    2.60
  -9   7   2    3.70    2.30
   8  -7  -2   -1.30    2.00
   8  -7  -2    1.00    1.90
  -8   7   2   -1.40    1.50
  -8   7   2   -2.40    1.90
   7  -7  -2    1.80    1.90
  -7   7   2   -0.30    1.70
  -7   7   2    2.80    1.80
   6  -7  -2    3.10    1.90
  -6   7   2    3.90    1.90
  -6   7   2    5.70    2.10
   5  -7  -2    1.20    1.50
   5  -7  -2    0.20    0.70
  -5   7   2    1.50    1.70
  -5   7   2    1.90    1.50
   4  -7  -2  143.69    5.50
   4  -7  -2  143.99    4.80
   4  -7  -2  137.19    9.30
  -4   7   2  127.99    5.80
   3  -7  -2   85.09    2.90
   3  -7  -2   90.99    4.50
   3  -7  -2   90.09    4.70
   3  -7  -2   89.69    3.60
   3  -7  -2   89.69    7.60
  -3   7   2   88.09    3.90
  -3   7   2   89.89    3.70
  -3   7   2   95.49    5.10
   2  -7  -2   53.79    6.10
   2  -7  -2   51.29    2.70
   2  -7  -2   50.19    3.50
   2  -7  -2   51.39    3.90
   2  -7  -2   47.50    2.20
  -2   7   2   49.50    3.60
  -2   7   2   50.09    2.80
  -2   7   2   51.59    3.10
  -2   7   2   51.59    3.90
   1  -7  -2   15.20    2.00
   1  -7  -2   15.20    2.20
   1  -7  -2   10.90    2.60
   1  -7  -2   18.10    1.80
  -1   7   2   23.00    3.00
  -1   7   2   19.60    2.20
  -1   7   2   19.00    2.70
  -1   7   2   19.80    2.40
   0  -7  -2   42.30    4.20
   0  -7  -2   37.70    2.50
   0  -7  -2   43.40    3.00
   0  -7  -2   36.80    5.50
   0   7   2   43.80    3.40
   0   7   2   36.30    3.20
   0   7   2   44.50    3.70
   0   7   2   40.50    2.90
  -1  -7  -2    0.20    1.00
  -1  -7  -2   -1.00    1.20
   1   7   2    2.30    1.30
   1   7   2   -0.50    1.30
   1   7   2    2.00    1.60
  -2  -7  -2    1.20    1.90
  -2  -7  -2    3.50    1.60
   2   7   2    3.10    1.60
   2   7   2    3.10    2.00
   2   7   2    4.20    1.80
  -3  -7  -2   13.50    2.30
  -3  -7  -2   12.30    2.80
   3   7   2   17.00    3.00
  -4  -7  -2    5.80    2.20
  -4  -7  -2    5.60    2.60
   4   7   2    6.40    2.60
  -5  -7  -2   -1.60    2.10
  -5  -7  -2    3.20    2.40
   5   7   2    4.10    2.60
   9  -8  -2    8.40    2.90
   9  -8  -2    2.50    3.00
  -9   8   2    0.60    2.00
  -9   8   2    6.90    2.90
   8  -8  -2    1.30    2.10
   8  -8  -2    1.50    2.20
  -8   8   2    0.90    2.20
  -8   8   2    2.40    2.30
   7  -8  -2    2.30    2.20
  -7   8   2    5.80    2.30
  -7   8   2    8.10    2.40
   6  -8  -2    5.30    2.10
  -6   8   2    8.60    2.60
  -6   8   2   12.00    2.40
   5  -8  -2    1.40    1.70
   5  -8  -2    2.30    1.10
  -5   8   2    4.10    1.70
  -5   8   2    2.70    2.00
   4  -8  -2   -1.50    0.90
   4  -8  -2   -1.40    1.30
  -4   8   2   -0.70    1.70
   3  -8  -2   13.50    2.10
   3  -8  -2   20.80    3.00
   3  -8  -2   11.00    2.80
  -3   8   2   23.40    2.50
  -3   8   2   21.40    3.60
  -3   8   2   22.30    3.30
   2  -8  -2   37.00    3.90
   2  -8  -2   39.10    3.50
   2  -8  -2   38.10    6.00
  -2   8   2   41.90    4.00
  -2   8   2   42.00    4.00
  -2   8   2   40.60    3.00
   1  -8  -2    5.80    1.80
   1  -8  -2    6.20    2.30
  -1   8   2    7.60    2.40
  -1   8   2    8.80    2.20
  -1   8   2    6.00    1.70
   0  -8  -2    2.00    1.80
   0  -8  -2    3.40    1.80
   0   8   2    2.70    1.60
   0   8   2    2.10    1.50
   0   8   2    2.00    1.90
   0   8   2    0.20    1.70
  -1  -8  -2   24.30    3.30
  -1  -8  -2   18.40    3.10
   1   8   2   29.40    3.60
   1   8   2   31.90    3.50
   1   8   2   26.20    2.90
  -2  -8  -2    0.50    1.40
  -2  -8  -2   -0.50    1.40
   2   8   2    0.60    1.70
   2   8   2    0.80    1.70
   2   8   2    1.00    1.60
  -3  -8  -2   10.00    2.60
   3   8   2    9.40    2.90
  -4  -8  -2   -1.00    2.20
   4   8   2    0.60    2.20
   8  -9  -2    7.90    2.90
   8  -9  -2    3.60    2.60
  -8   9   2    2.90    2.20
  -8   9   2    5.50    2.50
   7  -9  -2    4.80    2.60
  -7   9   2   12.60    3.10
  -7   9   2   10.20    2.60
   6  -9  -2    9.60    2.90
  -6   9   2   14.40    3.00
  -6   9   2   15.40    2.50
   5  -9  -2    0.80    1.80
  -5   9   2   -0.40    1.40
  -5   9   2    0.80    2.80
  -5   9   2   -0.10    1.80
   4  -9  -2    3.70    2.00
   4  -9  -2    2.70    1.40
   4  -9  -2    1.60    2.00
  -4   9   2    7.10    3.00
  -4   9   2    4.10    1.90
   3  -9  -2    9.20    2.00
   3  -9  -2    6.70    2.60
   3  -9  -2   17.00    2.70
  -3   9   2   13.40    3.00
  -3   9   2   13.00    2.00
  -3   9   2   13.60    3.40
   2  -9  -2    0.70    1.90
   2  -9  -2    1.30    1.50
  -2   9   2    2.00    2.30
  -2   9   2    0.40    1.30
  -2   9   2    2.50    2.10
   1  -9  -2    0.10    1.40
   1  -9  -2    0.70    1.40
  -1   9   2    1.70    1.60
  -1   9   2    2.60    2.30
  -1   9   2   -1.40    1.20
   0  -9  -2    1.80    1.80
   0  -9  -2   -0.20    1.90
   0   9   2    1.20    2.00
   0   9   2    0.20    1.60
  -1  -9  -2    0.50    1.60
  -1  -9  -2   -0.50    1.90
   1   9   2   -0.10    1.60
   1   9   2   -0.80    1.70
  -2  -9  -2   -0.90    1.50
  -2  -9  -2    2.40    2.20
   2   9   2   -0.30    1.80
  -3  -9  -2   -0.50    1.70
   3   9   2    0.60    2.30
   7 -10  -2   -0.10    2.10
  -7  10   2    1.40    1.80
  -7  10   2   -1.00    1.90
  -7  10   2    1.30    3.20
   6 -10  -2    1.20    1.90
  -6  10   2    4.00    3.20
  -6  10   2    0.30    1.50
  -6  10   2    3.50    2.30
   5 -10  -2    2.10    2.20
  -5  10   2    3.90    3.20
  -5  10   2    3.90    1.70
  -5  10   2    2.90    2.30
   4 -10  -2    3.60    1.80
   4 -10  -2    3.90    2.20
  -4  10   2    7.40    3.30
  -4  10   2    3.00    2.40
   3 -10  -2   -0.20    1.60
   3 -10  -2   -0.70    1.50
  -3  10   2    1.20    1.50
  -3  10   2   -0.50    1.30
  -3  10   2    1.20    2.40
   2 -10  -2   12.00    3.40
   2 -10  -2   11.70    2.50
  -2  10   2   12.10    2.00
  -2  10   2   20.00    3.80
  -2  10   2   14.10    3.30
   1 -10  -2    4.10    2.20
   1 -10  -2    2.70    1.90
  -1  10   2    3.30    2.00
  -1  10   2    2.50    1.70
  -1  10   2    0.50    2.30
   0 -10  -2    0.70    1.60
   0 -10  -2    1.20    1.90
   0  10   2   -2.40    1.70
   0  10   2   -2.60    1.40
  -1 -10  -2   -2.80    1.70
  -1 -10  -2    1.20    2.30
   1  10   2   -1.10    1.90
   1  10   2    0.80    2.00
   5 -11  -2    1.40    2.20
  -5  11   2    0.70    3.50
  -5  11   2    0.80    2.50
   4 -11  -2    0.70    2.20
  -4  11   2    3.20    2.60
  -4  11   2    4.50    3.30
   3 -11  -2   -1.00    1.90
   3 -11  -2   -2.70    1.60
  -3  11   2   -0.30    2.70
  -3  11   2    2.50    2.00
   2 -11  -2    1.60    2.20
   2 -11  -2   -0.60    1.60
  -2  11   2    2.50    2.70
   1 -11  -2    0.20    1.70
   1 -11  -2    0.70    2.00
  -1  11   2    0.40    2.40
   3 -12   3    0.80    1.80
   1  11  -3   -1.00    2.00
  -1 -11   3    0.30    1.60
   0 -11   3    3.10    2.30
   0 -11   3    5.90    2.10
   1 -11   3    2.20    2.10
   1 -11   3    3.20    1.70
  -2  11  -3    0.30    1.60
   2 -11   3    1.20    1.80
   2 -11   3    1.30    1.50
  -3  11  -3    5.60    2.80
  -3  11  -3    0.70    3.20
   3 -11   3    1.90    1.50
   3 -11   3   -0.60    1.60
  -4  11  -3    9.90    4.10
  -4  11  -3    7.90    2.80
   4 -11   3    3.00    2.20
  -5  11  -3    3.90    3.70
  -5  11  -3    0.70    1.60
   5 -11   3    2.20    2.00
   5 -11   3    1.00    1.90
  -6  11  -3    6.30    4.00
  -6  11  -3    9.40    2.80
   6 -11   3    8.90    3.10
   6 -11   3    2.50    2.00
   3  10  -3    2.80    1.90
   3  10  -3    0.80    2.30
  -3 -10   3   -0.40    2.20
  -3 -10   3   -0.70    1.80
   2  10  -3    0.10    1.40
   2  10  -3    1.80    2.20
  -2 -10   3    2.90    1.90
  -2 -10   3    2.70    1.60
   1  10  -3    2.90    2.10
  -1 -10   3    0.80    1.20
  -1 -10   3    1.90    1.40
   0  10  -3    2.90    2.10
   0 -10   3   -0.30    1.30
   0 -10   3   -0.20    1.10
   1 -10   3    1.10    1.10
   1 -10   3    0.90    1.00
   1 -10   3   -0.40    1.10
   1 -10   3    0.20    1.20
  -2  10  -3    5.70    2.10
  -2  10  -3    1.50    2.90
   2 -10   3    3.80    1.50
   2 -10   3    2.40    1.30
   2 -10   3    1.10    1.60
  -3  10  -3    3.80    3.30
  -3  10  -3    3.90    2.30
   3 -10   3    6.50    1.60
   3 -10   3    3.00    1.80
   3 -10   3    3.30    1.40
  -4  10  -3   16.90    3.30
  -4  10  -3   25.20    4.80
   4 -10   3   21.90    2.90
   4 -10   3   12.40    2.90
  -5  10  -3   14.10    3.00
  -5  10  -3   14.40    4.10
   5 -10   3    7.70    2.50
   5 -10   3    6.90    2.50
  -6  10  -3    2.70    3.20
  -6  10  -3   -0.20    1.60
   6 -10   3   -0.90    1.20
   6 -10   3    2.00    2.10
  -7  10  -3    4.40    2.30
  -7  10  -3    5.90    3.00
   7 -10   3    6.50    2.70
   4   9  -3   -0.80    1.70
   4   9  -3    2.60    2.40
  -4  -9   3   -0.70    1.80
  -4  -9   3    0.20    2.00
   3   9  -3    1.00    1.70
   3   9  -3    1.00    2.00
  -3  -9   3    1.60    1.60
  -3  -9   3    2.40    2.10
   2   9  -3    1.30    1.90
   2   9  -3    2.90    1.50
  -2  -9   3    0.80    1.80
  -2  -9   3    1.00    1.30
   1   9  -3    6.90    1.40
   1   9  -3    6.80    2.50
  -1  -9   3    5.20    1.70
  -1  -9   3    5.50    1.60
   0   9  -3   30.30    3.60
   0   9  -3   25.90    1.40
   0  -9   3   30.30    2.50
   0  -9   3   25.30    3.30
   0  -9   3   28.40    3.00
  -1   9  -3   -0.50    1.80
  -1   9  -3   -1.00    1.50
   1  -9   3    0.10    1.10
   1  -9   3   -0.10    1.10
  -2   9  -3    0.10    1.80
  -2   9  -3    4.80    2.80
   2  -9   3    2.60    1.60
   2  -9   3    2.20    1.10
   2  -9   3    1.60    1.10
  -3   9  -3    5.90    2.20
  -3   9  -3    5.30    2.40
   3  -9   3    4.40    1.80
   3  -9   3    6.10    1.60
  -4   9  -3   19.80    3.10
  -4   9  -3   16.10    3.80
   4  -9   3   12.10    2.60
   4  -9   3   21.50    2.80
  -5   9  -3    6.60    3.10
  -5   9  -3    4.40    0.90
  -5   9  -3    5.50    2.20
   5  -9   3    3.20    1.70
   5  -9   3    3.50    2.10
  -6   9  -3   -1.90    2.60
  -6   9  -3    2.30    1.20
  -6   9  -3   -0.40    1.60
   6  -9   3    0.20    1.50
   6  -9   3    2.90    2.10
  -7   9  -3   -0.60    2.90
  -7   9  -3   -0.60    1.50
  -7   9  -3   -0.60    1.40
   7  -9   3    0.60    2.00
  -8   9  -3    3.30    3.10
  -8   9  -3    4.00    2.00
   8  -9   3    3.00    2.60
   5   8  -3    0.00    1.90
  -5  -8   3   -0.30    1.90
  -5  -8   3    0.30    1.90
   4   8  -3    2.40    1.90
  -4  -8   3    3.80    2.30
  -4  -8   3    1.00    1.80
   3   8  -3   -0.10    1.50
   3   8  -3    2.80    2.00
  -3  -8   3   -1.80    1.20
  -3  -8   3    1.50    1.40
   2   8  -3    5.20    1.60
   2   8  -3    1.20    1.90
  -2  -8   3    1.70    1.30
  -2  -8   3    0.80    1.60
   1   8  -3   31.70    3.50
   1   8  -3   27.70    2.20
  -1  -8   3   29.40    2.20
  -1  -8   3   32.70    3.90
  -1  -8   3   31.40    3.10
   0   8  -3   -0.70    0.70
   0   8  -3    0.20    0.60
   0   8  -3    0.80    1.50
   0  -8   3   -1.30    0.70
   0  -8   3    1.40    1.20
   0  -8   3   -0.10    0.80
  -1   8  -3   11.90    3.10
  -1   8  -3   16.10    2.60
  -1   8  -3   12.50    2.60
   1  -8   3   11.70    1.70
   1  -8   3    9.30    1.80
  -2   8  -3   28.40    3.00
  -2   8  -3   30.20    4.00
   2  -8   3   31.50    2.70
   2  -8   3   26.50    3.40
   2  -8   3   28.70    4.50
  -3   8  -3  166.68    7.60
  -3   8  -3  160.28    6.60
   3  -8   3  151.28    9.00
   3  -8   3  156.28    6.30
   3  -8   3  143.79    4.30
  -4   8  -3   94.89    2.60
  -4   8  -3  109.59    6.40
  -4   8  -3  105.19    5.20
   4  -8   3   95.99    4.50
   4  -8   3  102.99    7.40
  -5   8  -3   22.00    2.00
  -5   8  -3   21.70    2.90
  -5   8  -3   23.20    3.90
   5  -8   3   27.10    2.30
   5  -8   3   16.00    3.10
   5  -8   3   28.10    4.70
  -6   8  -3   14.20    2.10
  -6   8  -3   16.60    3.80
  -6   8  -3   13.20    2.40
   6  -8   3    7.20    2.20
   6  -8   3   12.90    2.90
  -7   8  -3    2.50    1.80
  -7   8  -3    2.30    1.50
  -7   8  -3    2.80    2.70
   7  -8   3    0.70    2.10
  -8   8  -3   -0.40    1.90
  -8   8  -3   -0.70    2.10
   8  -8   3   -0.10    1.80
  -9   8  -3    5.20    2.60
  -9   8  -3    6.30    3.60
   9  -8   3    3.00    3.00
   6   7  -3    0.00    2.30
  -6  -7   3   -0.70    1.90
  -6  -7   3   -1.40    2.00
   5   7  -3    9.60    2.80
  -5  -7   3    3.70    1.80
  -5  -7   3    9.10    2.50
   4   7  -3    3.10    2.10
  -4  -7   3    2.70    1.60
  -4  -7   3    3.70    1.80
   3   7  -3   44.50    3.60
  -3  -7   3   50.49    4.20
  -3  -7   3   42.30    4.20
   2   7  -3   -0.40    1.20
   2   7  -3    1.70    1.20
  -2  -7   3    1.60    0.80
  -2  -7   3    1.90    1.20
  -2  -7   3    1.90    1.20
   1   7  -3    2.30    1.00
   1   7  -3    2.70    1.40
  -1  -7   3    2.50    1.20
  -1  -7   3    4.50    1.50
  -1  -7   3    2.50    0.80
  -1  -7   3    1.30    0.70
   0   7  -3    4.60    1.70
   0   7  -3    4.70    0.70
   0   7  -3    5.60    0.80
   0  -7   3    4.20    1.00
   0  -7   3    5.20    1.40
   0  -7   3    3.50    1.20
  -1   7  -3    3.90    1.60
  -1   7  -3    2.40    1.20
  -1   7  -3    2.80    1.90
   1  -7   3    1.70    1.00
   1  -7   3    2.00    0.90
  -2   7  -3    5.80    2.30
  -2   7  -3    3.70    1.30
   2  -7   3    5.40    0.80
   2  -7   3    3.70    1.10
   2  -7   3    2.00    1.10
  -3   7  -3  279.47    5.10
  -3   7  -3  291.57    8.60
  -3   7  -3  280.87    9.40
  -3   7  -3  275.47    5.00
   3  -7   3  287.77    8.20
   3  -7   3  295.67   12.10
  -4   7  -3    1.40    1.30
  -4   7  -3   -1.20    0.60
  -4   7  -3   -1.00    0.80
  -4   7  -3   -2.50    1.80
   4  -7   3   -1.00    0.80
   4  -7   3    0.30    1.00
   4  -7   3    0.60    0.70
  -5   7  -3   14.00    1.90
  -5   7  -3   14.10    2.20
  -5   7  -3   10.40    3.20
   5  -7   3    6.40    1.80
   5  -7   3   11.40    1.50
   5  -7   3    8.70    2.10
  -6   7  -3    1.00    1.50
  -6   7  -3    0.20    1.20
  -6   7  -3   -0.10    2.30
   6  -7   3    0.10    1.00
   6  -7   3    0.60    1.30
  -7   7  -3   28.90    4.40
  -7   7  -3   30.80    2.90
  -7   7  -3   25.50    3.30
   7  -7   3   19.20    3.50
  -8   7  -3    0.30    2.40
  -8   7  -3   -1.60    1.90
   8  -7   3   -1.00    2.10
  -9   7  -3    2.90    3.00
  -9   7  -3   -2.80    1.90
   9  -7   3    1.90    2.60
   7   6  -3   -0.40    2.30
  -7  -6   3   -1.10    1.60
  -7  -6   3   -1.10    2.30
   6   6  -3   -0.10    2.40
  -6  -6   3   -1.70    1.70
  -6  -6   3   -0.10    1.20
   5   6  -3    0.10    1.90
  -5  -6   3    1.00    1.70
  -5  -6   3    1.40    1.70
   4   6  -3   56.69    4.40
  -4  -6   3   52.79    3.60
  -4  -6   3   62.39    5.20
  -4  -6   3   56.39    4.50
   3   6  -3    3.70    1.60
  -3  -6   3    1.80    1.20
  -3  -6   3    3.90    1.40
  -3  -6   3    1.70    1.10
  -3  -6   3    0.90    0.70
   2   6  -3    0.90    1.00
   2   6  -3   -0.80    1.00
  -2  -6   3    0.50    0.80
  -2  -6   3    0.10    0.60
  -2  -6   3   -0.50    0.90
  -2  -6   3    0.10    1.10
   1   6  -3   57.09    2.50
   1   6  -3   52.09    3.30
   1   6  -3   52.19    2.40
  -1  -6   3   52.09    3.80
  -1  -6   3   52.19    2.10
  -1  -6   3   54.19    3.30
  -1  -6   3   56.09    2.70
   0   6  -3   15.60    1.00
   0   6  -3   14.70    2.10
   0  -6   3   16.10    1.90
   0  -6   3   18.10    1.70
   0  -6   3   16.30    2.40
  -1   6  -3    1.30    1.20
  -1   6  -3   -1.10    1.50
  -1   6  -3    0.90    0.90
  -2   6  -3   79.59    4.50
  -2   6  -3   74.89    3.80
   2  -6   3   85.09    5.50
  -3   6  -3   91.19    2.60
  -3   6  -3   97.99    5.10
  -3   6  -3   95.49    4.20
  -3   6  -3   94.89    2.60
   3  -6   3   93.29    2.20
   3  -6   3   93.79    2.20
   3  -6   3   94.89    5.80
  -4   6  -3   23.70    3.20
  -4   6  -3   13.90    1.50
  -4   6  -3   17.10    2.10
  -4   6  -3   17.90    1.70
   4  -6   3   19.90    1.40
   4  -6   3   17.00    3.10
   4  -6   3   22.10    3.10
  -5   6  -3   -0.70    1.20
  -5   6  -3    0.70    2.00
  -5   6  -3   -0.30    1.10
  -5   6  -3    0.20    1.00
   5  -6   3    1.30    1.40
   5  -6   3   -0.50    0.80
   5  -6   3    0.00    0.90
  -6   6  -3   10.90    2.70
  -6   6  -3   12.80    2.30
  -6   6  -3    8.90    1.80
   6  -6   3    5.00    1.60
   6  -6   3    6.80    2.30
  -7   6  -3   80.79    5.00
  -7   6  -3   75.89    5.50
  -7   6  -3   72.19    3.60
   7  -6   3   67.39    6.40
   7  -6   3   75.89    7.30
  -8   6  -3    5.80    2.60
  -8   6  -3    6.60    2.90
   8  -6   3    3.10    2.00
  -9   6  -3    0.30    2.40
  -9   6  -3    4.20    2.70
   9  -6   3    2.60    2.70
   8   5  -3    3.90    3.00
  -8  -5   3    1.80    1.80
  -8  -5   3   -1.90    2.40
   7   5  -3    0.40    2.30
  -7  -5   3   -2.10    1.20
  -7  -5   3   -1.70    1.50
   6   5  -3    9.30    2.80
  -6  -5   3    4.40    1.80
  -6  -5   3    3.20    1.70
  -6  -5   3    4.00    2.10
   5   5  -3    4.70    2.20
  -5  -5   3    1.80    1.20
  -5  -5   3    4.60    1.80
  -5  -5   3    4.00    1.80
   4   5  -3   13.00    2.50
  -4  -5   3   11.50    2.10
  -4  -5   3   15.40    2.40
  -4  -5   3   10.70    2.00
   3   5  -3   13.50    2.00
   3   5  -3   12.30    2.00
  -3  -5   3    7.20    0.90
  -3  -5   3   10.20    1.70
  -3  -5   3    9.30    1.80
  -3  -5   3    6.20    1.20
  -3  -5   3    8.60    1.70
   2   5  -3    2.10    1.00
   2   5  -3    1.40    1.10
  -2  -5   3    2.10    0.70
  -2  -5   3    1.40    0.80
  -2  -5   3    0.00    0.70
  -2  -5   3    0.80    0.70
  -2  -5   3    0.80    0.80
   1   5  -3   77.19    3.80
   1   5  -3   76.49    2.70
   1   5  -3   77.89    2.70
  -1  -5   3   72.49    2.40
  -1  -5   3   77.39    2.90
  -1  -5   3   74.89    3.60
   0   5  -3  536.95   12.30
   0   5  -3  530.85    9.50
   0  -5   3  536.25   11.80
   0  -5   3  545.55   11.40
  -1   5  -3   -0.40    0.60
  -1   5  -3   -2.00    1.00
  -1   5  -3    0.10    1.40
  -2   5  -3   11.50    0.70
  -2   5  -3   13.20    1.70
  -2   5  -3   11.80    2.20
  -2   5  -3   12.10    0.70
   2  -5   3   14.00    2.30
  -3   5  -3   35.60    2.80
  -3   5  -3   35.40    2.40
  -3   5  -3   35.80    1.80
   3  -5   3   36.90    3.20
   3  -5   3   37.80    1.60
   3  -5   3   35.40    3.50
  -4   5  -3   10.10    1.60
  -4   5  -3    8.20    1.90
  -4   5  -3    9.50    1.40
  -4   5  -3    7.60    1.40
   4  -5   3    9.60    1.30
   4  -5   3    5.90    1.70
   4  -5   3    9.80    1.40
  -5   5  -3    4.50    1.50
  -5   5  -3    3.70    1.10
  -5   5  -3    2.80    1.40
  -5   5  -3    2.50    1.90
   5  -5   3    1.70    1.10
   5  -5   3    2.90    1.30
   5  -5   3    0.90    0.70
   5  -5   3    3.60    1.30
  -6   5  -3   94.79    5.50
  -6   5  -3   99.29    3.80
  -6   5  -3   98.89    4.80
   6  -5   3   97.99    6.70
   6  -5   3  102.59    4.80
   6  -5   3   97.09    6.40
  -7   5  -3   29.90    3.90
  -7   5  -3   31.60    3.60
   7  -5   3   26.80    3.10
   7  -5   3   24.70    4.40
   7  -5   3   32.50    5.30
  -8   5  -3   12.20    3.00
  -8   5  -3    9.90    3.10
   8  -5   3    8.70    2.90
  -9   5  -3   15.20    3.70
  -9   5  -3   16.10    3.60
   9  -5   3    5.50    3.00
   8   4  -3   -2.60    2.20
  -8  -4   3   -2.20    1.20
  -8  -4   3    1.00    2.50
  -8  -4   3   -2.70    2.20
   7   4  -3    6.50    2.80
  -7  -4   3    6.60    2.60
  -7  -4   3    4.70    2.00
  -7  -4   3    4.60    1.90
   6   4  -3    3.90    2.40
  -6  -4   3    5.20    1.80
  -6  -4   3    5.70    2.20
  -6  -4   3    4.90    1.80
   5   4  -3    6.40    2.20
  -5  -4   3    4.30    1.70
  -5  -4   3    3.10    1.40
  -5  -4   3    2.20    1.80
   4   4  -3    2.20    1.60
   4   4  -3    3.80    0.70
  -4  -4   3    3.70    1.40
  -4  -4   3    2.60    1.40
  -4  -4   3    2.90    1.30
  -4  -4   3    4.40    0.80
  -4  -4   3    1.90    0.90
   3   4  -3    0.90    1.20
   3   4  -3    2.00    0.60
   3   4  -3    2.70    1.30
  -3  -4   3    2.30    1.10
  -3  -4   3    0.80    1.00
  -3  -4   3    1.90    1.00
  -3  -4   3    0.20    0.70
  -3  -4   3    2.30    0.70
   2   4  -3   29.10    2.10
   2   4  -3   32.50    2.00
  -2  -4   3   30.50    2.30
  -2  -4   3   34.80    1.80
  -2  -4   3   30.40    2.10
  -2  -4   3   31.40    1.90
   1   4  -3    8.00    1.10
   1   4  -3    8.70    1.10
  -1  -4   3    8.70    1.00
  -1  -4   3    7.10    0.90
  -1  -4   3    6.00    1.10
  -1  -4   3    5.10    0.90
   0   4  -3  111.69    2.40
   0   4  -3  118.39    4.20
   0   4  -3  107.99    2.50
   0  -4   3  122.29    3.80
   0  -4   3  111.59    2.20
   0  -4   3  113.99    2.20
  -1   4  -3   22.50    1.80
  -1   4  -3   23.60    2.10
  -1   4  -3   26.30    1.80
  -2   4  -3  132.39    3.20
  -2   4  -3  128.79    4.90
  -2   4  -3  137.89    4.20
   2  -4   3  138.39    4.30
   2  -4   3  134.79    5.60
   2  -4   3  133.79    5.60
   2  -4   3  134.79    3.10
   2  -4   3  132.69    3.00
  -3   4  -3    9.40    1.30
  -3   4  -3   10.10    1.70
  -3   4  -3    9.40    1.30
  -3   4  -3   10.00    1.20
   3  -4   3    6.20    1.30
   3  -4   3   11.30    1.80
   3  -4   3    8.50    1.10
  -4   4  -3    6.40    1.10
  -4   4  -3    6.70    1.80
  -4   4  -3    5.90    1.40
  -4   4  -3    5.50    1.40
   4  -4   3    5.50    0.90
   4  -4   3    7.00    1.30
   4  -4   3    3.50    1.40
   4  -4   3    4.60    1.00
  -5   4  -3   30.60    1.90
  -5   4  -3   26.60    2.90
  -5   4  -3   27.30    2.40
  -5   4  -3   31.90    2.70
   5  -4   3   29.10    3.30
   5  -4   3   27.50    1.70
   5  -4   3   31.60    2.60
   5  -4   3   27.60    3.80
  -6   4  -3   17.70    3.00
  -6   4  -3   23.60    3.20
  -6   4  -3   16.70    1.50
   6  -4   3   22.60    2.80
   6  -4   3   12.00    2.50
  -7   4  -3    6.30    2.50
  -7   4  -3    8.20    2.60
   7  -4   3    8.20    2.20
   7  -4   3    2.70    1.80
   7  -4   3    3.80    1.60
  -8   4  -3    1.70    2.50
  -8   4  -3    3.00    2.20
   8  -4   3    3.80    2.50
   8  -4   3    2.40    2.10
  -9   4  -3   -1.90    2.20
  -9   4  -3    0.90    2.10
   9  -4   3    0.70    2.50
   9   3  -3    0.20    2.80
  -9  -3   3    0.10    2.80
  -9  -3   3   -5.90    2.10
   8   3  -3   -1.00    2.50
  -8  -3   3    0.00    2.20
  -8  -3   3   -1.70    1.40
  -8  -3   3   -0.30    1.30
   7   3  -3    2.20    2.50
   7   3  -3    1.30    1.60
  -7  -3   3   -1.50    1.70
  -7  -3   3    2.10    1.30
  -7  -3   3   -1.60    1.70
   6   3  -3    1.30    2.10
   6   3  -3    0.40    1.20
  -6  -3   3    0.90    1.80
  -6  -3   3    2.40    1.30
  -6  -3   3    1.90    1.70
   5   3  -3    1.00    0.70
   5   3  -3    3.00    1.80
   5   3  -3   -0.10    1.00
  -5  -3   3    2.00    1.50
  -5  -3   3    0.70    1.00
  -5  -3   3    2.10    0.80
  -5  -3   3    1.40    0.90
   4   3  -3    4.40    1.60
   4   3  -3    2.90    0.80
  -4  -3   3    4.60    0.90
  -4  -3   3    3.80    0.80
  -4  -3   3    3.80    1.40
  -4  -3   3    4.10    1.20
  -4  -3   3    1.80    1.00
   3   3  -3  312.17    6.80
   3   3  -3  312.17    7.80
   3   3  -3  312.47    8.00
  -3  -3   3  306.37    6.90
  -3  -3   3  312.77    7.70
  -3  -3   3  330.17    7.90
  -3  -3   3  303.37    8.30
   2   3  -3    3.10    0.90
   2   3  -3    3.10    0.70
   2   3  -3    4.70    1.10
  -2  -3   3    3.20    0.90
  -2  -3   3    3.10    0.70
  -2  -3   3    3.20    0.60
  -2  -3   3    4.00    0.90
   1   3  -3    1.80    0.70
  -1  -3   3    1.30    0.60
   0   3  -3    3.60    1.00
   0   3  -3    3.90    0.50
   0   3  -3    4.20    0.50
   0  -3   3    4.60    0.90
   0  -3   3    3.30    0.40
   0  -3   3    4.70    0.50
   0  -3   3    4.70    1.10
   0  -3   3    3.10    0.70
  -1   3  -3   34.40    2.00
  -1   3  -3   35.70    2.30
  -1   3  -3   30.40    1.10
   1  -3   3   33.90    1.10
   1  -3   3   35.20    1.80
   1  -3   3   35.60    2.00
   1  -3   3   29.40    2.20
   1  -3   3   37.20    2.10
   1  -3   3   33.70    1.10
  -2   3  -3   17.40    1.60
  -2   3  -3   16.20    1.20
  -2   3  -3   17.30    1.30
  -2   3  -3   14.80    1.30
   2  -3   3   16.10    1.20
   2  -3   3   15.60    1.60
   2  -3   3   17.70    1.20
   2  -3   3   17.60    2.10
   2  -3   3   16.50    1.20
  -3   3  -3   68.69    3.30
  -3   3  -3   71.29    2.90
  -3   3  -3   68.69    2.90
  -3   3  -3   69.59    2.40
   3  -3   3   70.89    2.80
   3  -3   3   69.29    3.30
   3  -3   3   75.69    2.80
   3  -3   3   67.59    4.00
  -4   3  -3   32.40    2.40
  -4   3  -3   32.00    2.40
  -4   3  -3   32.30    2.50
  -4   3  -3   37.40    2.70
  -4   3  -3   36.10    1.70
   4  -3   3   35.10    1.90
   4  -3   3   32.80    3.50
   4  -3   3   35.30    2.50
   4  -3   3   37.00    2.80
  -5   3  -3   21.90    1.30
  -5   3  -3   26.30    2.60
  -5   3  -3   23.10    2.30
  -5   3  -3   22.40    2.60
   5  -3   3   23.60    2.90
   5  -3   3   22.90    3.60
   5  -3   3   23.20    1.70
   5  -3   3   21.70    2.40
  -6   3  -3   12.40    2.30
  -6   3  -3   13.50    2.30
  -6   3  -3   14.00    2.60
  -6   3  -3   12.30    0.90
   6  -3   3    9.00    2.30
   6  -3   3   14.30    2.40
  -7   3  -3   42.90    4.20
  -7   3  -3   35.40    3.40
   7  -3   3   35.10    3.80
   7  -3   3   43.10    5.70
  -8   3  -3   -0.60    2.10
  -8   3  -3    0.50    1.70
   8  -3   3    1.00    2.10
   8  -3   3    1.00    1.70
  -9   3  -3    4.30    2.90
   9  -3   3   -0.40    2.00
   9  -3   3    1.00    2.70
   9   2  -3    1.40    2.90
  -9  -2   3   -1.70    2.10
  -9  -2   3    1.40    2.70
   8   2  -3   -0.20    2.50
  -8  -2   3    0.70    1.30
  -8  -2   3   -1.30    1.80
  -8  -2   3    3.80    2.60
   7   2  -3   12.10    3.10
   7   2  -3    7.40    1.80
  -7  -2   3   13.70    2.60
  -7  -2   3   11.80    1.90
  -7  -2   3   17.50    3.30
   6   2  -3    8.70    2.50
   6   2  -3    6.60    1.50
  -6  -2   3    6.00    2.20
  -6  -2   3    5.90    1.40
  -6  -2   3    5.50    1.90
   5   2  -3   59.99    4.00
   5   2  -3   54.99    3.40
  -5  -2   3   55.29    3.70
  -5  -2   3   57.39    2.90
  -5  -2   3   48.70    3.50
  -5  -2   3   53.39    3.50
   4   2  -3   30.60    2.20
   4   2  -3   33.30    2.20
   4   2  -3   36.00    2.90
  -4  -2   3   35.90    2.70
  -4  -2   3   39.70    3.00
  -4  -2   3   37.30    2.20
  -4  -2   3   29.70    1.90
  -4  -2   3   28.30    2.50
   3   2  -3   23.80    2.00
   3   2  -3   20.80    2.10
   3   2  -3   23.20    1.50
   3   2  -3   22.10    1.60
  -3  -2   3   22.10    2.20
  -3  -2   3   23.50    1.60
  -3  -2   3   23.50    2.00
  -3  -2   3   22.50    1.30
   2   2  -3  250.47    5.60
   2   2  -3  250.47    6.30
   2   2  -3  244.18    6.10
   2   2  -3  245.18    5.90
  -2  -2   3  259.47    5.40
  -2  -2   3  236.88    5.80
  -2  -2   3  245.78    5.90
  -2  -2   3  245.38    6.30
  -2  -2   3  253.27    5.70
   1   2  -3   85.29    2.50
   1   2  -3   84.59    2.60
   1   2  -3   83.29    2.60
  -1  -2   3   83.49    2.70
  -1  -2   3   83.29    2.40
  -1  -2   3   86.19    3.00
  -1  -2   3   81.99    2.40
  -1  -2   3   84.69    2.50
   0   2  -3  350.66    6.20
   0   2  -3  293.27    6.30
   0   2  -3  344.77    7.40
   0   2  -3  349.57    6.50
   0  -2   3  343.07    6.40
   0  -2   3  345.07    6.40
   0  -2   3  346.17    8.20
   0  -2   3  349.96    7.30
  -1   2  -3   40.30    2.00
  -1   2  -3   42.50    1.60
  -1   2  -3   41.40    2.30
  -1   2  -3   40.20    1.60
   1  -2   3   42.80    2.10
   1  -2   3   42.90    1.90
   1  -2   3   41.70    1.50
   1  -2   3   42.20    1.60
   1  -2   3   40.90    2.40
  -2   2  -3  167.98    4.50
  -2   2  -3  168.68    4.80
  -2   2  -3  160.08    5.70
  -2   2  -3  163.18    4.40
   2  -2   3  172.18    4.60
   2  -2   3  165.38    3.70
   2  -2   3  171.18    4.40
   2  -2   3  169.08    4.70
   2  -2   3  163.08    5.90
   2  -2   3  168.78    4.30
  -3   2  -3   18.20    1.70
  -3   2  -3   18.10    1.80
  -3   2  -3   20.80    1.80
  -3   2  -3   21.40    1.90
  -3   2  -3   17.10    1.40
   3  -2   3   19.90    1.60
   3  -2   3   17.80    2.20
   3  -2   3   17.60    1.70
   3  -2   3   19.70    1.70
  -4   2  -3   27.00    2.20
  -4   2  -3   29.60    2.20
  -4   2  -3   29.10    2.50
  -4   2  -3   27.60    2.20
  -4   2  -3   24.90    2.30
   4  -2   3   28.20    3.30
   4  -2   3   27.30    1.80
   4  -2   3   23.20    2.20
  -5   2  -3    0.00    1.20
  -5   2  -3   -1.40    0.80
  -5   2  -3    0.60    0.60
   5  -2   3    1.20    1.30
   5  -2   3   -0.40    0.50
   5  -2   3    0.10    1.20
  -6   2  -3    5.70    1.40
  -6   2  -3    9.90    2.40
  -6   2  -3    7.00    1.40
   6  -2   3    7.80    2.20
   6  -2   3    9.60    2.30
  -7   2  -3    1.80    1.30
  -7   2  -3    4.20    2.30
   7  -2   3    2.50    2.10
   7  -2   3    1.60    2.10
  -8   2  -3    1.20    1.70
  -8   2  -3    1.00    2.30
   8  -2   3    1.10    2.30
   8  -2   3    3.50    2.40
  -9   2  -3   -0.70    2.50
   9  -2   3   -1.70    2.40
   9  -2   3    3.30    2.80
  10   1  -3    1.80    3.00
 -10  -1   3   -2.30    2.60
 -10  -1   3    1.70    3.00
   9   1  -3    2.20    2.80
  -9  -1   3   -2.50    2.30
  -9  -1   3    0.00    1.70
   8   1  -3   -0.60    2.50
   8   1  -3   -1.90    1.40
  -8  -1   3    1.20    1.80
  -8  -1   3   -2.50    1.70
  -8  -1   3    0.10    1.00
   7   1  -3   -0.90    1.20
   7   1  -3    5.80    2.50
  -7  -1   3   -0.20    2.00
  -7  -1   3    2.60    1.10
  -7  -1   3   -0.20    1.80
   6   1  -3   27.20    3.10
   6   1  -3   32.60    3.60
  -6  -1   3   34.80    3.70
  -6  -1   3   31.00    3.40
  -6  -1   3   28.60    2.80
   5   1  -3  133.09    5.00
   5   1  -3  130.59    5.50
  -5  -1   3  138.29    5.50
  -5  -1   3  141.69    5.70
  -5  -1   3  134.09    4.90
   4   1  -3  654.33   14.30
   4   1  -3  644.14   14.70
   4   1  -3  664.23   13.20
  -4  -1   3  671.33   13.40
  -4  -1   3  632.24   13.90
  -4  -1   3  657.43   14.20
   3   1  -3 1767.32   30.30
   3   1  -3 1732.83   34.80
   3   1  -3 1728.73   31.20
   3   1  -3 1740.13   30.90
   3   1  -3 1735.13   31.00
  -3  -1   3 1688.03   31.00
  -3  -1   3 1697.23   44.20
  -3  -1   3 1717.43   30.80
  -3  -1   3 1743.73   30.30
   2   1  -3  614.94   12.00
   2   1  -3  599.64   11.60
   2   1  -3  628.04   11.90
   2   1  -3  601.44   12.00
  -2  -1   3  616.24   12.00
  -2  -1   3  613.84   11.70
  -2  -1   3  618.94   17.40
  -2  -1   3  605.74   11.90
  -2  -1   3  611.34   12.10
   1   1  -3 1645.24   28.30
   1   1  -3 1636.44   28.30
   1   1  -3 1636.64   28.20
   1   1  -3 1613.04   34.20
   1   1  -3 1618.64   40.20
  -1  -1   3 1681.33   40.20
  -1  -1   3 1678.63   28.30
  -1  -1   3 1737.83   28.40
  -1  -1   3 1637.44   28.20
  -1  -1   3 1629.64   34.80
  -1  -1   3 1642.24   28.50
   0   1  -3  239.08    5.00
   0   1  -3  227.88    5.20
   0   1  -3  227.78    5.00
   0   1  -3  229.28    5.90
   0   1  -3  237.28    4.90
   0   1  -3  231.78    4.80
   0  -1   3  230.28    5.00
   0  -1   3  231.38    4.90
   0  -1   3  241.88    5.30
   0  -1   3  239.38    6.70
   0  -1   3  229.38    4.90
   0  -1   3  234.28    5.90
  -1   1  -3  165.78    4.10
  -1   1  -3  161.28    4.50
  -1   1  -3  161.18    5.10
  -1   1  -3  164.08    4.10
   1  -1   3  166.78    4.50
   1  -1   3  162.18    5.10
   1  -1   3  164.18    4.00
   1  -1   3  163.38    4.00
   1  -1   3  159.68    4.20
   1  -1   3  162.08    4.10
  -2   1  -3    5.90    1.10
  -2   1  -3    8.90    1.20
  -2   1  -3    9.50    1.30
  -2   1  -3   11.00    1.40
  -2   1  -3   10.30    0.80
  -2   1  -3    7.50    1.10
   2  -1   3    9.40    1.20
   2  -1   3    9.30    1.50
   2  -1   3    9.90    1.30
   2  -1   3    7.90    1.20
   2  -1   3   10.80    1.30
   2  -1   3    9.40    0.40
  -3   1  -3  468.75   10.40
  -3   1  -3  448.46    9.50
  -3   1  -3  467.55   12.20
  -3   1  -3  441.86   10.20
  -3   1  -3  449.16   10.40
   3  -1   3  450.15   12.60
   3  -1   3  441.36   10.30
   3  -1   3  457.25   10.20
  -4   1  -3   29.80    2.50
  -4   1  -3   29.30    2.40
  -4   1  -3   29.50    2.00
  -4   1  -3   26.80    2.60
   4  -1   3   27.80    2.90
   4  -1   3   28.50    2.10
   4  -1   3   31.20    2.60
  -5   1  -3   74.29    4.60
  -5   1  -3   70.89    3.70
  -5   1  -3   70.49    4.20
   5  -1   3   75.79    4.30
   5  -1   3   73.69    5.30
  -6   1  -3    0.20    1.10
  -6   1  -3   -1.20    1.80
   6  -1   3   -0.20    1.60
   6  -1   3   -0.10    1.90
  -7   1  -3    3.60    1.50
  -7   1  -3   11.30    3.00
  -7   1  -3    7.90    1.80
   7  -1   3    5.30    2.40
   7  -1   3    9.40    2.70
  -8   1  -3    1.00    2.60
   8  -1   3    0.50    2.40
   8  -1   3   -2.50    2.00
  -9   1  -3   -0.20    3.00
   9  -1   3    3.10    2.90
   9  -1   3   -3.90    2.50
  10   0  -3    6.10    3.60
 -10   0   3    6.90    3.70
 -10   0   3    6.90    3.10
   9   0  -3   13.90    3.70
  -9   0   3   13.30    3.20
  -9   0   3   22.00    4.20
   8   0  -3    2.40    2.50
   8   0  -3   -0.10    1.50
  -8   0   3    1.40    2.40
  -8   0   3    0.90    2.00
  -8   0   3    1.30    1.00
   7   0  -3   11.40    2.80
   7   0  -3    8.40    1.80
  -7   0   3   13.10    2.90
  -7   0   3    7.40    1.30
  -7   0   3    9.00    2.00
   6   0  -3    0.60    1.80
   6   0  -3    0.30    1.00
  -6   0   3   -1.40    1.20
  -6   0   3    0.60    0.70
  -6   0   3    0.70    1.60
   5   0  -3   71.19    3.70
   5   0  -3   69.79    4.00
   5   0  -3   67.39    5.50
  -5   0   3   76.09    4.10
  -5   0   3   75.79    3.20
  -5   0   3   73.69    3.80
   4   0  -3  799.62   23.90
   4   0  -3  831.02   17.10
   4   0  -3  827.02   18.30
  -4   0   3  806.22   16.60
  -4   0   3  841.12   16.70
  -4   0   3  820.42   16.30
   3   0  -3    1.00    0.50
   3   0  -3    0.80    1.00
   3   0  -3    1.90    0.80
   3   0  -3    3.00    0.90
   3   0  -3    1.80    1.10
   3   0  -3    1.70    0.70
  -3   0   3    1.70    1.00
  -3   0   3    2.20    0.80
  -3   0   3    1.40    0.70
  -3   0   3    2.20    1.00
  -3   0   3    2.60    1.00
   2   0  -3  153.28    4.20
   2   0  -3  155.38    4.20
   2   0  -3  160.08    6.50
   2   0  -3  162.18    4.00
   2   0  -3  158.28    4.40
  -2   0   3  155.98    4.00
  -2   0   3  151.88    4.20
  -2   0   3  157.18    4.30
  -2   0   3  161.88    6.40
  -2   0   3  156.58    4.30
   1   0  -3    0.50    0.50
   1   0  -3    0.90    0.50
   1   0  -3    0.60    0.60
   1   0  -3    0.90    0.40
   1   0  -3    1.20    0.50
  -1   0   3    0.10    0.50
  -1   0   3    0.70    0.50
  -1   0   3    0.80    0.30
  -1   0   3    0.00    0.50
  -1   0   3    1.40    0.50
  -1   0   3    0.40    0.40
   0   0  -3 2382.76   41.40
   0   0  -3 2281.37   55.59
   0   0  -3 2292.97   38.70
   0   0  -3 2265.47   40.00
   0   0  -3 2162.28   39.80
   0   0  -3 2311.67   38.70
   0   0  -3 2281.97   46.30
   0   0  -3 2304.37   38.30
   0   0   3 2317.57   38.70
   0   0   3 2266.27   54.29
   0   0   3 2215.28   39.20
   0   0   3 2268.77   40.00
   0   0   3 2284.07   39.60
   0   0   3 2301.07   41.30
   0   0   3 2299.67   38.60
   0   0   3 2204.08   47.80
  -1   0  -3 1455.65   30.70
  -1   0  -3 1426.16   34.00
  -1   0  -3 1432.06   27.10
  -1   0  -3 1457.95   25.50
  -1   0  -3 1432.56   25.50
   1   0   3 1422.46   24.90
   1   0   3 1434.86   25.20
   1   0   3 1455.15   27.10
   1   0   3 1426.36   24.80
   1   0   3 1433.46   30.70
   1   0   3 1374.36   25.30
   1   0   3 1533.65   25.60
  -2   0  -3  108.39    3.80
  -2   0  -3  116.29    4.00
  -2   0  -3  111.19    4.00
  -2   0  -3  109.39    4.60
   2   0   3  110.99    3.80
   2   0   3  111.89    3.90
   2   0   3  105.49    2.20
   2   0   3  111.29    3.80
   2   0   3  109.89    4.80
   2   0   3  107.89    3.80
  -3   0  -3  300.47    8.00
  -3   0  -3  302.07    6.40
  -3   0  -3  293.87    7.90
  -3   0  -3  312.77    8.10
   3   0   3  307.97    9.60
   3   0   3  319.47    8.00
   3   0   3  311.07    8.20
  -4   0  -3   18.10    2.30
  -4   0  -3   17.60    1.40
  -4   0  -3   16.20    2.20
  -4   0  -3   21.00    2.50
  -4   0  -3   16.40    2.60
   4   0   3   11.90    2.00
   4   0   3   19.50    2.40
  -5   0  -3   10.40    1.60
  -5   0  -3   12.40    2.50
  -5   0  -3    9.90    1.90
  -5   0  -3   13.70    1.50
   5   0   3    9.90    2.30
   5   0   3    7.40    2.00
  -6   0  -3    0.60    2.00
  -6   0  -3    1.70    1.10
  -6   0  -3    0.90    1.10
  -6   0  -3    0.10    1.70
   6   0   3    1.20    2.00
   6   0   3    0.10    1.80
  -7   0  -3   14.60    3.00
  -7   0  -3    8.30    1.90
  -7   0  -3   17.00    3.50
   7   0   3    9.60    2.80
   7   0   3   15.30    3.30
  -8   0  -3    2.90    2.90
   8   0   3   -2.80    2.10
   8   0   3    5.70    2.80
  -9   0  -3   -1.60    2.80
   9   0   3   -2.10    2.70
   9   0   3   -2.20    2.40
  10  -1  -3    1.20    3.00
 -10   1   3    2.20    2.60
 -10   1   3    4.30    3.30
   9  -1  -3    0.70    2.70
   9  -1  -3   -2.20    1.50
  -9   1   3   -0.60    2.40
  -9   1   3   -0.70    1.50
   8  -1  -3   -0.90    1.30
   8  -1  -3   -0.20    2.20
  -8   1   3    0.20    1.40
  -8   1   3   -0.10    2.30
   7  -1  -3   37.10    3.90
   7  -1  -3   36.20    5.90
   7  -1  -3   39.10    4.20
  -7   1   3   35.50    3.50
  -7   1   3   34.90    2.20
  -7   1   3   32.10    3.80
   6  -1  -3   92.09    5.00
   6  -1  -3   89.99    6.70
   6  -1  -3   82.09    4.70
  -6   1   3   75.09    3.10
  -6   1   3   81.49    4.30
  -6   1   3   89.09    4.80
   5  -1  -3   59.49    3.50
   5  -1  -3   57.39    3.40
   5  -1  -3   57.19    5.40
  -5   1   3   56.79    3.40
  -5   1   3   59.69    3.50
   4  -1  -3    4.40    1.40
   4  -1  -3    7.40    1.50
   4  -1  -3    5.80    1.00
  -4   1   3    7.00    1.20
  -4   1   3    9.80    1.60
   3  -1  -3   12.20    1.20
   3  -1  -3   15.60    2.40
   3  -1  -3   14.70    1.50
   3  -1  -3   13.00    1.60
   3  -1  -3   15.20    1.60
  -3   1   3   13.90    1.40
  -3   1   3   16.40    1.80
  -3   1   3   16.40    2.20
  -3   1   3   15.10    1.40
  -3   1   3   14.20    1.30
  -3   1   3   12.50    1.60
   2  -1  -3  791.32   21.90
   2  -1  -3  819.92   14.40
   2  -1  -3  815.72   15.20
   2  -1  -3  822.32   15.40
   2  -1  -3  816.42   15.30
  -2   1   3  823.12   15.60
  -2   1   3  801.32   15.30
  -2   1   3  819.72   21.90
  -2   1   3  809.02   15.30
  -2   1   3  814.82   14.40
  -2   1   3  810.62   15.30
   1  -1  -3    3.40    0.80
   1  -1  -3    1.90    0.70
   1  -1  -3    1.90    0.70
   1  -1  -3    2.50    0.80
   1  -1  -3    3.00    0.70
   1  -1  -3    1.40    0.70
  -1   1   3    3.60    0.70
  -1   1   3    2.30    0.70
  -1   1   3    0.80    0.50
  -1   1   3    3.90    0.90
  -1   1   3    2.60    0.50
   0  -1  -3 9572.54  233.38
   0  -1  -3 9128.49  167.88
   0  -1  -3 9809.32  176.48
   0  -1  -3 9321.07  181.88
   0  -1  -3 9818.22  202.88
   0  -1  -3 9834.52  166.28
   0  -1  -3 9999.00  165.98
   0   1   3 9783.52  165.28
   0   1   3 9958.60  235.58
   0   1   3 9913.61  173.18
   0   1   3 9820.32  168.98
   0   1   3 9413.26  163.38
   0   1   3 9821.52  179.48
   0   1   3 9801.52  168.98
   0   1   3 9727.13  204.48
  -1  -1  -3  148.89    4.40
  -1  -1  -3  146.79    5.30
  -1  -1  -3  148.89    4.50
  -1  -1  -3  143.99    3.50
  -1  -1  -3  146.19    4.70
   1   1   3  152.18    4.00
   1   1   3  151.88    4.50
   1   1   3  149.99    4.40
   1   1   3  147.69    5.30
   1   1   3  146.59    3.60
   1   1   3  141.69    4.40
   1   1   3  152.88    4.70
  -2  -1  -3  135.39    4.80
  -2  -1  -3  133.49    4.40
  -2  -1  -3  133.49    4.60
   2   1   3  132.69    4.70
   2   1   3  134.89    3.50
   2   1   3  132.29    4.50
   2   1   3  134.59    4.30
   2   1   3  128.99    3.20
   2   1   3  139.19    5.70
  -3  -1  -3   31.00    2.70
  -3  -1  -3   34.80    2.80
  -3  -1  -3   36.50    2.80
   3   1   3   30.30    1.70
   3   1   3   28.40    2.70
   3   1   3   30.10    3.30
  -4  -1  -3   46.50    3.40
  -4  -1  -3   47.20    3.40
  -4  -1  -3   43.30    1.60
  -4  -1  -3   50.09    3.70
   4   1   3   47.90    4.40
   4   1   3   42.50    3.40
  -5  -1  -3    9.10    1.70
  -5  -1  -3   11.20    1.10
  -5  -1  -3   10.00    1.90
  -5  -1  -3   13.90    2.80
   5   1   3    7.30    2.20
   5   1   3   11.00    2.50
  -6  -1  -3    0.90    1.30
  -6  -1  -3    0.00    1.30
  -6  -1  -3   -1.40    1.90
   6   1   3    3.60    2.40
   6   1   3    0.40    1.90
  -7  -1  -3   -1.90    1.40
  -7  -1  -3    2.10    2.50
  -7  -1  -3   -1.00    1.40
   7   1   3    0.10    2.10
   7   1   3   -0.50    2.30
  -8  -1  -3   -0.20    2.40
  -8  -1  -3   -0.60    2.60
  -8  -1  -3   -1.80    1.60
   8   1   3   -0.90    2.40
   8   1   3   -2.70    2.70
  10  -2  -3   -1.80    2.70
 -10   2   3   -5.60    2.00
 -10   2   3   -0.30    2.80
   9  -2  -3   12.20    2.70
   9  -2  -3   11.30    3.30
  -9   2   3   17.20    3.90
  -9   2   3   10.90    2.50
   8  -2  -3    3.20    2.30
   8  -2  -3    7.60    2.80
   8  -2  -3    4.00    1.80
  -8   2   3    5.70    2.20
  -8   2   3   12.80    3.10
   7  -2  -3  145.99    6.90
   7  -2  -3  150.08    7.20
   7  -2  -3  155.48    9.90
  -7   2   3  153.28    6.80
  -7   2   3  136.49    3.60
  -7   2   3  146.79    6.30
   6  -2  -3   36.90    3.50
   6  -2  -3   34.10    3.30
   6  -2  -3   36.70    5.20
  -6   2   3   32.20    1.40
  -6   2   3   33.70    1.50
  -6   2   3   35.70    3.30
  -6   2   3   38.30    3.40
   5  -2  -3   22.20    2.60
   5  -2  -3   19.80    3.20
   5  -2  -3   22.30    2.60
  -5   2   3   21.00    1.30
  -5   2   3   20.40    2.30
  -5   2   3   19.80    2.30
   4  -2  -3    0.30    0.70
   4  -2  -3   -0.10    0.60
   4  -2  -3   -0.50    0.90
  -4   2   3    0.00    0.80
  -4   2   3   -0.70    0.90
  -4   2   3   -0.10    0.70
  -4   2   3    0.30    0.40
   3  -2  -3   78.09    5.00
   3  -2  -3   75.99    3.20
   3  -2  -3   81.39    2.60
  -3   2   3   81.99    2.60
  -3   2   3   80.39    5.20
  -3   2   3   80.19    3.20
  -3   2   3   75.39    3.20
  -3   2   3   78.29    2.60
   2  -2  -3    2.40    0.30
   2  -2  -3    2.30    0.90
   2  -2  -3    3.40    0.90
   2  -2  -3    2.80    0.80
   2  -2  -3    3.10    0.90
   2  -2  -3    1.90    0.60
  -2   2   3    2.70    0.60
  -2   2   3    3.30    1.00
  -2   2   3    3.20    0.80
  -2   2   3    4.60    1.00
  -2   2   3    3.10    0.80
  -2   2   3    2.80    0.40
   1  -2  -3  351.46    7.50
   1  -2  -3  339.87    7.60
   1  -2  -3  350.36    7.70
   1  -2  -3  356.16   11.30
   1  -2  -3  347.47    8.20
  -1   2   3  356.66    8.20
  -1   2   3  358.36    7.70
  -1   2   3  367.36   11.20
  -1   2   3  349.87    7.60
  -1   2   3  351.16    7.70
   0  -2  -3  361.16    8.00
   0  -2  -3  360.16    7.20
   0  -2  -3  363.36    8.80
   0  -2  -3  355.46    8.00
   0  -2  -3  363.46   11.40
   0  -2  -3  366.76   10.00
   0  -2  -3  353.46    8.40
   0   2   3  358.26    8.60
   0   2   3  366.46    8.30
   0   2   3  366.26    7.00
   0   2   3  365.86    6.50
   0   2   3  359.76    8.10
   0   2   3  365.96    7.30
   0   2   3  359.46    8.00
  -1  -2  -3    7.20    1.20
  -1  -2  -3   11.00    1.30
  -1  -2  -3    9.10    1.40
  -1  -2  -3   10.00    0.80
   1   2   3    8.60    1.40
   1   2   3    9.30    1.20
   1   2   3   10.10    1.20
   1   2   3    7.00    1.40
   1   2   3    9.40    1.40
   1   2   3    8.60    1.00
  -2  -2  -3   23.90    2.50
  -2  -2  -3   19.70    2.20
  -2  -2  -3   24.20    2.00
   2   2   3   19.50    1.40
   2   2   3   19.80    2.00
   2   2   3   19.30    2.00
   2   2   3   17.90    2.40
   2   2   3   21.20    1.20
  -3  -2  -3   87.59    4.20
  -3  -2  -3   87.09    4.30
  -3  -2  -3   91.59    4.50
   3   2   3   85.79    2.60
   3   2   3   86.29    4.40
   3   2   3   90.59    5.40
  -4  -2  -3  161.28    6.40
  -4  -2  -3  153.68    6.50
  -4  -2  -3  154.48    6.30
   4   2   3  147.39    6.30
   4   2   3  145.39    3.90
   4   2   3  162.48    7.70
  -5  -2  -3   15.10    2.60
  -5  -2  -3   14.80    2.90
  -5  -2  -3   23.70    3.40
   5   2   3   19.40    1.70
   5   2   3   17.60    3.00
   5   2   3   10.50    2.60
  -6  -2  -3   -1.70    2.00
  -6  -2  -3   -0.10    1.40
  -6  -2  -3   -0.90    1.70
   6   2   3   -2.40    1.80
   6   2   3   -1.80    1.90
  -7  -2  -3    1.30    2.60
  -7  -2  -3   -1.80    1.70
  -7  -2  -3   -1.20    1.50
   7   2   3    1.10    2.40
   7   2   3   -1.70    2.20
  -8  -2  -3   -4.50    2.10
  -8  -2  -3    3.50    2.90
  -8  -2  -3   -0.20    2.10
   8   2   3    0.10    2.70
   8   2   3   -2.90    2.20
  10  -3  -3    0.20    1.90
  10  -3  -3    2.70    2.80
 -10   3   3   -0.70    2.10
 -10   3   3    1.60    2.90
   9  -3  -3   13.10    3.30
   9  -3  -3    4.90    2.80
   9  -3  -3    4.80    2.00
  -9   3   3    9.60    2.60
  -9   3   3    8.60    3.20
   8  -3  -3    0.10    1.50
   8  -3  -3    1.20    2.20
   8  -3  -3    1.40    2.10
  -8   3   3    3.10    2.40
  -8   3   3    4.30    1.90
   7  -3  -3    3.20    2.20
   7  -3  -3    3.60    2.10
   7  -3  -3    2.70    1.90
  -7   3   3    8.60    2.50
  -7   3   3    4.90    1.70
   6  -3  -3    4.00    1.40
   6  -3  -3    5.40    1.90
   6  -3  -3    3.90    1.80
  -6   3   3    6.50    1.60
  -6   3   3    5.50    1.80
   5  -3  -3  130.19    7.90
   5  -3  -3  133.69    5.20
  -5   3   3  129.69    2.70
  -5   3   3  134.19    5.10
  -5   3   3  133.29    4.90
   4  -3  -3   63.69    3.20
   4  -3  -3   64.99    2.60
   4  -3  -3   63.29    5.10
  -4   3   3   66.99    2.80
  -4   3   3   61.39    3.10
  -4   3   3   59.09    3.10
  -4   3   3   62.09    2.10
   3  -3  -3  171.78    8.10
   3  -3  -3  173.08    4.00
   3  -3  -3  176.38    4.70
   3  -3  -3  170.38    5.10
  -3   3   3  174.18    4.60
  -3   3   3  166.18    5.10
  -3   3   3  171.18    5.20
   2  -3  -3   33.00    2.20
   2  -3  -3   32.40    2.10
   2  -3  -3   31.40    3.40
   2  -3  -3   31.10    2.10
  -2   3   3   31.40    2.10
  -2   3   3   31.20    1.90
  -2   3   3   30.50    2.00
   1  -3  -3  198.08    5.90
   1  -3  -3  198.48    5.10
   1  -3  -3  196.08    5.30
   1  -3  -3  196.58    8.20
   1  -3  -3  193.28    5.60
   1  -3  -3  196.08    4.20
  -1   3   3  201.98    5.30
  -1   3   3  194.88    5.10
  -1   3   3  194.48    5.70
  -1   3   3  191.38    5.30
   0  -3  -3  186.88    4.30
   0  -3  -3  184.28    5.60
   0  -3  -3  190.68    5.40
   0  -3  -3  194.78    6.10
   0  -3  -3  187.58    8.00
   0  -3  -3  193.88    4.50
   0   3   3  193.18    4.20
   0   3   3  186.78    5.40
   0   3   3  186.68    4.50
   0   3   3  182.48    5.30
   0   3   3  190.48    4.30
  -1  -3  -3   11.10    1.40
  -1  -3  -3    7.20    1.30
  -1  -3  -3   10.50    1.60
  -1  -3  -3   10.10    0.90
   1   3   3   10.40    1.30
   1   3   3   10.90    1.70
   1   3   3   13.10    1.60
   1   3   3   10.90    0.90
   1   3   3   10.50    1.10
   1   3   3   10.90    1.40
   1   3   3    7.60    1.40
  -2  -3  -3   47.80    3.10
  -2  -3  -3   42.40    3.20
  -2  -3  -3   44.60    2.70
   2   3   3   47.90    4.10
   2   3   3   42.80    3.10
   2   3   3   45.10    2.50
   2   3   3   43.60    1.30
  -3  -3  -3   20.70    3.00
  -3  -3  -3   18.10    2.50
  -3  -3  -3   15.80    2.20
   3   3   3   13.70    2.40
   3   3   3   16.60    1.70
   3   3   3   19.80    2.70
  -4  -3  -3    1.40    1.80
  -4  -3  -3    2.20    1.50
  -4  -3  -3    3.30    1.60
   4   3   3    0.40    1.70
   4   3   3    1.10    1.70
  -5  -3  -3    1.80    1.90
  -5  -3  -3    5.00    2.30
  -5  -3  -3    1.40    1.60
   5   3   3    0.40    1.90
   5   3   3    1.50    2.00
  -6  -3  -3    1.50    1.60
  -6  -3  -3    0.90    2.40
  -6  -3  -3    0.00    1.10
   6   3   3   -1.50    1.80
   6   3   3   -1.10    2.00
  -7  -3  -3   -1.10    2.20
  -7  -3  -3    0.70    1.90
  -7  -3  -3   -3.30    2.40
   7   3   3    0.60    2.40
   7   3   3   -2.20    2.30
  -8  -3  -3   -1.40    1.90
  -8  -3  -3   -3.80    2.30
  -8  -3  -3    0.40    2.90
   8   3   3   -2.20    2.30
   8   3   3    0.60    3.00
  10  -4  -3    1.70    2.60
  10  -4  -3    1.90    2.30
  10  -4  -3   -3.40    2.20
 -10   4   3    8.50    3.40
   9  -4  -3    3.20    2.80
   9  -4  -3   12.70    3.30
   9  -4  -3    9.20    2.70
  -9   4   3   18.70    3.70
   8  -4  -3   -1.80    1.30
   8  -4  -3    0.80    2.10
   8  -4  -3    0.50    2.10
  -8   4   3    1.20    2.10
   7  -4  -3   -1.10    1.40
   7  -4  -3    3.40    2.00
   7  -4  -3    1.60    1.90
  -7   4   3    0.20    1.40
  -7   4   3    3.50    2.10
   6  -4  -3   42.00    5.50
   6  -4  -3   43.90    3.50
  -6   4   3   44.20    3.60
   5  -4  -3    4.90    1.70
   5  -4  -3    8.40    1.80
  -5   4   3   10.10    1.90
  -5   4   3    9.70    1.80
   4  -4  -3   54.89    3.00
   4  -4  -3   54.39    2.30
   4  -4  -3   48.70    4.60
   4  -4  -3   52.99    2.40
  -4   4   3   52.49    2.20
  -4   4   3   51.69    2.90
   3  -4  -3    0.30    0.60
   3  -4  -3    1.90    1.00
   3  -4  -3    1.10    0.90
   3  -4  -3    0.40    0.40
  -3   4   3    1.10    0.90
  -3   4   3    2.10    1.10
  -3   4   3    1.00    0.60
   2  -4  -3    6.40    1.00
   2  -4  -3    3.00    1.20
   2  -4  -3    4.30    1.00
   2  -4  -3    6.70    1.20
  -2   4   3    7.20    1.30
  -2   4   3    6.80    1.30
  -2   4   3    3.90    0.90
   1  -4  -3  158.88    3.30
   1  -4  -3  168.68    8.10
   1  -4  -3  165.48    5.70
   1  -4  -3  149.59    4.80
   1  -4  -3  168.58    4.70
   1  -4  -3  159.78    5.20
  -1   4   3  161.68    4.90
  -1   4   3  169.78    5.10
   0  -4  -3  113.59    6.60
   0  -4  -3  107.49    4.80
   0  -4  -3  119.59    3.40
   0  -4  -3  115.79    4.50
   0  -4  -3  118.99    3.30
   0  -4  -3  119.99    4.20
   0   4   3  116.19    3.30
   0   4   3  114.89    4.30
   0   4   3  114.59    4.20
   0   4   3  113.29    3.20
   0   4   3  113.89    4.40
  -1  -4  -3   40.00    2.80
  -1  -4  -3   47.70    3.60
  -1  -4  -3   42.80    1.50
  -1  -4  -3   42.40    2.50
   1   4   3   42.40    1.90
   1   4   3   42.50    2.80
   1   4   3   43.70    3.10
   1   4   3   47.20    2.70
   1   4   3   43.70    2.30
  -2  -4  -3   10.80    1.80
  -2  -4  -3   14.80    2.20
  -2  -4  -3   18.50    2.30
   2   4   3   15.30    1.80
   2   4   3   17.40    2.40
  -3  -4  -3   43.20    4.30
  -3  -4  -3   43.30    3.50
  -3  -4  -3   43.60    3.40
   3   4   3   36.50    3.50
   3   4   3   40.90    4.70
   3   4   3   33.30    2.60
  -4  -4  -3    2.60    1.80
  -4  -4  -3    1.20    1.60
  -4  -4  -3    3.90    2.10
   4   4   3    2.50    1.90
   4   4   3    2.40    2.00
  -5  -4  -3   -0.90    1.30
  -5  -4  -3    1.40    2.20
  -5  -4  -3   -1.70    1.60
   5   4   3    1.40    2.00
   5   4   3   -1.30    1.80
  -6  -4  -3    3.20    2.70
  -6  -4  -3    1.50    2.20
  -6  -4  -3    1.90    2.10
   6   4   3    8.10    3.00
   6   4   3   -0.90    2.00
  -7  -4  -3    9.80    3.30
  -7  -4  -3    5.80    2.60
  -7  -4  -3    8.60    3.00
   7   4   3    4.40    2.60
   7   4   3    7.10    3.30
  10  -5  -3    2.10    2.20
  10  -5  -3   -2.40    3.10
 -10   5   3    4.80    3.00
   9  -5  -3    4.90    3.40
   9  -5  -3    9.10    2.60
  -9   5   3   19.80    3.70
   8  -5  -3   -1.00    2.00
   8  -5  -3    1.70    2.10
   8  -5  -3    1.10    1.50
  -8   5   3   -0.70    2.00
   7  -5  -3   -0.20    1.60
   7  -5  -3    1.70    2.00
   7  -5  -3    0.40    1.50
  -7   5   3    1.00    1.90
   6  -5  -3    4.90    1.80
   6  -5  -3    1.50    1.60
  -6   5   3    5.60    1.90
   5  -5  -3    3.80    1.70
   5  -5  -3    9.60    1.90
   5  -5  -3   10.70    1.30
   5  -5  -3    6.60    1.10
  -5   5   3    9.20    1.90
  -5   5   3    8.10    1.70
   4  -5  -3   16.20    2.00
   4  -5  -3   16.60    1.80
   4  -5  -3    9.80    2.10
   4  -5  -3   14.40    1.30
  -4   5   3   17.80    1.50
  -4   5   3   13.00    1.90
  -4   5   3   19.10    2.10
   3  -5  -3    1.90    0.90
   3  -5  -3    1.60    1.30
   3  -5  -3    4.30    1.20
   3  -5  -3    2.50    0.40
  -3   5   3    2.90    1.20
  -3   5   3    4.20    1.20
   2  -5  -3    4.50    1.10
   2  -5  -3    5.00    1.40
   2  -5  -3    5.80    1.10
   2  -5  -3    5.30    1.20
   2  -5  -3    2.40    1.30
  -2   5   3    5.50    1.20
  -2   5   3    5.40    1.40
   1  -5  -3    0.40    1.20
   1  -5  -3    0.90    0.90
   1  -5  -3    0.70    0.90
   1  -5  -3    3.00    1.30
   1  -5  -3    1.80    0.50
   1  -5  -3    0.10    0.80
  -1   5   3    1.20    1.20
  -1   5   3   -0.90    1.00
  -1   5   3    2.50    1.00
   0  -5  -3   27.60    2.30
   0  -5  -3   25.50    3.00
   0  -5  -3   30.80    1.90
   0  -5  -3   27.50    4.10
   0  -5  -3   28.50    1.80
   0   5   3   30.80    1.90
   0   5   3   29.40    2.40
   0   5   3   29.00    1.60
   0   5   3   31.50    2.70
   0   5   3   26.90    2.20
   0   5   3   29.80    2.50
  -1  -5  -3    7.10    1.50
  -1  -5  -3    8.60    1.30
  -1  -5  -3   11.60    1.90
  -1  -5  -3   13.00    0.90
   1   5   3   13.40    2.20
   1   5   3   10.50    1.50
   1   5   3   11.70    1.90
   1   5   3   13.00    1.60
   1   5   3   12.20    1.70
  -2  -5  -3   10.70    2.10
  -2  -5  -3    7.90    1.60
  -2  -5  -3    7.90    2.00
   2   5   3    8.70    2.10
   2   5   3   10.70    2.00
  -3  -5  -3   34.40    4.60
  -3  -5  -3   33.80    3.40
  -3  -5  -3   35.80    3.50
   3   5   3   34.90    3.60
   3   5   3   34.30    2.80
  -4  -5  -3    0.00    1.60
  -4  -5  -3   -2.40    1.60
  -4  -5  -3    1.50    1.90
   4   5   3    0.90    1.90
  -5  -5  -3   -0.80    2.00
  -5  -5  -3   -1.30    1.80
  -5  -5  -3   -0.60    1.80
   5   5   3   -0.30    1.80
  -6  -5  -3    0.40    2.50
  -6  -5  -3    1.00    2.30
  -6  -5  -3   -2.20    2.10
   6   5   3    1.00    2.40
  10  -6  -3    0.80    2.10
  10  -6  -3   -4.30    3.30
 -10   6   3   -3.30    2.60
   9  -6  -3    4.30    3.10
   9  -6  -3    5.30    2.40
  -9   6   3   14.00    3.40
   8  -6  -3    1.90    1.90
   8  -6  -3    0.40    2.30
  -8   6   3    3.70    2.30
   7  -6  -3    5.40    2.10
   7  -6  -3    3.50    2.20
  -7   6   3    6.50    2.40
   6  -6  -3    6.60    1.80
   6  -6  -3    3.00    1.90
  -6   6   3    6.50    2.10
   5  -6  -3   -0.50    0.70
   5  -6  -3    0.00    1.10
   5  -6  -3   -0.30    1.30
  -5   6   3   -1.40    1.00
  -5   6   3    0.70    1.50
   4  -6  -3   10.00    1.70
   4  -6  -3    4.60    1.60
   4  -6  -3    6.60    0.80
   4  -6  -3    5.40    1.10
  -4   6   3    9.90    1.70
  -4   6   3    9.30    1.90
   3  -6  -3   49.50    2.90
   3  -6  -3   45.80    1.40
   3  -6  -3   47.30    3.40
   3  -6  -3   47.20    1.40
   3  -6  -3   49.80    5.60
  -3   6   3   47.50    3.00
  -3   6   3   46.00    2.80
  -3   6   3   43.60    3.20
   2  -6  -3   50.39    1.50
   2  -6  -3   57.99    3.50
   2  -6  -3   59.09    3.80
   2  -6  -3   49.20    5.10
   2  -6  -3   52.99    3.00
  -2   6   3   57.79    3.20
  -2   6   3   53.99    3.70
  -2   6   3   51.49    2.90
   1  -6  -3    0.40    0.50
   1  -6  -3    1.60    1.40
   1  -6  -3   -0.80    1.10
   1  -6  -3    1.20    1.10
   1  -6  -3    0.50    1.10
  -1   6   3    0.90    1.30
  -1   6   3    1.60    1.10
  -1   6   3    2.20    1.30
  -1   6   3    1.00    1.30
   0  -6  -3    9.60    2.00
   0  -6  -3   14.40    2.00
   0  -6  -3   14.00    1.70
   0  -6  -3   11.50    1.60
   0  -6  -3    9.80    2.30
   0   6   3   15.80    2.20
   0   6   3   16.10    2.10
   0   6   3   17.10    2.20
   0   6   3   16.10    1.70
   0   6   3   14.40    2.30
  -1  -6  -3    0.30    1.10
  -1  -6  -3    2.00    1.10
  -1  -6  -3    1.80    1.20
  -1  -6  -3    5.40    1.80
   1   6   3    2.20    1.70
   1   6   3    4.60    1.60
   1   6   3    6.10    1.40
  -2  -6  -3    1.80    1.60
  -2  -6  -3    0.80    1.70
  -2  -6  -3   -0.70    1.20
   2   6   3   -0.40    1.50
   2   6   3    1.30    1.40
  -3  -6  -3    4.90    1.70
  -3  -6  -3    4.30    2.00
  -3  -6  -3    6.10    2.40
   3   6   3    7.40    2.40
  -4  -6  -3    0.10    2.10
  -4  -6  -3   -0.50    1.80
  -4  -6  -3   -2.70    1.40
   4   6   3   -1.00    1.70
  -5  -6  -3    3.90    2.60
  -5  -6  -3    0.40    2.40
   5   6   3    6.60    2.80
  -6  -6  -3    0.00    2.40
   6   6   3    4.50    2.90
   9  -7  -3    3.20    2.20
   9  -7  -3   -2.30    2.90
  -9   7   3    0.20    2.30
   8  -7  -3   -0.90    2.10
   8  -7  -3    1.00    1.80
  -8   7   3   -0.90    2.00
  -7   7   3   16.50    2.90
   6  -7  -3   10.10    2.80
  -6   7   3   20.00    2.90
   5  -7  -3    4.20    2.10
   5  -7  -3    5.60    1.20
  -5   7   3   11.80    2.40
  -5   7   3    8.80    2.10
   4  -7  -3    1.60    1.30
   4  -7  -3    0.20    0.90
   4  -7  -3   -2.30    1.20
  -4   7   3   -1.30    1.60
  -4   7   3    0.80    1.40
   3  -7  -3   66.89    3.50
   3  -7  -3   62.39    7.10
   3  -7  -3   69.29    4.50
   3  -7  -3   67.89    4.20
  -3   7   3   70.19    4.70
  -3   7   3   66.39    3.80
   2  -7  -3  214.18    7.40
   2  -7  -3  196.38    7.70
   2  -7  -3  194.58    4.20
   2  -7  -3  194.98   11.40
   2  -7  -3  194.38    6.10
  -2   7   3  194.88    7.20
  -2   7   3  203.88    6.50
  -2   7   3  203.28    7.60
   1  -7  -3    8.70    1.90
   1  -7  -3    5.40    2.10
   1  -7  -3   11.00    1.90
   1  -7  -3    6.70    1.00
  -1   7   3   10.00    2.30
  -1   7   3   13.50    2.20
  -1   7   3   11.80    2.40
   0  -7  -3   -0.50    1.40
   0  -7  -3   -1.50    0.80
   0  -7  -3   -1.70    1.10
   0  -7  -3   -0.10    1.30
   0   7   3    1.40    1.60
   0   7   3    0.90    1.10
   0   7   3   -1.00    1.30
   0   7   3    0.60    1.50
  -1  -7  -3    2.80    1.90
  -1  -7  -3    3.20    1.30
  -1  -7  -3    3.80    1.90
   1   7   3    6.90    2.20
   1   7   3    3.60    1.40
   1   7   3    4.50    1.60
  -2  -7  -3   -1.10    1.10
  -2  -7  -3    0.00    1.40
   2   7   3    0.00    1.80
   2   7   3   -1.20    1.20
   2   7   3    0.80    1.50
  -3  -7  -3   -1.00    1.60
  -3  -7  -3    0.70    2.10
   3   7   3    0.70    2.10
  -4  -7  -3   -1.60    2.00
  -4  -7  -3    1.90    2.30
   4   7   3    1.20    2.20
  -5  -7  -3   -5.60    1.90
  -5  -7  -3   -0.40    1.80
   5   7   3    0.80    2.50
   9  -8  -3    7.90    2.80
   9  -8  -3   -0.90    2.80
  -9   8   3    3.00    2.40
  -9   8   3    1.20    2.10
   8  -8  -3   -1.40    2.10
  -8   8   3   -0.40    1.90
  -8   8   3   -0.50    2.20
   7  -8  -3   12.80    3.30
  -7   8   3   22.10    3.70
  -7   8   3   24.10    3.30
   6  -8  -3    4.00    2.10
  -6   8   3    6.50    2.20
  -6   8   3    1.60    1.90
   5  -8  -3    0.60    1.80
   5  -8  -3    1.10    1.10
  -5   8   3    2.30    1.70
  -5   8   3   -0.90    1.50
   4  -8  -3    0.70    1.10
   4  -8  -3    1.20    1.70
  -4   8   3    2.50    2.00
  -4   8   3    3.20    1.60
   3  -8  -3    3.50    1.60
   3  -8  -3    1.00    1.30
   3  -8  -3    1.20    1.50
  -3   8   3    2.60    1.40
  -3   8   3    1.70    1.50
  -3   8   3    4.30    2.40
   2  -8  -3    2.00    1.90
   2  -8  -3   -0.80    1.30
   2  -8  -3    4.20    1.80
  -2   8   3    2.20    1.50
  -2   8   3    2.60    1.60
  -2   8   3    2.40    2.30
   1  -8  -3    0.50    1.40
   1  -8  -3   -0.90    1.50
  -1   8   3   -0.10    1.30
  -1   8   3    1.80    2.00
  -1   8   3   -0.10    1.60
   0  -8  -3    1.80    1.30
   0  -8  -3    0.70    1.90
   0   8   3    3.90    1.90
   0   8   3    3.80    2.10
   0   8   3    4.00    1.90
  -1  -8  -3    7.30    2.20
  -1  -8  -3    4.60    2.40
   1   8   3    7.30    2.30
   1   8   3    9.90    2.60
  -2  -8  -3   -1.90    1.80
  -2  -8  -3   -0.70    1.80
   2   8   3   -0.30    1.50
   2   8   3   -0.50    1.90
  -3  -8  -3   -0.20    2.20
   3   8   3   -0.90    2.00
  -4  -8  -3    0.30    2.60
   4   8   3    1.50    2.70
   8  -9  -3    0.40    2.30
  -8   9   3    1.90    2.20
  -8   9   3    3.30    2.40
   7  -9  -3   -1.60    1.80
  -7   9   3    0.50    2.00
  -7   9   3   -0.50    2.00
   6  -9  -3   10.60    3.30
  -6   9   3   19.70    2.90
  -6   9   3   26.80    4.20
   5  -9  -3   -1.40    1.60
  -5   9   3    1.30    2.20
  -5   9   3   -0.90    1.50
   4  -9  -3    1.30    1.60
   4  -9  -3   -0.70    1.80
   4  -9  -3   -0.70    1.30
  -4   9   3    0.30    2.50
  -4   9   3    1.50    1.50
  -4   9   3   -2.10    1.60
   3  -9  -3   45.50    4.10
   3  -9  -3   39.40    4.50
   3  -9  -3   42.30    7.10
  -3   9   3   38.10    4.30
  -3   9   3   54.09    5.30
  -3   9   3   44.20    3.40
   2  -9  -3    0.50    1.60
   2  -9  -3   -0.60    1.30
  -2   9   3   -1.20    1.40
  -2   9   3    0.40    1.90
  -2   9   3    1.30    2.10
   1  -9  -3    0.20    1.60
   1  -9  -3    0.20    1.90
  -1   9   3   -1.90    2.00
  -1   9   3    3.70    2.10
  -1   9   3    1.90    1.60
   0  -9  -3   -0.50    2.00
   0  -9  -3   -1.20    1.60
   0   9   3    0.30    1.70
   0   9   3   -0.60    1.70
  -1  -9  -3   -1.50    1.70
  -1  -9  -3   -0.30    2.00
   1   9   3    2.60    2.10
   1   9   3   -0.60    1.90
  -2  -9  -3    0.50    2.20
  -2  -9  -3   -0.20    2.30
   2   9   3    0.40    1.90
   2   9   3   -1.10    1.90
   7 -10  -3    0.30    2.20
  -7  10   3    0.00    3.10
  -7  10   3   -1.70    1.80
  -7  10   3   -1.40    2.20
   6 -10  -3    3.40    2.50
  -6  10   3   10.00    2.40
  -6  10   3   12.50    3.10
  -6  10   3    8.80    3.40
   5 -10  -3    0.30    1.50
   5 -10  -3    0.90    1.90
  -5  10   3    0.50    3.00
  -5  10   3    0.40    1.70
  -5  10   3    2.80    2.00
   4 -10  -3    9.30    2.10
   4 -10  -3   12.00    2.80
   4 -10  -3    6.90    3.00
  -4  10   3   13.10    3.80
  -4  10   3   10.90    2.20
  -4  10   3   12.70    3.20
   3 -10  -3   -1.00    1.40
   3 -10  -3   -1.10    1.40
   3 -10  -3   -3.40    1.50
  -3  10   3    0.30    2.00
  -3  10   3    0.00    1.50
  -3  10   3    2.40    2.80
   2 -10  -3   -0.80    2.10
   2 -10  -3    0.10    1.70
  -2  10   3    6.10    2.80
  -2  10   3    3.00    1.80
  -2  10   3    3.20    2.40
   1 -10  -3    6.10    2.30
   1 -10  -3    2.70    2.40
  -1  10   3    0.60    1.50
  -1  10   3    4.60    2.00
   0 -10  -3    0.10    2.20
   0 -10  -3   -0.30    2.00
   0  10   3   -1.40    1.70
   0  10   3   -0.10    2.00
  -1 -10  -3    2.20    2.60
   5 -11  -3    1.50    2.50
  -5  11   3    6.70    3.50
   4 -11  -3    7.20    3.00
  -4  11   3    5.40    2.90
  -4  11   3    9.10    3.40
   3 -11  -3   -0.80    2.40
   3 -11  -3   -3.50    1.40
  -3  11   3    1.00    1.80
  -3  11   3    4.10    3.30
   2 -11  -3   -0.70    2.30
   2 -12   4    1.20    2.10
   3 -12   4    8.60    2.80
   1  11  -4   -1.60    2.00
  -1 -11   4   -1.30    1.30
  -1 -11   4    0.70    1.30
   0  11  -4    1.70    2.40
   0 -11   4    4.50    1.90
   0 -11   4    1.90    1.40
   1 -11   4    2.70    1.60
   1 -11   4    0.30    1.60
   1 -11   4    0.10    1.30
   2 -11   4    1.90    1.50
   2 -11   4    0.10    1.10
   2 -11   4    0.50    1.70
  -3  11  -4    6.60    3.80
   3 -11   4    7.10    1.80
   3 -11   4    7.10    2.40
  -4  11  -4    8.00    4.00
  -4  11  -4    7.50    2.90
   4 -11   4    6.20    2.40
   4 -11   4    9.50    2.50
  -5  11  -4    0.30    2.00
  -5  11  -4   -0.20    2.70
   5 -11   4   -0.80    1.70
   5 -11   4    0.80    1.90
  -6  11  -4    0.40    3.50
  -6  11  -4    0.60    2.00
   6 -11   4    2.30    2.30
   3  10  -4   -2.20    2.10
   3  10  -4    2.10    1.60
  -3 -10   4    0.50    1.70
  -3 -10   4    1.50    2.20
   2  10  -4    2.00    2.30
  -2 -10   4    2.30    1.60
  -2 -10   4    1.80    1.80
   1  10  -4    1.50    2.00
  -1 -10   4    2.00    1.80
  -1 -10   4    1.50    1.50
   0  10  -4    2.40    2.20
   0 -10   4   -0.10    1.10
   0 -10   4    1.50    1.50
   1 -10   4    4.10    1.70
   1 -10   4    5.70    1.50
   1 -10   4    2.30    1.70
   1 -10   4    2.20    1.30
   2 -10   4    0.80    1.10
   2 -10   4    2.10    1.70
   2 -10   4    1.90    1.30
  -3  10  -4    3.00    2.60
  -3  10  -4   -1.10    1.90
   3 -10   4    0.10    1.00
   3 -10   4    0.80    1.40
   3 -10   4    0.80    1.10
  -4  10  -4   13.80    3.60
  -4  10  -4    7.90    2.60
   4 -10   4    6.50    2.20
   4 -10   4   10.10    2.70
   4 -10   4    8.70    1.70
  -5  10  -4    6.60    2.50
  -5  10  -4    8.50    3.80
   5 -10   4    4.20    2.00
   5 -10   4    3.20    1.80
  -6  10  -4    3.00    3.50
  -6  10  -4    2.30    1.90
   6 -10   4    6.20    2.70
  -7  10  -4   -1.80    3.20
  -7  10  -4    4.00    2.20
   7 -10   4    2.70    2.40
   4   9  -4   -0.50    1.70
   4   9  -4    3.50    2.50
  -4  -9   4   -0.40    1.80
  -4  -9   4   -1.70    1.60
   3   9  -4    2.50    2.30
   3   9  -4    3.30    1.70
  -3  -9   4    2.30    2.00
  -3  -9   4    1.80    1.70
   2   9  -4    3.00    1.40
   2   9  -4    2.50    1.80
  -2  -9   4    0.20    1.40
  -2  -9   4    0.20    1.20
   1   9  -4    2.80    1.00
   1   9  -4    3.40    2.10
  -1  -9   4    3.70    1.50
  -1  -9   4    2.50    1.70
   0   9  -4    6.50    2.40
   0  -9   4    4.50    1.40
   0  -9   4    9.20    2.00
   0  -9   4    7.50    1.50
  -1   9  -4   -2.20    1.50
   1  -9   4    0.40    1.00
   1  -9   4    0.40    1.10
   1  -9   4   -0.20    1.00
  -2   9  -4    3.70    1.70
  -2   9  -4   -2.20    2.40
   2  -9   4    1.40    1.40
   2  -9   4    2.20    1.20
   2  -9   4    1.60    1.10
  -3   9  -4   -0.90    2.50
  -3   9  -4    1.60    1.80
   3  -9   4    0.00    0.80
   3  -9   4    0.60    1.30
  -4   9  -4   28.40    4.70
  -4   9  -4   30.60    3.60
   4  -9   4   28.80    4.70
   4  -9   4   31.10    3.10
  -5   9  -4   14.60    2.70
  -5   9  -4   16.70    3.70
   5  -9   4   11.50    2.50
   5  -9   4   12.60    2.90
  -6   9  -4    1.10    1.90
  -6   9  -4    0.00    2.40
  -6   9  -4    0.70    1.10
   6  -9   4    2.80    2.20
   6  -9   4    0.50    1.30
  -7   9  -4    7.00    3.50
  -7   9  -4    3.60    1.90
  -7   9  -4    4.10    1.60
   7  -9   4    2.00    1.90
  -8   9  -4    1.00    1.80
  -8   9  -4    0.30    2.30
   8  -9   4    1.40    2.70
   5   8  -4    1.50    2.10
  -5  -8   4   -1.30    1.70
  -5  -8   4    1.70    2.00
   4   8  -4    1.90    1.90
  -4  -8   4    3.00    2.10
  -4  -8   4    1.90    1.70
   3   8  -4    9.60    2.10
   3   8  -4    8.60    2.70
  -3  -8   4    7.70    1.90
  -3  -8   4    7.70    2.40
   2   8  -4    5.80    2.30
   2   8  -4    3.30    1.40
  -2  -8   4    2.30    1.40
  -2  -8   4    3.30    1.80
   1   8  -4   31.40    3.50
   1   8  -4   28.90    1.90
  -1  -8   4   26.80    2.30
  -1  -8   4   26.20    3.00
  -1  -8   4   29.10    3.40
   0   8  -4   16.80    2.80
   0  -8   4   12.50    1.80
   0  -8   4   13.40    2.10
   0  -8   4   11.70    2.00
  -1   8  -4    6.60    2.10
   1  -8   4    5.50    1.40
   1  -8   4    4.30    1.50
  -2   8  -4   83.39    4.90
  -2   8  -4   78.79    5.10
   2  -8   4   78.29    4.70
   2  -8   4   83.09    6.60
  -3   8  -4   89.19    4.80
  -3   8  -4   96.09    6.20
   3  -8   4   92.79    6.90
   3  -8   4   91.69    4.90
  -4   8  -4   25.40    4.20
  -4   8  -4   23.60    2.90
  -4   8  -4   21.30    1.10
   4  -8   4   25.30    4.10
   4  -8   4   26.10    2.70
   4  -8   4   14.20    2.80
  -5   8  -4    3.20    1.70
  -5   8  -4    2.40    1.10
  -5   8  -4    6.70    3.00
   5  -8   4    3.30    1.00
   5  -8   4    2.80    1.50
   5  -8   4    3.80    2.00
  -6   8  -4   -0.40    1.30
  -6   8  -4   -1.90    2.30
  -6   8  -4    1.00    1.40
   6  -8   4   -0.60    1.10
   6  -8   4    0.60    1.90
  -7   8  -4    0.40    1.60
  -7   8  -4    2.40    2.70
   7  -8   4   -1.20    2.00
  -8   8  -4    1.80    2.30
  -8   8  -4   -0.60    1.90
   8  -8   4   -1.40    1.60
   6   7  -4    9.80    3.10
  -6  -7   4    5.80    2.50
  -6  -7   4    5.40    2.00
   5   7  -4    3.20    2.10
  -5  -7   4    5.90    2.30
  -5  -7   4    3.90    2.00
   4   7  -4   -1.80    1.60
  -4  -7   4   -0.60    1.70
  -4  -7   4   -2.00    0.80
   3   7  -4   20.50    2.80
  -3  -7   4   15.40    2.50
  -3  -7   4   16.30    2.60
   2   7  -4   -0.90    1.00
   2   7  -4    1.60    1.50
  -2  -7   4   -0.30    0.70
  -2  -7   4    0.50    1.10
  -2  -7   4    0.10    0.90
   1   7  -4   15.60    1.50
   1   7  -4   11.40    2.30
  -1  -7   4    9.20    1.70
  -1  -7   4   10.60    1.90
  -1  -7   4   11.80    1.60
   0   7  -4   19.80    0.70
   0   7  -4   16.90    2.60
   0   7  -4   19.80    0.60
   0  -7   4   10.80    1.90
   0  -7   4   19.50    2.40
   0  -7   4   19.70    2.10
  -1   7  -4   20.30    2.40
   1  -7   4   27.00    2.50
  -2   7  -4   20.80    3.20
  -2   7  -4   22.30    2.40
   2  -7   4   28.20    3.80
  -3   7  -4   95.49    4.70
  -3   7  -4   95.19    5.30
   3  -7   4   88.69    5.80
   3  -7   4   97.99    6.40
  -4   7  -4   29.30    2.80
  -4   7  -4   23.10    3.30
  -4   7  -4   22.60    1.80
  -4   7  -4   23.30    1.70
   4  -7   4   23.90    3.60
   4  -7   4   26.60    3.90
  -5   7  -4   -1.30    1.10
  -5   7  -4   -0.10    1.10
  -5   7  -4    0.60    2.20
   5  -7   4   -0.60    1.50
   5  -7   4   -0.10    1.10
  -6   7  -4    7.40    3.00
  -6   7  -4   10.00    1.90
  -6   7  -4   11.20    2.10
   6  -7   4    7.00    1.80
   6  -7   4    5.70    2.40
  -7   7  -4   44.50    4.80
  -7   7  -4   48.20    4.00
   7  -7   4   53.29    6.80
  -8   7  -4   -0.80    1.90
  -8   7  -4    1.00    2.60
   8  -7   4    1.00    2.20
  -9   7  -4   -0.60    2.10
  -9   7  -4    3.70    2.90
   9  -7   4   -0.60    2.90
   7   6  -4   -1.20    2.20
  -7  -6   4   -1.50    1.50
  -7  -6   4   -1.60    2.20
   6   6  -4    0.70    2.30
  -6  -6   4   -1.00    1.60
  -6  -6   4    0.30    1.90
   5   6  -4   -1.90    1.70
  -5  -6   4    2.10    1.60
  -5  -6   4   -0.20    1.20
   4   6  -4    0.30    1.80
  -4  -6   4    1.40    1.50
  -4  -6   4    0.70    1.10
  -4  -6   4    0.20    1.20
   3   6  -4   70.89    4.00
  -3  -6   4   72.19    4.70
  -3  -6   4   68.29    3.50
  -3  -6   4   79.19    4.70
  -3  -6   4   69.99    3.00
   2   6  -4   13.80    1.90
   2   6  -4   12.70    1.70
  -2  -6   4    8.70    1.80
  -2  -6   4   13.80    1.50
  -2  -6   4   12.30    1.60
  -2  -6   4   12.00    1.90
   1   6  -4   96.09    4.70
   1   6  -4   99.49    3.00
   1   6  -4   98.49    3.20
  -1  -6   4   98.29    3.80
  -1  -6   4   91.19    2.70
  -1  -6   4   99.29    4.60
   0   6  -4  105.59    2.20
   0   6  -4  105.79    4.80
   0   6  -4  102.99    2.20
   0  -6   4  105.49    4.10
   0  -6   4  104.19    4.50
  -1   6  -4    1.60    1.70
  -1   6  -4    1.80    1.30
  -2   6  -4  109.09    4.60
  -2   6  -4  117.49    5.30
   2  -6   4  116.49    6.30
  -3   6  -4    8.50    2.10
  -3   6  -4   10.90    1.80
  -3   6  -4   10.50    1.10
  -3   6  -4    8.40    1.10
   3  -6   4    9.20    0.70
   3  -6   4    6.20    1.60
   3  -6   4    8.80    0.70
   3  -6   4   14.70    2.50
  -4   6  -4    0.00    1.00
  -4   6  -4    0.90    1.10
  -4   6  -4    1.50    1.00
  -4   6  -4   -0.50    1.40
   4  -6   4   -0.20    0.70
   4  -6   4    0.20    1.20
   4  -6   4   -1.00    0.70
  -5   6  -4   -0.20    1.00
  -5   6  -4   -1.10    1.10
  -5   6  -4   -0.70    1.90
   5  -6   4   -0.30    1.10
   5  -6   4   -1.10    0.80
   5  -6   4    0.60    0.90
  -6   6  -4   31.00    3.10
  -6   6  -4   31.00    2.50
  -6   6  -4   32.00    4.00
   6  -6   4   41.10    5.60
   6  -6   4   36.30    4.40
  -7   6  -4   46.70    4.80
  -7   6  -4   56.59    4.50
   7  -6   4   62.99    7.00
  -8   6  -4    6.40    2.90
  -8   6  -4    7.30    2.60
   8  -6   4    4.50    2.30
  -9   6  -4    2.40    3.00
  -9   6  -4    0.80    2.30
   9  -6   4    2.20    2.90
   8   5  -4    2.50    2.80
  -8  -5   4    0.20    1.80
  -8  -5   4    0.20    1.70
   7   5  -4    0.60    2.30
  -7  -5   4   -1.40    1.40
  -7  -5   4   -0.10    1.60
   6   5  -4   -1.70    2.20
  -6  -5   4   -0.20    1.60
  -6  -5   4    3.40    1.50
  -6  -5   4    1.90    1.60
   5   5  -4    3.80    2.10
  -5  -5   4    4.80    1.50
  -5  -5   4    4.60    1.90
  -5  -5   4    2.10    1.60
   4   5  -4   80.89    4.20
   4   5  -4   85.09    4.70
  -4  -5   4   95.39    5.50
  -4  -5   4   84.19    3.30
  -4  -5   4   79.39    5.00
  -4  -5   4   80.79    4.10
   3   5  -4   38.90    2.90
   3   5  -4   36.30    2.60
  -3  -5   4   35.00    2.40
  -3  -5   4   38.40    3.50
  -3  -5   4   35.30    2.20
  -3  -5   4   37.60    3.20
  -3  -5   4   34.20    2.60
   2   5  -4    0.00    0.80
   2   5  -4    0.60    1.00
  -2  -5   4    0.40    0.70
  -2  -5   4    0.40    0.70
  -2  -5   4   -0.20    0.50
  -2  -5   4    0.00    0.70
   1   5  -4   -0.10    0.70
   1   5  -4   -0.60    1.00
  -1  -5   4    0.40    0.50
  -1  -5   4   -0.10    0.70
  -1  -5   4    0.90    0.90
   0   5  -4   69.29    3.60
   0   5  -4   66.79    1.80
   0   5  -4   65.39    1.70
   0  -5   4   71.39    3.50
   0  -5   4   68.19    3.20
  -1   5  -4  207.38    6.90
  -1   5  -4  204.68    6.50
  -2   5  -4   80.19    2.10
  -2   5  -4   81.49    3.50
  -2   5  -4   73.79    4.20
  -2   5  -4   80.69    2.20
   2  -5   4   77.69    1.70
   2  -5   4   79.79    4.50
   2  -5   4   81.19    4.70
  -3   5  -4   30.70    2.20
  -3   5  -4   29.70    1.80
  -3   5  -4   29.90    3.00
   3  -5   4   32.30    1.60
   3  -5   4   31.50    2.90
   3  -5   4   31.80    3.40
  -4   5  -4   24.90    2.70
  -4   5  -4   31.20    2.10
  -4   5  -4   31.10    2.20
  -4   5  -4   31.40    2.30
   4  -5   4   28.90    2.00
   4  -5   4   29.50    3.80
   4  -5   4   28.30    2.90
   4  -5   4   28.50    2.40
  -5   5  -4    1.10    1.20
  -5   5  -4    0.70    1.90
  -5   5  -4    1.40    1.40
  -5   5  -4    0.20    0.90
   5  -5   4    2.40    1.10
   5  -5   4   -0.60    0.70
   5  -5   4    0.30    1.10
   5  -5   4   -0.60    0.70
  -6   5  -4    7.80    1.30
  -6   5  -4   10.60    2.30
  -6   5  -4    7.30    2.50
   6  -5   4    7.80    1.80
   6  -5   4    3.30    1.40
   6  -5   4    5.00    2.10
  -7   5  -4   12.30    3.00
  -7   5  -4   19.00    3.20
   7  -5   4    7.20    2.70
  -8   5  -4    7.50    2.80
  -8   5  -4    7.50    3.00
   8  -5   4    7.60    2.90
  -9   5  -4    0.30    2.50
  -9   5  -4    2.20    2.30
   9  -5   4    0.20    2.70
   8   4  -4   -1.10    2.50
  -8  -4   4   -1.20    2.20
  -8  -4   4   -1.50    1.60
  -8  -4   4   -0.60    1.70
   7   4  -4   -2.00    2.00
  -7  -4   4    1.10    2.00
  -7  -4   4   -0.10    1.50
  -7  -4   4    1.10    1.50
   6   4  -4   14.40    3.00
  -6  -4   4   11.60    2.20
  -6  -4   4   16.70    2.70
  -6  -4   4   18.70    3.10
   5   4  -4    0.70    1.90
  -5  -4   4    0.10    1.50
  -5  -4   4   -1.00    1.30
  -5  -4   4    1.70    1.30
   4   4  -4   57.79    3.40
   4   4  -4   57.99    2.60
   4   4  -4   62.49    3.90
  -4  -4   4   56.19    2.70
  -4  -4   4   59.49    3.80
  -4  -4   4   59.79    3.90
  -4  -4   4   56.59    2.80
  -4  -4   4   66.09    3.60
   3   4  -4   16.40    2.10
   3   4  -4   18.50    1.50
   3   4  -4   16.50    1.80
  -3  -4   4   16.20    1.60
  -3  -4   4   16.40    1.80
  -3  -4   4   14.20    1.60
  -3  -4   4   16.30    2.10
   2   4  -4    9.30    1.30
   2   4  -4    9.00    1.30
   2   4  -4    9.30    1.40
  -2  -4   4    7.80    1.10
  -2  -4   4   10.80    1.30
  -2  -4   4   10.60    1.40
  -2  -4   4    8.60    1.50
   1   4  -4    6.20    1.00
   1   4  -4    5.40    0.90
  -1  -4   4    5.50    1.00
  -1  -4   4    4.10    0.90
  -1  -4   4    5.70    0.80
  -1  -4   4    6.40    0.90
   0   4  -4  110.19    2.60
   0   4  -4  106.99    2.60
   0   4  -4  111.59    4.20
   0  -4   4  111.59    3.80
   0  -4   4  111.99    2.40
   0  -4   4  108.09    2.40
  -1   4  -4   40.70    1.40
  -1   4  -4   39.90    2.60
  -1   4  -4   39.60    1.30
  -1   4  -4   36.60    2.80
   1  -4   4   40.70    1.10
   1  -4   4   43.20    1.10
   1  -4   4   38.10    2.80
  -2   4  -4    0.00    0.30
  -2   4  -4    0.30    0.60
  -2   4  -4   -0.20    0.90
   2  -4   4    0.50    0.70
   2  -4   4   -0.60    0.40
   2  -4   4    0.60    0.70
   2  -4   4   -0.20    0.40
   2  -4   4    0.30    0.40
  -3   4  -4    6.90    1.20
  -3   4  -4    8.80    1.30
  -3   4  -4    4.60    1.60
   3  -4   4    7.30    1.10
   3  -4   4    4.90    1.30
   3  -4   4    7.70    1.50
   3  -4   4    6.50    1.10
  -4   4  -4    7.40    1.50
  -4   4  -4    7.00    1.40
  -4   4  -4    7.90    2.00
   4  -4   4    4.40    1.50
   4  -4   4    3.30    0.90
   4  -4   4    5.20    1.20
   4  -4   4    3.90    0.90
  -5   4  -4   34.10    2.90
  -5   4  -4   28.60    2.90
  -5   4  -4   36.30    3.10
   5  -4   4   30.30    2.70
   5  -4   4   33.10    4.20
   5  -4   4   31.50    3.10
   5  -4   4   29.50    2.10
  -6   4  -4   17.10    2.80
  -6   4  -4   16.90    2.70
   6  -4   4   13.50    2.70
   6  -4   4   12.40    2.20
  -7   4  -4   10.90    2.70
  -7   4  -4    7.70    2.50
   7  -4   4    9.90    2.40
   7  -4   4    5.10    2.50
  -8   4  -4   -0.70    2.30
  -8   4  -4   -0.10    2.10
   8  -4   4    1.30    2.40
  -9   4  -4   -1.60    2.30
   9  -4   4    0.90    2.70
   9   3  -4   -1.30    2.60
  -9  -3   4   -2.90    2.40
  -9  -3   4   -1.20    1.70
   8   3  -4    0.80    2.30
  -8  -3   4   -0.30    1.20
  -8  -3   4   -0.40    2.10
  -8  -3   4    2.00    2.40
   7   3  -4   45.60    4.90
  -7  -3   4   45.90    4.50
  -7  -3   4   36.50    3.90
  -7  -3   4   35.00    4.70
   6   3  -4   12.70    2.80
   6   3  -4    6.50    1.30
  -6  -3   4   10.20    2.40
  -6  -3   4    9.50    2.40
  -6  -3   4    9.70    1.90
   5   3  -4   24.50    3.00
  -5  -3   4   22.60    3.10
  -5  -3   4   23.60    2.30
  -5  -3   4   21.80    2.80
  -5  -3   4   20.40    2.70
  -5  -3   4   24.90    1.80
   4   3  -4    0.40    0.70
   4   3  -4    1.30    1.40
  -4  -3   4    0.60    0.40
  -4  -3   4    0.70    0.80
  -4  -3   4    2.20    1.00
  -4  -3   4    2.00    1.20
   3   3  -4   69.89    2.90
   3   3  -4   75.19    3.30
   3   3  -4   74.29    3.60
  -3  -3   4   78.99    3.40
  -3  -3   4   71.69    3.80
  -3  -3   4   73.59    3.00
  -3  -3   4   72.19    2.30
   2   3  -4  187.98    5.20
   2   3  -4  185.98    5.00
  -2  -3   4  189.28    5.80
  -2  -3   4  190.28    5.00
  -2  -3   4  191.68    4.60
  -2  -3   4  192.38    5.10
   1   3  -4   44.30    2.00
   1   3  -4   44.30    2.20
   1   3  -4   42.70    1.90
  -1  -3   4   42.90    2.30
  -1  -3   4   45.30    1.80
  -1  -3   4   47.10    2.30
  -1  -3   4   45.70    2.00
  -1  -3   4   45.70    1.80
   0   3  -4  173.38    5.10
   0   3  -4  173.78    3.90
   0  -3   4  179.78    5.00
   0  -3   4  178.38    3.80
   0  -3   4  171.88    5.40
   0  -3   4  180.18    3.80
   0  -3   4  177.88    5.20
  -1   3  -4   56.39    2.60
  -1   3  -4   58.49    2.00
  -1   3  -4   44.30    1.80
   1  -3   4   57.19    3.10
   1  -3   4   57.39    1.80
   1  -3   4   56.29    2.70
   1  -3   4   55.89    1.80
   1  -3   4   57.39    1.70
  -2   3  -4    0.30    0.70
  -2   3  -4    0.90    1.10
  -2   3  -4    0.40    0.70
   2  -3   4    1.00    0.40
   2  -3   4    0.60    0.80
   2  -3   4    0.70    0.60
   2  -3   4    1.20    0.50
   2  -3   4    1.20    0.70
   2  -3   4    0.00    0.60
  -3   3  -4   31.90    2.20
  -3   3  -4   28.00    2.40
  -3   3  -4   31.30    2.20
   3  -3   4   31.80    2.90
   3  -3   4   27.10    2.10
   3  -3   4   30.80    1.90
   3  -3   4   29.00    2.00
  -4   3  -4   89.19    3.60
  -4   3  -4   96.29    4.20
  -4   3  -4   99.29    4.10
  -4   3  -4   93.49    4.10
   4  -3   4   95.29    5.70
   4  -3   4   95.99    4.00
   4  -3   4   90.29    3.90
   4  -3   4   95.29    3.60
  -5   3  -4   -0.80    1.20
  -5   3  -4   -0.20    0.50
  -5   3  -4    1.00    1.40
   5  -3   4   -1.30    1.20
   5  -3   4    0.10    1.10
   5  -3   4    0.10    0.60
  -6   3  -4   -0.40    1.70
  -6   3  -4    1.60    1.50
   6  -3   4    0.50    1.60
   6  -3   4    0.20    1.70
  -7   3  -4   -0.20    1.50
  -7   3  -4    1.60    2.10
   7  -3   4   -1.20    1.50
   7  -3   4    0.30    2.00
  -8   3  -4    8.30    2.40
  -8   3  -4    5.10    2.70
   8  -3   4    2.50    2.60
   8  -3   4    3.90    2.40
  -9   3  -4   -1.50    2.80
   9  -3   4   -4.70    2.10
   9   2  -4    2.10    3.00
  -9  -2   4   -3.30    2.10
  -9  -2   4   -1.80    2.50
   8   2  -4   -1.50    2.30
  -8  -2   4   -1.50    1.30
  -8  -2   4   -1.20    2.10
  -8  -2   4   -0.80    1.10
   7   2  -4   14.50    3.20
   7   2  -4    9.80    1.70
  -7  -2   4   18.80    3.30
  -7  -2   4   12.20    2.40
  -7  -2   4   12.80    2.00
   6   2  -4   31.80    3.70
   6   2  -4   25.50    2.90
  -6  -2   4   27.60    3.20
  -6  -2   4   27.00    3.30
  -6  -2   4   26.80    2.80
   5   2  -4  115.29    4.20
   5   2  -4  112.29    5.30
  -5  -2   4  121.99    4.40
  -5  -2   4  113.19    5.30
  -5  -2   4  114.69    4.90
  -5  -2   4  121.39    5.20
   4   2  -4    7.60    1.30
   4   2  -4    4.20    1.00
   4   2  -4    6.60    1.70
  -4  -2   4    6.00    1.50
  -4  -2   4    6.40    1.40
  -4  -2   4    6.40    1.10
   3   2  -4  637.84   12.90
   3   2  -4  656.83   13.80
  -3  -2   4  651.53   13.00
  -3  -2   4  660.73   14.00
  -3  -2   4  665.33   13.50
   2   2  -4  117.89    3.90
   2   2  -4  124.89    3.80
   2   2  -4  119.99    4.00
   2   2  -4  121.39    3.70
  -2  -2   4  123.59    6.20
  -2  -2   4  120.69    3.70
  -2  -2   4  118.59    3.80
  -2  -2   4  120.99    4.10
  -2  -2   4  120.79    3.70
   1   2  -4    6.50    0.90
   1   2  -4    9.00    1.10
   1   2  -4    8.40    1.10
  -1  -2   4    5.20    1.10
  -1  -2   4    9.80    1.00
  -1  -2   4    8.40    1.00
  -1  -2   4    8.90    1.00
  -1  -2   4    8.80    1.20
  -1  -2   4    6.50    1.00
   0   2  -4  149.29    4.20
   0   2  -4  153.38    4.60
   0   2  -4  148.89    3.40
   0   2  -4  147.29    3.70
   0   2  -4  152.28    3.70
   0   2  -4  149.09    4.20
   0  -2   4  150.38    3.70
   0  -2   4  153.58    4.30
   0  -2   4  149.79    3.70
   0  -2   4  158.28    4.70
  -1   2  -4   33.30    2.20
  -1   2  -4   29.80    1.70
  -1   2  -4   30.10    1.60
   1  -2   4   29.30    2.00
   1  -2   4   32.60    1.70
   1  -2   4   35.30    2.40
   1  -2   4   30.80    1.50
   1  -2   4   34.90    2.00
   1  -2   4   31.20    1.80
   1  -2   4   31.90    2.00
   1  -2   4   34.60    1.60
  -2   2  -4  161.78    4.60
  -2   2  -4  160.68    4.80
  -2   2  -4  165.98    4.70
   2  -2   4  163.58    3.70
   2  -2   4  159.38    4.60
   2  -2   4  163.58    4.50
   2  -2   4  169.28    5.00
   2  -2   4  163.58    4.80
   2  -2   4  169.38    6.30
  -3   2  -4  470.35   10.90
  -3   2  -4  484.55   10.80
  -3   2  -4  473.75   10.50
  -3   2  -4  469.85   10.60
   3  -2   4  458.45   13.40
   3  -2   4  470.25   10.60
   3  -2   4  481.85   10.70
  -4   2  -4  133.99    4.70
  -4   2  -4  130.19    4.60
  -4   2  -4  143.09    5.30
  -4   2  -4  142.09    5.00
   4  -2   4  145.69    6.90
   4  -2   4  139.09    5.20
   4  -2   4  140.09    4.70
  -5   2  -4    0.40    0.50
  -5   2  -4    0.80    1.20
  -5   2  -4    0.30    1.50
  -5   2  -4   -0.60    0.90
   5  -2   4    0.10    1.30
   5  -2   4   -0.40    1.20
  -6   2  -4   12.50    1.90
  -6   2  -4   18.00    3.10
  -6   2  -4   21.60    2.50
   6  -2   4   24.70    3.30
   6  -2   4   14.20    2.80
  -7   2  -4   15.60    2.50
  -7   2  -4   21.10    3.50
   7  -2   4   18.00    3.30
   7  -2   4    8.80    2.80
  -8   2  -4    4.70    3.00
   8  -2   4    0.20    2.50
   8  -2   4    3.30    2.60
  -9   2  -4   -1.10    2.90
   9  -2   4    2.60    2.70
   9  -2   4   -1.00    2.60
  10   1  -4    3.30    3.00
 -10  -1   4   -0.90    2.70
 -10  -1   4    0.70    3.10
   9   1  -4    0.20    2.70
  -9  -1   4    0.20    2.30
  -9  -1   4    0.80    2.10
   8   1  -4   -1.40    2.20
  -8  -1   4    1.80    2.40
  -8  -1   4    0.70    1.60
  -8  -1   4    0.20    1.00
   7   1  -4   -0.50    2.10
   7   1  -4   -1.90    1.00
  -7  -1   4    0.40    1.70
  -7  -1   4   -0.90    1.80
  -7  -1   4   -0.80    0.90
   6   1  -4    1.70    1.00
   6   1  -4    0.80    1.90
  -6  -1   4    2.30    1.00
  -6  -1   4    1.30    1.40
  -6  -1   4    2.40    1.70
   5   1  -4   28.40    3.00
   5   1  -4   27.60    2.20
  -5  -1   4   27.70    2.80
  -5  -1   4   31.00    2.50
  -5  -1   4   27.00    2.90
   4   1  -4  231.58    6.00
   4   1  -4  228.38    7.00
  -4  -1   4  238.48    6.50
  -4  -1   4  229.48    6.80
  -4  -1   4  241.78    6.90
   3   1  -4   37.40    4.00
   3   1  -4   32.40    1.30
   3   1  -4   34.00    2.20
   3   1  -4   31.60    2.40
   3   1  -4   34.50    2.20
  -3  -1   4   30.10    2.10
  -3  -1   4   32.10    2.20
  -3  -1   4   34.30    2.20
   2   1  -4   28.30    1.10
   2   1  -4   26.70    1.80
   2   1  -4   26.30    1.90
   2   1  -4   25.80    1.70
   2   1  -4   31.00    3.30
   2   1  -4   27.90    1.80
  -2  -1   4   27.80    1.80
  -2  -1   4   21.10    1.60
  -2  -1   4   29.20    2.80
  -2  -1   4   26.90    1.70
  -2  -1   4   29.00    1.90
   1   1  -4  186.48    4.60
   1   1  -4  184.58    4.70
   1   1  -4  182.58    6.80
   1   1  -4  188.68    4.80
   1   1  -4  180.88    4.60
  -1  -1   4  179.68    4.50
  -1  -1   4  187.78    4.80
  -1  -1   4  194.78    6.80
  -1  -1   4  188.78    4.60
  -1  -1   4  178.48    4.70
   0   1  -4  514.45   10.20
   0   1  -4  532.55   12.20
   0   1  -4  529.75   10.40
   0   1  -4  536.45   10.20
   0   1  -4  514.75   10.20
   0   1  -4  506.95   10.00
   0   1  -4  510.45   13.70
   0  -1   4  528.85   10.20
   0  -1   4  533.15   11.30
   0  -1   4  539.45   13.70
   0  -1   4  508.25   10.00
   0  -1   4  514.05   10.10
   0  -1   4  505.45   12.10
   0  -1   4  526.65   10.50
  -1   1  -4  108.79    3.50
  -1   1  -4  117.29    4.00
  -1   1  -4  118.09    4.50
  -1   1  -4  113.99    3.30
  -1   1  -4  112.39    3.60
   1  -1   4  110.49    3.40
   1  -1   4  116.69    3.30
   1  -1   4  119.69    3.60
   1  -1   4  108.99    3.60
   1  -1   4  117.99    4.00
   1  -1   4  113.99    3.20
   1  -1   4  115.39    4.50
   1  -1   4  117.39    3.40
   1  -1   4  114.49    3.40
  -2   1  -4   48.90    2.50
  -2   1  -4   48.60    2.80
  -2   1  -4   51.29    2.70
   2  -1   4   49.60    3.40
   2  -1   4   47.80    2.50
   2  -1   4   49.50    2.60
   2  -1   4   50.79    3.00
   2  -1   4   47.80    2.20
  -3   1  -4  232.68    6.70
  -3   1  -4  233.38    5.80
  -3   1  -4  236.48    6.70
  -3   1  -4  230.18    6.70
  -3   1  -4  237.48    6.90
   3  -1   4  232.58    6.60
   3  -1   4  230.78    8.40
   3  -1   4  228.28    6.70
  -4   1  -4   41.50    2.40
  -4   1  -4   36.50    2.70
  -4   1  -4   42.60    3.00
  -4   1  -4   44.70    3.20
   4  -1   4   46.40    4.20
   4  -1   4   41.70    3.10
  -5   1  -4    4.80    1.40
  -5   1  -4    3.50    1.10
  -5   1  -4    8.40    2.00
  -5   1  -4    7.00    1.40
   5  -1   4    7.50    2.10
   5  -1   4    4.40    1.90
  -6   1  -4    2.00    1.50
  -6   1  -4    4.70    2.40
  -6   1  -4    2.10    1.30
   6  -1   4    3.10    2.20
   6  -1   4    1.50    1.60
  -7   1  -4   79.59    5.80
  -7   1  -4   62.79    4.70
   7  -1   4   73.99    7.40
   7  -1   4   78.79    5.80
  -8   1  -4   -0.40    2.70
   8  -1   4   -0.80    2.30
   8  -1   4   -0.70    2.50
  -9   1  -4    1.30    3.20
   9  -1   4   -1.40    2.50
   9  -1   4   -3.70    2.60
  10   0  -4   -0.30    3.00
 -10   0   4   -1.20    1.80
 -10   0   4    3.70    3.40
   9   0  -4   -1.70    2.40
  -9   0   4   -1.40    2.40
  -9   0   4    0.90    2.10
   8   0  -4   -1.60    1.30
   8   0  -4   -0.80    2.10
  -8   0   4    0.40    0.90
  -8   0   4    0.40    1.90
  -8   0   4   -1.10    2.10
   7   0  -4   18.70    2.90
   7   0  -4   14.70    3.00
  -7   0   4   16.60    3.10
  -7   0   4   16.00    2.40
  -7   0   4   17.20    2.10
   6   0  -4    6.00    2.20
   6   0  -4    5.80    1.30
   6   0  -4   10.90    2.40
  -6   0   4    9.50    1.70
  -6   0   4    7.40    1.10
  -6   0   4   11.30    2.40
   5   0  -4  104.99    4.30
   5   0  -4  115.99    5.20
   5   0  -4  106.29    7.00
  -5   0   4  114.59    4.90
  -5   0   4  106.39    4.80
   4   0  -4  283.87    7.90
   4   0  -4  278.07   11.30
   4   0  -4  281.87    7.50
  -4   0   4  274.17    7.40
  -4   0   4  280.77    7.60
  -4   0   4  289.57    7.50
   3   0  -4   57.49    2.80
   3   0  -4   61.69    4.60
   3   0  -4   58.59    2.70
   3   0  -4   56.89    2.90
   3   0  -4   59.09    2.60
  -3   0   4   57.69    2.80
  -3   0   4   53.99    4.50
  -3   0   4   59.29    2.70
  -3   0   4   58.19    2.80
  -3   0   4   60.49    2.90
   2   0  -4   80.79    3.00
   2   0  -4   86.89    4.80
   2   0  -4   83.99    3.10
   2   0  -4   84.79    3.10
   2   0  -4   79.59    2.70
  -2   0   4   84.49    3.00
  -2   0   4   82.69    2.80
  -2   0   4   86.49    3.20
  -2   0   4   87.49    3.10
  -2   0   4   86.59    4.60
   1   0  -4   53.49    2.30
   1   0  -4   55.69    2.60
   1   0  -4   59.29    2.40
   1   0  -4   55.39    2.30
   1   0  -4   54.39    3.40
  -1   0   4   55.99    3.20
  -1   0   4   54.69    2.20
  -1   0   4   54.59    2.50
  -1   0   4   58.49    2.40
  -1   0   4   54.09    2.50
  -1   0   4   53.09    2.30
   0   0  -4 1088.19   23.50
   0   0  -4 1093.39   19.70
   0   0  -4 1093.49   19.40
   0   0  -4 1072.69   19.60
   0   0  -4 1046.60   21.10
   0   0  -4 1098.69   26.70
   0   0  -4 1069.29   20.20
   0   0   4 1078.39   21.10
   0   0   4 1069.19   19.70
   0   0   4 1095.39   19.70
   0   0   4 1084.19   23.60
   0   0   4 1067.99   19.40
   0   0   4 1066.09   18.70
   0   0   4 1093.79   26.60
  -1   0  -4   49.60    2.30
  -1   0  -4   44.70    2.10
  -1   0  -4   45.20    2.90
  -1   0  -4   43.60    2.30
  -1   0  -4   49.00    2.80
  -1   0  -4   46.70    2.30
   1   0   4   47.60    2.50
   1   0   4   46.80    2.40
   1   0   4   41.90    2.10
   1   0   4   47.20    3.10
   1   0   4   46.50    2.30
   1   0   4   45.90    2.30
  -2   0  -4    7.00    1.40
  -2   0  -4    5.20    1.10
  -2   0  -4    4.60    1.30
   2   0   4    3.70    0.90
   2   0   4    4.40    1.00
   2   0   4    5.00    1.30
   2   0   4    3.50    1.10
   2   0   4    5.30    1.20
  -3   0  -4   51.89    3.30
  -3   0  -4   48.00    3.10
   3   0   4   45.60    2.40
   3   0   4   47.80    3.20
   3   0   4   49.20    3.70
  -4   0  -4   25.80    1.60
  -4   0  -4   26.60    2.90
  -4   0  -4   26.70    3.00
  -4   0  -4   28.10    2.80
   4   0   4   32.20    3.50
   4   0   4   29.90    3.00
  -5   0  -4   10.60    1.50
  -5   0  -4    5.60    1.60
  -5   0  -4    6.80    2.40
  -5   0  -4   10.60    1.90
   5   0   4    8.60    2.30
   5   0   4   11.30    2.50
  -6   0  -4   55.59    4.90
  -6   0  -4   59.09    4.60
   6   0   4   56.59    4.90
   6   0   4   58.69    6.30
  -7   0  -4   59.89    5.50
  -7   0  -4   49.30    4.90
   7   0   4   54.59    6.90
   7   0   4   60.09    5.50
  -8   0  -4    2.50    2.80
   8   0   4   -2.40    2.80
   8   0   4    8.40    3.30
   9   0   4   -0.90    3.00
  10  -1  -4    9.70    3.70
 -10   1   4    9.50    3.70
 -10   1   4    0.60    2.60
   9  -1  -4   -0.80    1.50
   9  -1  -4    0.10    2.40
  -9   1   4   -0.70    2.00
  -9   1   4   -0.40    2.00
   8  -1  -4    2.30    1.50
   8  -1  -4    5.50    2.80
  -8   1   4    3.50    2.50
  -8   1   4    1.80    2.00
   7  -1  -4   22.70    3.10
   7  -1  -4   19.80    3.30
  -7   1   4   14.00    2.40
  -7   1   4   19.10    1.80
  -7   1   4   22.10    3.20
   6  -1  -4  119.89    5.50
   6  -1  -4  114.39    5.70
   6  -1  -4  123.19    8.50
  -6   1   4  119.99    5.60
  -6   1   4  128.99    5.60
   5  -1  -4    2.30    1.30
   5  -1  -4    4.00    1.10
   5  -1  -4    6.70    1.80
  -5   1   4    6.50    1.40
  -5   1   4    6.60    1.60
   4  -1  -4  142.49    7.50
   4  -1  -4  155.88    5.40
   4  -1  -4  155.48    4.70
  -4   1   4  146.79    5.10
  -4   1   4  149.29    4.70
  -4   1   4  136.89    4.90
   3  -1  -4   53.39    2.70
   3  -1  -4   54.69    4.10
   3  -1  -4   57.89    2.90
   3  -1  -4   58.59    2.30
  -3   1   4   54.09    2.40
  -3   1   4   53.89    2.70
  -3   1   4   58.69    2.80
  -3   1   4   55.09    2.30
  -3   1   4   55.29    2.90
   2  -1  -4  695.73   13.70
   2  -1  -4  681.13   13.70
   2  -1  -4  695.13   12.50
   2  -1  -4  692.53   19.70
   2  -1  -4  692.53   13.60
   2  -1  -4  679.53   14.10
  -2   1   4  689.23   13.70
  -2   1   4  704.53   13.70
  -2   1   4  689.23   12.60
  -2   1   4  703.73   19.50
  -2   1   4  698.93   13.70
  -2   1   4  697.93   14.10
   1  -1  -4   81.49    3.20
   1  -1  -4   84.19    4.30
   1  -1  -4   75.69    3.00
   1  -1  -4   80.19    3.00
   1  -1  -4   79.89    2.90
   1  -1  -4   80.19    3.60
  -1   1   4   82.89    3.10
  -1   1   4   76.99    2.80
  -1   1   4   81.89    4.00
  -1   1   4   80.19    3.20
  -1   1   4   78.39    3.00
   0  -1  -4 1640.54   29.10
   0  -1  -4 1643.84   34.90
   0  -1  -4 1606.84   40.10
   0  -1  -4 1627.24   31.20
   0  -1  -4 1615.24   30.10
   0  -1  -4 1642.74   29.10
   0  -1  -4 1648.83   28.30
   0   1   4 1648.34   30.10
   0   1   4 1635.44   35.00
   0   1   4 1645.44   29.10
   0   1   4 1618.44   28.40
   0   1   4 1657.03   40.00
   0   1   4 1604.74   31.00
   0   1   4 1651.33   29.10
  -1  -1  -4    5.00    0.80
  -1  -1  -4    5.40    1.30
  -1  -1  -4    3.50    0.80
  -1  -1  -4    5.30    1.10
  -1  -1  -4    5.90    1.30
   1   1   4    4.20    1.30
   1   1   4    4.30    1.20
   1   1   4    7.10    0.90
   1   1   4    5.20    0.90
   1   1   4    8.20    1.30
  -2  -1  -4   35.10    2.80
  -2  -1  -4   31.60    2.60
   2   1   4   36.10    3.40
   2   1   4   32.40    1.80
   2   1   4   30.40    2.40
   2   1   4   31.90    1.50
  -3  -1  -4    1.10    1.10
  -3  -1  -4    0.40    1.30
  -3  -1  -4    0.40    0.80
   3   1   4    0.70    1.30
   3   1   4    0.40    0.70
   3   1   4    1.30    1.10
  -4  -1  -4    2.00    1.40
  -4  -1  -4    2.40    1.30
  -4  -1  -4    5.20    1.60
   4   1   4    3.80    0.90
   4   1   4    4.40    1.60
   4   1   4    3.40    1.70
  -5  -1  -4    6.80    2.50
  -5  -1  -4    3.00    1.80
  -5  -1  -4    3.90    1.50
   5   1   4    3.00    2.10
   5   1   4    5.50    2.30
   5   1   4    4.10    1.10
  -6  -1  -4   11.60    2.30
  -6  -1  -4   15.90    3.20
  -6  -1  -4   14.60    2.80
   6   1   4   10.60    2.90
   6   1   4   14.00    3.10
   6   1   4   20.00    2.20
  -7  -1  -4   -0.40    1.60
  -7  -1  -4   -2.60    1.30
  -7  -1  -4    3.40    2.40
   7   1   4   -2.60    2.20
   7   1   4    1.90    2.30
  -8  -1  -4   -3.30    1.80
  -8  -1  -4   -1.00    2.80
   8   1   4   -5.10    2.80
   8   1   4   -0.70    2.70
  10  -2  -4   -0.60    2.80
 -10   2   4    0.80    2.80
 -10   2   4   -1.30    2.20
   9  -2  -4   10.10    3.30
   9  -2  -4    8.20    2.20
   9  -2  -4   13.70    3.60
  -9   2   4    9.00    2.70
  -9   2   4   14.50    3.70
   8  -2  -4    1.60    2.30
   8  -2  -4   -0.50    1.30
   8  -2  -4    2.40    2.30
  -8   2   4    0.30    1.70
  -8   2   4    0.10    2.10
   7  -2  -4    5.70    2.60
   7  -2  -4    8.20    2.30
   7  -2  -4    7.40    1.90
  -7   2   4    7.90    2.00
  -7   2   4    8.60    1.10
  -7   2   4    7.20    2.60
   6  -2  -4  108.89    5.50
   6  -2  -4  113.49    8.10
   6  -2  -4  112.59    5.50
  -6   2   4  112.49    5.00
  -6   2   4  105.29    3.30
  -6   2   4  102.49    5.10
   5  -2  -4    0.40    1.40
   5  -2  -4    1.20    1.10
  -5   2   4    0.40    0.50
  -5   2   4    1.10    1.00
  -5   2   4    1.80    1.30
   4  -2  -4    0.80    1.10
   4  -2  -4    1.20    1.20
   4  -2  -4    0.00    0.50
  -4   2   4   -0.90    0.70
  -4   2   4    0.30    0.70
  -4   2   4   -0.10    0.50
   3  -2  -4   67.49    4.90
   3  -2  -4   70.19    2.30
   3  -2  -4   70.39    3.10
   3  -2  -4   68.69    2.80
  -3   2   4   67.89    2.70
  -3   2   4   69.69    3.20
  -3   2   4   66.99    2.30
  -3   2   4   66.49    3.20
  -3   2   4   68.79    3.20
   2  -2  -4   20.30    1.80
   2  -2  -4   22.10    1.80
   2  -2  -4   19.80    2.80
   2  -2  -4   20.30    1.90
  -2   2   4   18.80    1.80
  -2   2   4   19.20    2.50
  -2   2   4   19.80    0.90
  -2   2   4   20.90    1.80
  -2   2   4   21.70    2.00
  -2   2   4   19.50    1.70
   1  -2  -4  862.01   15.10
   1  -2  -4  869.81   20.40
   1  -2  -4  891.61   18.10
   1  -2  -4  883.61   17.60
   1  -2  -4  905.91   16.50
   1  -2  -4  856.61   16.90
   1  -2  -4  888.81   16.90
   1  -2  -4  895.31   24.10
  -1   2   4  867.61   14.90
  -1   2   4  877.61   17.90
  -1   2   4  887.81   23.80
  -1   2   4  887.11   16.90
  -1   2   4  865.21   16.90
  -1   2   4  862.21   16.50
   0  -2  -4    0.30    0.80
   0  -2  -4    0.10    0.70
   0  -2  -4    0.30    0.80
   0  -2  -4    0.20    0.90
   0  -2  -4    0.60    0.50
   0   2   4   -0.20    0.40
   0   2   4    0.20    0.60
   0   2   4   -0.10    0.80
   0   2   4    1.40    0.80
   0   2   4   -0.30    0.90
  -1  -2  -4    4.90    1.20
  -1  -2  -4    4.90    0.70
  -1  -2  -4    2.10    1.00
  -1  -2  -4    4.00    1.40
   1   2   4    3.10    1.30
   1   2   4    4.90    0.90
   1   2   4    4.40    1.30
   1   2   4    5.10    0.80
   1   2   4    3.90    1.40
  -2  -2  -4   -0.80    1.20
  -2  -2  -4   -0.90    0.90
  -2  -2  -4   -0.50    0.80
   2   2   4    0.50    0.60
   2   2   4   -0.60    0.60
   2   2   4   -0.70    1.10
   2   2   4   -0.60    1.10
  -3  -2  -4   63.99    4.20
  -3  -2  -4   59.19    3.80
  -3  -2  -4   56.19    3.60
   3   2   4   54.09    2.20
   3   2   4   52.79    3.80
   3   2   4   59.19    4.80
   3   2   4   53.29    2.30
  -4  -2  -4   46.10    3.80
  -4  -2  -4   38.20    3.70
  -4  -2  -4   46.50    4.10
   4   2   4   42.60    5.00
   4   2   4   43.30    3.90
   4   2   4   38.30    2.00
  -5  -2  -4    4.40    2.00
  -5  -2  -4    0.20    1.60
  -5  -2  -4    3.10    1.60
   5   2   4    1.40    0.80
   5   2   4    0.60    2.00
   5   2   4    0.40    2.00
  -6  -2  -4   -1.30    1.90
  -6  -2  -4    0.90    1.60
  -6  -2  -4    0.70    2.30
   6   2   4    2.00    2.40
   6   2   4   -1.00    2.10
  -7  -2  -4   -0.10    2.30
  -7  -2  -4    1.50    2.70
  -7  -2  -4   -0.60    1.70
   7   2   4    1.40    2.70
  -8  -2  -4    4.40    3.30
  -8  -2  -4   -1.70    1.80
   8   2   4   -5.30    2.30
   8   2   4   -0.50    2.50
  10  -3  -4   -1.50    2.50
  10  -3  -4    5.60    3.00
  10  -3  -4   -1.20    1.90
 -10   3   4   -1.60    2.00
 -10   3   4    0.60    2.90
   9  -3  -4   -0.20    1.40
   9  -3  -4    1.80    2.60
   9  -3  -4   -1.50    2.20
  -9   3   4   -0.60    2.40
  -9   3   4    0.10    1.90
   8  -3  -4    1.50    2.30
   8  -3  -4    3.70    2.50
   8  -3  -4    2.70    1.60
  -8   3   4    1.20    1.90
  -8   3   4    3.40    2.40
   7  -3  -4  102.39    6.30
   7  -3  -4  110.09    9.00
   7  -3  -4  105.89    5.90
  -7   3   4  110.39    5.80
  -7   3   4  102.99    5.30
   6  -3  -4    0.90    1.60
   6  -3  -4   -1.40    1.40
  -6   3   4    0.00    0.20
  -6   3   4   -0.50    1.10
  -6   3   4    1.50    1.60
   5  -3  -4   81.89    4.20
   5  -3  -4   78.49    6.40
  -5   3   4   73.79    4.00
  -5   3   4   77.89    3.50
  -5   3   4   82.29    2.60
   4  -3  -4   56.19    3.20
   4  -3  -4   57.19    5.10
   4  -3  -4   55.49    2.30
  -4   3   4   58.69    3.20
  -4   3   4   58.89    2.40
  -4   3   4   58.09    3.20
  -4   3   4   54.89    2.50
   3  -3  -4   16.80    1.90
   3  -3  -4   18.30    1.80
   3  -3  -4   17.20    1.00
   3  -3  -4   16.30    2.80
  -3   3   4   16.30    1.90
  -3   3   4   17.80    1.10
  -3   3   4   19.10    1.90
  -3   3   4   20.60    1.70
   2  -3  -4 1191.78   32.90
   2  -3  -4 1182.88   23.90
   2  -3  -4 1214.18   22.80
  -2   3   4 1221.48   22.80
  -2   3   4 1232.98   22.80
  -2   3   4 1240.88   23.90
  -2   3   4 1220.28   22.80
   1  -3  -4    4.80    1.30
   1  -3  -4    9.80    1.60
   1  -3  -4    6.70    1.20
   1  -3  -4    6.70    1.20
   1  -3  -4    5.20    1.20
  -1   3   4    7.60    0.40
  -1   3   4    7.20    1.40
  -1   3   4    6.40    1.20
  -1   3   4    6.00    1.40
   0  -3  -4  117.39    4.30
   0  -3  -4  121.19    6.30
   0  -3  -4  111.79    4.70
   0  -3  -4  115.29    3.50
   0  -3  -4  120.09    4.50
   0   3   4  118.59    3.60
   0   3   4  113.99    2.60
   0   3   4  119.29    3.20
   0   3   4  115.69    4.30
   0   3   4  111.89    4.20
  -1  -3  -4  228.78    6.80
  -1  -3  -4  224.58    9.30
  -1  -3  -4  220.48    7.50
  -1  -3  -4  220.08    5.00
  -1  -3  -4  225.58    5.80
   1   3   4  223.08    5.10
   1   3   4  217.08    6.70
   1   3   4  207.48    5.60
   1   3   4  212.68    6.00
   1   3   4  222.58    8.40
  -2  -3  -4    1.00    0.90
  -2  -3  -4   -0.20    1.30
  -2  -3  -4    0.80    1.10
   2   3   4   -0.20    1.20
   2   3   4    0.60    0.60
   2   3   4   -0.40    0.70
   2   3   4    0.00    1.20
  -3  -3  -4   53.59    4.30
  -3  -3  -4   52.39    3.90
  -3  -3  -4   51.99    3.60
   3   3   4   49.99    3.80
   3   3   4   52.09    5.10
   3   3   4   51.89    1.80
   3   3   4   53.79    2.80
  -4  -3  -4    5.50    2.20
  -4  -3  -4    3.30    1.70
  -4  -3  -4    3.00    1.40
   4   3   4    2.40    0.50
   4   3   4    3.70    2.10
   4   3   4    5.30    2.20
  -5  -3  -4    1.30    1.70
  -5  -3  -4    3.30    2.20
  -5  -3  -4    4.10    2.10
   5   3   4    1.90    2.20
   5   3   4    0.90    2.20
  -6  -3  -4    0.40    2.10
  -6  -3  -4    1.10    2.50
  -6  -3  -4   -0.90    1.70
   6   3   4    0.40    2.30
   6   3   4    0.90    2.20
  -7  -3  -4    1.20    2.80
  -7  -3  -4    5.00    2.50
  -7  -3  -4    2.00    2.60
   7   3   4    3.60    3.00
   7   3   4    5.70    3.20
  10  -4  -4   -1.70    3.10
  10  -4  -4    1.90    2.00
  10  -4  -4    4.30    2.90
 -10   4   4    5.30    3.30
   9  -4  -4   10.70    2.80
   9  -4  -4    7.30    3.40
   9  -4  -4   12.10    3.20
  -9   4   4   16.20    3.60
  -9   4   4   11.60    2.70
   8  -4  -4   34.40    4.20
   8  -4  -4   46.50    5.10
  -8   4   4   35.30    4.20
  -8   4   4   38.70    4.00
   7  -4  -4   62.79    4.60
   7  -4  -4   58.59    7.40
   7  -4  -4   64.89    5.50
  -7   4   4   58.49    4.10
  -7   4   4   67.19    4.70
   6  -4  -4   64.09    4.20
   6  -4  -4   63.69    6.20
  -6   4   4   66.19    4.20
  -6   4   4   63.29    3.70
   5  -4  -4    0.40    1.30
   5  -4  -4    0.30    0.60
   5  -4  -4    0.10    1.20
  -5   4   4    0.10    0.40
  -5   4   4    0.40    1.30
   4  -4  -4    2.00    0.60
   4  -4  -4    1.60    1.30
   4  -4  -4    2.20    1.30
   4  -4  -4    3.10    0.90
  -4   4   4    3.60    1.30
  -4   4   4    2.40    0.70
  -4   4   4    1.20    1.30
   3  -4  -4   73.99    3.40
   3  -4  -4   75.19    3.60
   3  -4  -4   71.69    5.50
  -3   4   4   74.79    3.60
  -3   4   4   73.09    3.50
  -3   4   4   73.19    3.30
   2  -4  -4   20.70    3.10
   2  -4  -4   22.20    2.20
   2  -4  -4   23.90    2.10
   2  -4  -4   23.10    1.40
  -2   4   4   19.00    1.90
  -2   4   4   22.10    2.10
   1  -4  -4   20.00    2.20
   1  -4  -4   19.60    1.80
   1  -4  -4   21.10    2.00
   1  -4  -4   23.10    2.50
   1  -4  -4   18.20    3.30
  -1   4   4   21.50    2.00
  -1   4   4   17.40    2.00
   0  -4  -4    1.80    1.20
   0  -4  -4    2.70    0.70
   0  -4  -4    4.10    1.40
   0  -4  -4    3.10    0.80
   0  -4  -4    1.60    1.10
   0  -4  -4    2.40    1.30
   0   4   4    3.00    1.20
   0   4   4    3.30    0.60
   0   4   4    2.50    1.20
   0   4   4    3.60    0.70
   0   4   4    2.00    1.30
  -1  -4  -4    1.00    0.80
  -1  -4  -4   -0.20    0.40
  -1  -4  -4   -0.80    1.10
  -1  -4  -4    0.00    0.90
  -1  -4  -4    0.30    0.80
   1   4   4   -0.70    0.50
   1   4   4   -0.10    0.60
   1   4   4    0.10    0.90
   1   4   4   -1.80    1.00
  -2  -4  -4    0.70    1.00
  -2  -4  -4    0.60    1.00
  -2  -4  -4   -1.60    1.20
   2   4   4   -0.70    1.30
   2   4   4   -0.10    0.90
  -3  -4  -4   18.00    2.80
  -3  -4  -4   15.70    2.30
  -3  -4  -4   16.70    2.60
   3   4   4   11.20    2.50
   3   4   4   17.10    2.10
   3   4   4   15.90    2.70
  -4  -4  -4    3.20    1.90
  -4  -4  -4    5.50    2.40
  -4  -4  -4    6.40    2.00
   4   4   4    3.00    2.10
   4   4   4    7.70    2.50
  -5  -4  -4    3.70    2.10
  -5  -4  -4    5.30    2.30
  -5  -4  -4    4.40    2.50
   5   4   4    8.00    2.70
   5   4   4    5.20    2.50
  -6  -4  -4    2.80    2.70
  -6  -4  -4   -1.60    1.90
  -6  -4  -4   -0.80    2.00
   6   4   4    0.00    2.20
   6   4   4    2.10    2.60
  -7  -4  -4    6.40    3.30
  -7  -4  -4   -2.20    2.30
  -7  -4  -4   -1.00    2.30
   7   4   4   -2.30    2.50
   7   4   4    2.20    3.00
  10  -5  -4   -3.00    2.70
  10  -5  -4    4.80    2.60
 -10   5   4    5.60    3.10
   9  -5  -4   -0.40    2.50
   9  -5  -4    1.50    2.10
   9  -5  -4    1.90    2.40
  -9   5   4    1.60    2.30
   8  -5  -4    1.10    1.90
   8  -5  -4    2.10    1.80
   8  -5  -4    1.50    1.80
  -8   5   4    3.40    2.40
   7  -5  -4   11.00    2.50
   7  -5  -4    6.10    2.60
  -7   5   4   11.40    2.70
   6  -5  -4    6.00    2.00
   6  -5  -4    2.90    1.90
  -6   5   4    4.70    2.00
   5  -5  -4   66.19    3.80
   5  -5  -4   62.49    6.00
   5  -5  -4   62.79    2.90
   5  -5  -4   62.39    2.60
  -5   5   4   63.19    2.60
   4  -5  -4   34.20    4.80
   4  -5  -4   32.20    1.40
   4  -5  -4   33.70    2.60
   4  -5  -4   33.80    2.60
  -4   5   4   32.30    2.80
  -4   5   4   32.90    2.20
  -4   5   4   36.50    2.70
   3  -5  -4    7.00    1.90
   3  -5  -4   13.70    1.50
   3  -5  -4    8.10    1.30
   3  -5  -4   15.40    2.10
  -3   5   4   12.60    2.00
  -3   5   4   13.00    2.00
   2  -5  -4  110.49    3.50
   2  -5  -4  107.79    4.90
   2  -5  -4  118.39    7.40
   2  -5  -4  116.89    4.50
   2  -5  -4  117.99    4.90
  -2   5   4  107.69    4.30
  -2   5   4  117.19    4.50
   1  -5  -4   -1.10    1.00
   1  -5  -4    1.00    1.00
   1  -5  -4    0.90    1.20
   1  -5  -4   -0.20    1.10
  -1   5   4    1.40    1.10
  -1   5   4    0.20    1.00
  -1   5   4   -1.70    1.10
   0  -5  -4   -1.10    1.10
   0  -5  -4   -1.30    0.90
   0  -5  -4    0.10    1.10
   0  -5  -4   -1.10    0.60
   0  -5  -4   -0.50    0.60
   0   5   4   -0.40    1.00
   0   5   4    0.00    1.00
   0   5   4   -0.70    1.00
   0   5   4    0.50    0.50
   0   5   4    0.20    0.60
   0   5   4    0.40    1.20
  -1  -5  -4   15.00    2.00
  -1  -5  -4   12.60    2.20
  -1  -5  -4   12.50    2.20
  -1  -5  -4   16.80    1.10
   1   5   4   14.00    1.50
   1   5   4   13.50    1.60
   1   5   4   14.00    2.40
   1   5   4   16.60    2.20
  -2  -5  -4   -1.40    1.40
  -2  -5  -4   -1.00    1.40
  -2  -5  -4   -0.20    1.20
   2   5   4    0.60    1.60
   2   5   4    1.00    1.10
  -3  -5  -4    0.10    1.30
  -3  -5  -4   -1.20    1.70
  -3  -5  -4   -0.60    1.20
   3   5   4    0.60    1.80
   3   5   4    0.50    1.30
  -4  -5  -4   -1.80    1.80
  -4  -5  -4   -1.00    1.80
  -4  -5  -4   -1.70    1.40
   4   5   4   -1.30    1.60
  -5  -5  -4    5.10    2.10
  -5  -5  -4    7.40    3.00
  -5  -5  -4    5.90    2.40
   5   5   4    5.70    2.70
  -6  -5  -4    2.30    2.80
  -6  -5  -4   -0.10    2.30
  -6  -5  -4   -5.80    2.10
   6   5   4   -0.50    2.50
  10  -6  -4    1.30    2.10
  10  -6  -4   -6.20    3.20
 -10   6   4    0.50    2.80
   9  -6  -4    9.20    2.70
   9  -6  -4    2.10    3.00
  -9   6   4   10.10    3.10
   8  -6  -4    8.20    2.80
   8  -6  -4   10.10    2.60
  -8   6   4   17.40    3.40
   7  -6  -4    5.20    2.50
   7  -6  -4    5.60    2.30
  -7   6   4    6.60    2.50
   6  -6  -4   19.80    2.80
  -6   6   4   24.30    3.20
   5  -6  -4   33.50    5.70
   5  -6  -4   33.40    2.70
   5  -6  -4   33.70    3.10
   4  -6  -4   24.20    4.40
   4  -6  -4   29.90    2.80
   4  -6  -4   26.90    2.80
  -4   6   4   24.20    2.60
  -4   6   4   25.70    2.70
   3  -6  -4    3.10    1.20
   3  -6  -4    0.90    1.50
   3  -6  -4    6.20    1.60
  -3   6   4    3.70    1.40
  -3   6   4    3.80    1.60
   2  -6  -4   18.60    2.70
   2  -6  -4   18.10    2.30
   2  -6  -4   10.50    1.80
  -2   6   4   15.90    2.30
  -2   6   4   17.60    2.20
  -2   6   4   17.20    2.30
   1  -6  -4   11.60    1.90
   1  -6  -4   15.70    2.50
   1  -6  -4    9.00    2.10
   1  -6  -4   17.40    2.40
  -1   6   4   15.00    2.50
  -1   6   4   17.70    2.30
  -1   6   4   14.70    2.30
   0  -6  -4   29.50    2.10
   0  -6  -4   34.70    4.70
   0  -6  -4   35.30    3.10
   0  -6  -4   33.80    3.90
   0   6   4   33.70    3.30
   0   6   4   34.40    2.70
   0   6   4   34.70    3.20
  -1  -6  -4   -0.80    1.00
  -1  -6  -4   -0.60    0.90
  -1  -6  -4   -0.60    1.30
  -1  -6  -4    0.60    1.60
   1   6   4    0.40    1.60
   1   6   4   -1.50    1.30
   1   6   4    0.70    1.00
  -2  -6  -4    1.40    1.60
  -2  -6  -4    0.90    1.30
  -2  -6  -4    3.40    1.90
  -2  -6  -4    1.30    1.90
   2   6   4    2.60    2.00
   2   6   4    2.30    1.20
   2   6   4    2.50    1.60
  -3  -6  -4   -2.50    1.60
  -3  -6  -4    0.20    1.50
  -3  -6  -4   -1.60    1.30
   3   6   4    0.80    2.00
   3   6   4    1.10    1.60
  -4  -6  -4    1.20    2.20
  -4  -6  -4    2.30    1.90
   4   6   4    3.60    2.50
  -5  -6  -4    2.40    2.10
  -5  -6  -4    2.50    2.30
   5   6   4    2.40    2.40
   9  -7  -4   -1.90    2.60
   9  -7  -4    1.50    1.90
  -9   7   4    0.40    2.40
   8  -7  -4   -0.20    2.20
  -8   7   4    1.40    2.20
   7  -7  -4   14.80    3.50
  -7   7   4   28.00    3.60
   6  -7  -4   -2.00    1.40
  -6   7   4    0.30    1.80
   5  -7  -4   29.40    2.90
   5  -7  -4   36.30    6.10
   4  -7  -4   78.69    4.20
   4  -7  -4   73.79    7.80
   4  -7  -4   75.29    4.40
  -4   7   4   86.39    4.50
  -4   7   4   78.29    4.80
   3  -7  -4    6.20    1.70
   3  -7  -4    6.20    2.30
   3  -7  -4    3.20    2.10
   3  -7  -4    6.20    1.70
  -3   7   4    8.50    2.20
  -3   7   4   12.30    2.20
   2  -7  -4    0.60    1.60
   2  -7  -4   -0.50    1.50
   2  -7  -4   -0.50    0.80
   2  -7  -4    1.80    1.30
  -2   7   4    0.60    1.40
  -2   7   4    0.60    1.60
   1  -7  -4   -0.10    1.20
   1  -7  -4   -0.90    1.20
   1  -7  -4   -0.60    1.20
  -1   7   4    0.20    1.10
  -1   7   4   -1.90    1.30
  -1   7   4    1.20    1.60
   0  -7  -4   -0.60    1.50
   0  -7  -4    2.20    1.90
   0   7   4    6.40    1.80
   0   7   4    5.10    2.00
   0   7   4    4.20    1.80
  -1  -7  -4   15.40    2.60
  -1  -7  -4   10.90    2.80
   1   7   4   19.30    3.00
   1   7   4   21.10    3.10
  -2  -7  -4    1.00    1.90
  -2  -7  -4    0.40    2.00
   2   7   4   -0.90    1.30
   2   7   4    0.90    1.90
  -3  -7  -4    1.10    1.80
  -3  -7  -4   -2.80    1.20
   3   7   4   -1.30    2.10
  -4  -7  -4    1.70    2.10
   4   7   4    3.80    2.70
   9  -8  -4   -1.20    2.90
   9  -8  -4    3.80    2.30
  -9   8   4    0.90    2.60
  -9   8   4   -0.30    1.90
   8  -8  -4   -1.00    2.20
  -8   8   4   -1.50    1.90
   7  -8  -4    3.40    2.50
  -7   8   4    9.50    2.60
  -7   8   4   12.40    3.20
   6  -8  -4   -1.70    1.60
  -6   8   4   -0.40    1.80
  -6   8   4   -0.10    2.00
   5  -8  -4    0.80    1.40
   5  -8  -4   -2.20    1.00
  -5   8   4   -0.80    1.80
   4  -8  -4   -0.70    1.00
   4  -8  -4   -0.80    1.60
   4  -8  -4    1.80    1.70
  -4   8   4    1.80    1.70
  -4   8   4    0.20    1.40
   3  -8  -4    4.40    2.00
   3  -8  -4    1.90    1.40
   3  -8  -4    1.10    1.50
  -3   8   4    1.00    1.90
  -3   8   4    5.00    1.80
   2  -8  -4   -0.10    1.30
   2  -8  -4    2.10    1.80
   2  -8  -4    0.30    1.40
  -2   8   4   -0.40    2.00
  -2   8   4    1.40    1.50
  -2   8   4   -0.80    1.40
   1  -8  -4    2.60    1.40
   1  -8  -4    1.80    2.00
  -1   8   4    2.20    1.60
  -1   8   4    2.70    1.90
  -1   8   4    2.80    2.00
   0  -8  -4   -1.50    1.60
   0  -8  -4    0.40    1.40
   0   8   4    0.00    1.70
   0   8   4    0.40    1.70
  -1  -8  -4    0.50    1.80
  -1  -8  -4    2.90    2.20
   1   8   4    0.50    1.60
   1   8   4    0.70    1.90
  -2  -8  -4    0.80    2.00
  -2  -8  -4   -0.10    1.60
   2   8   4    1.30    1.90
   2   8   4   -2.10    1.90
  -3  -8  -4    1.50    2.20
  -3  -8  -4    3.40    2.70
   3   8   4    1.40    2.40
   8  -9  -4    4.70    2.90
  -8   9   4    2.40    2.30
  -8   9   4    1.10    2.40
   7  -9  -4    2.20    2.60
  -7   9   4    6.20    2.80
  -7   9   4    5.50    2.50
   6  -9  -4   -1.40    1.80
  -6   9   4    2.70    2.30
  -6   9   4   -2.80    1.70
   5  -9  -4    5.50    2.30
   5  -9  -4    1.60    2.30
  -5   9   4    6.10    2.70
   4  -9  -4    0.70    1.60
   4  -9  -4    3.10    2.30
   4  -9  -4    0.40    1.50
  -4   9   4    0.90    2.50
  -4   9   4    1.50    1.70
  -4   9   4    0.20    1.90
   3  -9  -4   10.30    2.50
   3  -9  -4    7.80    2.00
   3  -9  -4    5.70    2.40
  -3   9   4   12.60    3.50
  -3   9   4   11.00    2.30
  -3   9   4   12.40    3.00
   2  -9  -4   -1.40    1.80
   2  -9  -4    0.80    1.70
  -2   9   4    3.80    2.20
  -2   9   4    2.10    2.20
  -2   9   4    2.30    1.80
   1  -9  -4    1.90    1.80
   1  -9  -4   -0.50    1.70
  -1   9   4    0.50    1.40
  -1   9   4   -1.40    1.60
   0  -9  -4    0.00    1.40
   0  -9  -4   -1.10    1.30
   0   9   4   -0.50    1.80
   0   9   4   -2.00    1.70
  -1  -9  -4   -0.60    2.00
  -1  -9  -4   -0.60    2.10
   1   9   4    1.30    1.90
   1   9   4   -0.50    2.10
  -2  -9  -4    3.40    2.20
  -2  -9  -4    0.40    2.50
   2   9   4    7.40    2.70
   2   9   4    0.90    2.40
   7 -10  -4   -2.30    2.20
  -7  10   4    1.30    2.50
  -7  10   4   -1.40    1.90
   6 -10  -4    4.80    2.80
   6 -10  -4    6.90    2.60
  -6  10   4    7.30    2.30
  -6  10   4    7.70    2.70
  -6  10   4    6.10    3.30
   5 -10  -4   -1.60    1.90
   5 -10  -4   -0.10    1.80
  -5  10   4    0.20    2.80
  -5  10   4    1.60    1.80
   4 -10  -4   15.70    3.10
   4 -10  -4    4.60    2.30
  -4  10   4   13.90    2.60
  -4  10   4   12.30    3.60
  -4  10   4   12.60    3.20
   3 -10  -4    0.80    2.20
   3 -10  -4   -0.70    2.00
   3 -10  -4   -2.10    1.70
  -3  10   4    1.90    1.80
  -3  10   4    1.20    1.80
  -3  10   4    0.50    2.30
   2 -10  -4   -1.20    1.70
   2 -10  -4   -1.00    2.10
  -2  10   4    2.60    1.80
  -2  10   4   -0.90    1.60
   1 -10  -4    1.50    2.40
   1 -10  -4   -1.20    1.70
  -1  10   4   -0.40    2.00
  -1  10   4    2.00    2.00
   0 -10  -4   -1.30    2.00
   0 -10  -4   -0.90    1.70
   0  10   4   -2.00    1.90
   0  10   4   -1.90    1.80
   1  11  -5    1.20    2.40
  -1 -11   5   -1.40    1.40
  -1 -11   5    0.00    1.20
   0  11  -5    1.40    2.40
   0 -11   5   -0.40    1.00
   0 -11   5   -0.20    1.40
   1 -11   5    1.50    1.40
   1 -11   5    0.10    1.30
   1 -11   5    0.50    1.60
   2 -11   5    4.60    2.20
   2 -11   5    9.30    2.30
   2 -11   5   11.80    2.20
   2 -11   5   10.40    2.00
   3 -11   5    4.10    1.70
   3 -11   5    1.60    1.20
   3 -11   5    0.80    1.50
   3 -11   5    1.80    1.60
  -4  11  -5   -4.30    3.30
   4 -11   5    1.10    1.60
   4 -11   5   -0.60    1.40
  -5  11  -5   -3.80    3.00
   5 -11   5    2.30    2.00
   5 -11   5    0.20    1.80
  -6  11  -5   -4.20    3.10
   6 -11   5    2.70    2.30
   3  10  -5    2.20    2.60
  -3 -10   5    0.60    1.80
  -3 -10   5    2.30    2.30
   2  10  -5    7.90    3.00
  -2 -10   5    0.50    1.50
  -2 -10   5    1.30    1.50
   1  10  -5   -1.30    1.40
  -1 -10   5    2.20    1.70
  -1 -10   5    0.10    1.20
   0  10  -5    0.40    1.90
   0 -10   5    2.20    1.60
   0 -10   5    3.50    1.50
   1 -10   5    6.40    1.70
   1 -10   5    5.60    1.60
   1 -10   5    6.90    1.80
   2 -10   5    6.10    1.70
   2 -10   5    5.00    1.60
   2 -10   5    3.30    1.40
   2 -10   5    3.30    1.80
  -3  10  -5   -2.80    2.80
   3 -10   5    0.60    1.30
   3 -10   5    0.20    1.10
   3 -10   5    0.20    1.20
  -4  10  -5    6.80    3.60
   4 -10   5    5.70    2.00
   4 -10   5    6.60    2.30
   4 -10   5    4.20    1.30
  -5  10  -5    4.00    2.70
   5 -10   5    3.60    2.10
   5 -10   5    1.00    1.30
  -6  10  -5    3.30    2.80
   6 -10   5    2.90    2.50
  -7  10  -5    3.00    3.80
   7 -10   5    1.00    2.40
   4   9  -5    0.90    2.20
   4   9  -5    0.20    1.60
  -4  -9   5    0.60    1.50
  -4  -9   5    0.20    1.80
   3   9  -5   -0.60    2.20
   3   9  -5    1.10    1.60
  -3  -9   5    0.50    1.90
  -3  -9   5   -1.00    1.30
   2   9  -5    9.00    2.70
   2   9  -5    5.20    1.40
  -2  -9   5    1.00    1.70
  -2  -9   5    2.80    1.60
   1   9  -5   -1.20    1.80
   1   9  -5   -0.80    0.60
  -1  -9   5   -0.20    1.00
  -1  -9   5   -0.50    0.90
  -1  -9   5    0.00    1.10
   0   9  -5    1.20    1.90
   0  -9   5    1.20    1.00
   0  -9   5    1.60    1.30
   0  -9   5    2.40    1.30
  -1   9  -5    6.30    2.40
   1  -9   5    5.60    1.60
   1  -9   5    8.60    1.80
   1  -9   5    6.50    1.70
   2  -9   5    3.40    1.40
   2  -9   5    2.60    1.50
   2  -9   5    4.20    1.40
  -3   9  -5   -1.60    2.50
   3  -9   5    0.60    1.20
   3  -9   5    0.80    1.00
   3  -9   5    0.10    1.50
  -4   9  -5    4.60    3.00
   4  -9   5    0.00    1.10
   4  -9   5    0.60    1.60
   4  -9   5   -0.40    1.00
  -5   9  -5   15.10    4.10
   5  -9   5    8.20    2.70
   5  -9   5   10.00    2.30
  -6   9  -5    1.60    1.20
  -6   9  -5    3.00    3.00
   6  -9   5    2.30    2.20
  -7   9  -5    1.30    1.50
  -7   9  -5    1.80    3.20
   7  -9   5    1.40    1.90
  -8   9  -5    2.80    2.00
  -8   9  -5   -0.50    3.20
   8  -9   5    2.90    2.90
   5   8  -5    1.20    2.10
  -5  -8   5    1.10    1.90
  -5  -8   5    1.30    1.80
   4   8  -5    2.70    1.90
  -4  -8   5    1.60    1.30
  -4  -8   5    1.00    1.40
   3   8  -5   16.90    3.10
   3   8  -5   16.30    2.40
  -3  -8   5    9.90    2.20
  -3  -8   5   11.70    2.20
   2   8  -5    0.60    1.40
   2   8  -5   -1.50    1.00
  -2  -8   5   -0.10    1.10
  -2  -8   5   -0.10    0.90
  -2  -8   5   -0.60    1.10
   1   8  -5    1.10    0.80
   1   8  -5    0.90    1.70
  -1  -8   5   -0.90    1.10
  -1  -8   5    1.40    1.00
  -1  -8   5   -0.40    1.00
   0   8  -5   38.20    3.80
   0  -8   5   34.40    3.70
   0  -8   5   37.80    3.40
   0  -8   5   35.30    2.90
  -1   8  -5    1.20    1.80
   1  -8   5    0.40    0.90
   1  -8   5   -0.20    1.00
  -2   8  -5   80.99    5.80
   2  -8   5   76.49    5.60
   2  -8   5   78.19    6.30
  -3   8  -5    7.40    3.00
   3  -8   5    4.10    1.90
   3  -8   5    5.00    1.70
  -4   8  -5    5.00    2.90
  -4   8  -5    4.90    0.70
   4  -8   5    2.60    1.20
   4  -8   5    3.20    1.80
  -5   8  -5    0.10    1.00
  -5   8  -5    3.70    3.00
   5  -8   5    1.30    1.20
   5  -8   5    0.60    1.80
  -6   8  -5    2.60    1.50
  -6   8  -5    1.70    2.80
   6  -8   5    1.10    2.00
  -7   8  -5    1.20    1.60
  -7   8  -5   -1.70    2.50
   7  -8   5    1.30    2.40
  -8   8  -5    4.00    3.20
  -8   8  -5    2.90    2.20
   8  -8   5    3.20    2.40
   6   7  -5    2.80    2.40
  -6  -7   5    3.90    1.90
  -6  -7   5    3.10    2.10
   5   7  -5    7.60    2.60
  -5  -7   5    6.50    2.30
  -5  -7   5    8.00    2.40
   4   7  -5   -0.80    1.60
  -4  -7   5   -1.20    1.00
  -4  -7   5   -0.60    1.40
   3   7  -5   40.90    3.30
  -3  -7   5   42.10    4.50
  -3  -7   5   33.50    2.60
  -3  -7   5   41.00    3.90
   2   7  -5    3.00    1.80
   2   7  -5    3.90    1.30
  -2  -7   5    3.50    1.60
  -2  -7   5    2.00    1.10
  -2  -7   5    3.50    1.60
   1   7  -5    3.90    0.90
   1   7  -5    5.40    1.00
   1   7  -5    4.40    1.90
  -1  -7   5    4.40    1.30
  -1  -7   5    4.90    1.40
   0   7  -5   -0.80    1.30
   0  -7   5   -0.40    0.80
   0  -7   5   -0.20    0.90
  -1   7  -5    6.40    1.70
   1  -7   5    4.70    1.40
  -2   7  -5   39.70    3.70
   2  -7   5   43.10    4.10
  -3   7  -5   14.00    0.80
  -3   7  -5   17.00    3.30
  -3   7  -5   14.20    0.80
   3  -7   5    7.00    2.10
   3  -7   5   21.20    3.20
  -4   7  -5   29.90    2.10
  -4   7  -5   31.60    4.50
   4  -7   5   32.80    4.10
   4  -7   5   32.70    4.00
  -5   7  -5   23.70    4.00
  -5   7  -5   24.70    2.60
   5  -7   5   29.50    4.00
   5  -7   5   32.30    5.10
  -6   7  -5    5.70    2.90
  -6   7  -5    7.50    2.00
   6  -7   5    5.50    2.20
  -7   7  -5    8.10    3.20
  -7   7  -5   11.40    2.60
   7  -7   5    6.40    2.70
  -8   7  -5    2.30    2.80
  -8   7  -5   -1.40    2.10
   8  -7   5   -2.80    2.10
   7   6  -5   -0.50    2.30
  -7  -6   5    1.90    1.90
  -7  -6   5    3.60    2.50
   6   6  -5   -2.90    2.00
  -6  -6   5    0.70    1.40
  -6  -6   5   -1.20    1.90
   5   6  -5   54.19    4.70
  -5  -6   5   62.19    5.10
  -5  -6   5   55.89    5.20
   4   6  -5   52.59    4.00
  -4  -6   5   55.99    4.50
  -4  -6   5   51.89    3.00
  -4  -6   5   61.49    5.00
   3   6  -5  302.97    8.30
  -3  -6   5  282.77    9.90
  -3  -6   5  291.57    9.50
  -3  -6   5  284.57    7.40
  -3  -6   5  269.27    7.40
   2   6  -5   -0.30    1.00
  -2  -6   5   -0.20    0.70
  -2  -6   5    0.50    0.80
  -2  -6   5    0.20    0.70
   1   6  -5   12.80    1.20
   1   6  -5   13.00    1.50
   1   6  -5   14.20    1.00
   1   6  -5   16.20    2.10
  -1  -6   5   16.90    2.10
  -1  -6   5   13.30    1.00
  -1  -6   5    9.50    1.70
   0   6  -5   27.50    1.00
   0   6  -5   27.00    2.50
   0   6  -5   26.50    1.00
   0  -6   5   30.00    2.50
   0  -6   5   30.50    2.70
  -1   6  -5   16.30    2.10
   1  -6   5   19.50    2.70
   1  -6   5   18.70    2.30
  -2   6  -5    2.30    0.40
  -2   6  -5    2.40    0.40
  -2   6  -5    3.90    2.00
   2  -6   5    2.00    1.10
  -3   6  -5  105.69    3.20
  -3   6  -5  100.69    5.50
  -3   6  -5  100.69    3.10
   3  -6   5  104.09    6.20
   3  -6   5  102.99    2.70
   3  -6   5  111.09    5.80
  -4   6  -5   34.80    2.40
  -4   6  -5   28.40    2.10
  -4   6  -5   27.80    3.70
   4  -6   5   30.30    1.90
   4  -6   5   24.90    3.30
   4  -6   5   34.40    4.40
  -5   6  -5   11.00    2.00
  -5   6  -5   11.60    3.00
   5  -6   5    5.90    1.40
   5  -6   5    9.40    2.40
  -6   6  -5    3.60    1.80
  -6   6  -5    2.00    2.50
   6  -6   5    3.10    2.10
  -7   6  -5   15.90    3.50
  -7   6  -5   13.80    2.90
   7  -6   5    8.70    3.00
  -8   6  -5    1.30    2.30
  -8   6  -5    2.80    2.80
   8  -6   5    3.30    2.80
  -9   6  -5    1.60    2.50
  -9   6  -5    1.20    2.70
   9  -6   5   -4.60    2.50
   8   5  -5    0.90    2.80
  -8  -5   5   -4.20    2.10
  -8  -5   5    1.10    1.70
   7   5  -5   -3.20    2.10
  -7  -5   5    0.30    1.70
  -7  -5   5    0.00    2.00
   6   5  -5    7.90    2.80
  -6  -5   5    9.00    2.20
  -6  -5   5   10.80    2.50
  -6  -5   5    7.30    2.20
   5   5  -5    7.30    2.40
  -5  -5   5    6.40    1.30
  -5  -5   5    6.60    2.00
  -5  -5   5    5.00    1.70
  -5  -5   5    3.80    1.80
   4   5  -5  323.87    9.40
   4   5  -5  311.77    8.80
  -4  -5   5  310.77    8.70
  -4  -5   5  284.47    9.60
  -4  -5   5  326.57   10.50
  -4  -5   5  315.67    7.90
   3   5  -5   36.00    2.80
  -3  -5   5   32.90    2.90
  -3  -5   5   37.40    2.50
  -3  -5   5   34.00    2.20
  -3  -5   5   35.00    2.40
   2   5  -5   23.00    1.90
   2   5  -5   23.20    2.10
  -2  -5   5   22.60    2.10
  -2  -5   5   22.70    2.60
  -2  -5   5   24.40    1.70
   1   5  -5   16.20    2.10
   1   5  -5   16.70    1.50
  -1  -5   5   15.00    1.80
  -1  -5   5   14.30    1.10
  -1  -5   5   15.50    1.90
   0   5  -5  271.07    5.40
   0   5  -5  271.67    5.40
   0   5  -5  277.87    8.00
   0  -5   5  267.87    8.30
   0  -5   5  270.77    7.40
   0  -5   5  266.87    4.90
   0  -5   5  264.47    4.90
  -1   5  -5   71.29    3.60
  -1   5  -5   68.09    1.90
  -1   5  -5   68.49    1.80
   1  -5   5   67.09    3.60
   1  -5   5   68.89    4.00
  -2   5  -5   15.00    1.30
  -2   5  -5   14.50    2.30
  -2   5  -5   15.20    1.20
   2  -5   5   18.00    2.60
   2  -5   5   15.10    0.90
   2  -5   5   14.60    0.90
  -3   5  -5   21.30    2.80
  -3   5  -5   21.30    1.80
  -3   5  -5   19.10    1.70
   3  -5   5   11.70    2.00
   3  -5   5   18.10    1.40
   3  -5   5   19.50    2.30
  -4   5  -5    0.30    1.00
  -4   5  -5    0.80    1.10
  -4   5  -5    0.90    1.30
   4  -5   5    0.30    1.20
   4  -5   5    0.50    0.60
   4  -5   5    1.20    0.90
  -5   5  -5  118.19    5.40
  -5   5  -5  120.79    5.10
  -5   5  -5  114.99    5.80
   5  -5   5  114.89    4.70
   5  -5   5  119.19    7.40
   5  -5   5  106.59    5.30
  -6   5  -5   17.00    2.80
  -6   5  -5   16.70    3.10
   6  -5   5    9.40    2.40
   6  -5   5   12.90    2.30
  -7   5  -5    7.10    2.60
  -7   5  -5   10.40    2.80
   7  -5   5    2.20    2.40
  -8   5  -5    0.60    2.40
  -8   5  -5    1.60    2.50
   8  -5   5    1.80    2.60
  -9   5  -5    2.60    3.10
  -9   5  -5    2.20    2.50
   9  -5   5   -0.60    2.80
   8   4  -5    0.70    2.60
  -8  -4   5   -0.90    2.10
  -8  -4   5    2.20    2.50
  -8  -4   5   -0.70    1.40
   7   4  -5    1.80    2.50
  -7  -4   5    2.20    2.20
  -7  -4   5    1.50    1.70
  -7  -4   5    4.60    2.50
   6   4  -5    3.30    2.10
  -6  -4   5    2.80    1.50
  -6  -4   5    4.20    2.10
  -6  -4   5    2.20    1.50
   5   4  -5   30.00    3.40
  -5  -4   5   29.70    3.00
  -5  -4   5   29.00    3.00
  -5  -4   5   23.80    2.50
  -5  -4   5   29.90    3.30
   4   4  -5  109.89    5.00
   4   4  -5  107.39    4.60
  -4  -4   5  114.09    4.70
  -4  -4   5  107.99    4.10
  -4  -4   5  105.99    3.00
  -4  -4   5  109.29    5.40
   3   4  -5   33.40    2.70
  -3  -4   5   34.40    3.00
  -3  -4   5   32.40    2.20
  -3  -4   5   31.10    2.20
  -3  -4   5   32.50    1.50
   2   4  -5   25.20    2.00
   2   4  -5   25.00    1.90
  -2  -4   5   26.30    2.30
  -2  -4   5   25.70    1.80
  -2  -4   5   24.80    2.00
   1   4  -5   14.40    1.90
   1   4  -5   16.30    1.30
   1   4  -5   16.00    1.50
  -1  -4   5   16.40    1.20
  -1  -4   5   15.70    1.20
  -1  -4   5   15.50    2.00
  -1  -4   5   16.50    1.60
  -1  -4   5   17.40    1.80
   0   4  -5  834.62   17.50
   0   4  -5  861.71   15.30
   0  -4   5  857.71   15.10
   0  -4   5  858.61   19.60
   0  -4   5  875.81   17.10
  -1   4  -5    0.10    0.20
  -1   4  -5   -1.20    0.60
  -1   4  -5   -1.00    0.50
   1  -4   5   -0.80    0.40
   1  -4   5   -0.90    0.70
   1  -4   5   -0.60    0.40
   1  -4   5    0.00    0.70
  -2   4  -5   55.09    3.40
  -2   4  -5   56.19    2.40
  -2   4  -5   54.79    2.30
   2  -4   5   55.49    3.90
   2  -4   5   55.69    2.20
   2  -4   5   58.39    3.10
   2  -4   5   59.09    2.70
  -3   4  -5    8.90    1.50
  -3   4  -5    8.60    1.40
  -3   4  -5    8.10    2.00
   3  -4   5    7.20    1.60
   3  -4   5   10.10    1.40
   3  -4   5    8.70    1.20
   3  -4   5    9.10    1.30
  -4   4  -5   23.70    2.30
  -4   4  -5   22.30    2.40
  -4   4  -5   21.60    2.40
   4  -4   5   26.70    2.20
   4  -4   5   21.50    2.00
   4  -4   5   22.10    3.10
  -5   4  -5   10.80    2.30
  -5   4  -5   15.40    2.40
  -5   4  -5   13.20    2.30
   5  -4   5   10.60    2.40
   5  -4   5   11.60    2.10
  -6   4  -5    6.20    2.10
  -6   4  -5    3.90    2.10
   6  -4   5    1.20    1.50
   6  -4   5    1.20    2.00
  -7   4  -5   -0.60    1.70
  -7   4  -5    0.80    2.10
   7  -4   5    2.50    1.90
   7  -4   5    0.30    2.20
  -8   4  -5   -1.10    2.00
  -8   4  -5   -2.00    2.20
   8  -4   5   -1.20    2.50
  -9   4  -5   -2.50    2.50
   9  -4   5   -0.30    3.10
   9   3  -5    1.00    2.80
  -9  -3   5    3.90    3.10
  -9  -3   5   -1.80    2.30
   8   3  -5   -0.70    2.40
  -8  -3   5   -1.00    1.90
  -8  -3   5    0.50    1.20
  -8  -3   5   -2.50    2.20
   7   3  -5   38.30    4.60
  -7  -3   5   37.00    4.70
  -7  -3   5   38.50    3.90
  -7  -3   5   36.50    4.10
   6   3  -5    2.60    2.00
  -6  -3   5    3.50    1.90
  -6  -3   5    1.60    1.20
  -6  -3   5   -0.10    1.20
   5   3  -5    1.90    1.70
  -5  -3   5    2.30    1.50
  -5  -3   5    4.20    1.30
  -5  -3   5    4.20    1.60
   4   3  -5   95.59    4.50
  -4  -3   5   96.29    4.20
  -4  -3   5   98.49    3.90
  -4  -3   5  100.39    4.90
   3   3  -5    5.80    1.40
   3   3  -5    5.60    1.50
  -3  -3   5    6.70    1.30
  -3  -3   5    2.80    1.00
  -3  -3   5    3.00    1.00
   2   3  -5   26.90    1.90
   2   3  -5   29.20    2.20
   2   3  -5   26.70    1.90
  -2  -3   5   28.70    2.10
  -2  -3   5   27.30    1.10
  -2  -3   5   24.80    2.10
  -2  -3   5   28.90    1.80
   1   3  -5   74.39    3.00
   1   3  -5   72.79    2.70
   1   3  -5   73.49    2.60
  -1  -3   5   73.39    3.20
  -1  -3   5   74.99    2.60
  -1  -3   5   71.59    3.30
  -1  -3   5   74.29    2.80
   0   3  -5  502.85    9.70
   0   3  -5  497.35    9.70
   0   3  -5  476.55   10.80
   0  -3   5  508.85   10.90
   0  -3   5  485.45    9.50
   0  -3   5  507.15    9.60
   0  -3   5  505.15   12.20
  -1   3  -5  276.27    6.10
  -1   3  -5  275.57    8.20
  -1   3  -5  265.27    6.10
   1  -3   5  267.37    5.70
   1  -3   5  274.67    7.20
   1  -3   5  278.97    8.40
   1  -3   5  270.57    6.00
   1  -3   5  267.47    6.00
  -2   3  -5  179.98    5.80
  -2   3  -5  178.18    4.90
  -2   3  -5  183.08    5.00
   2  -3   5  176.68    4.50
   2  -3   5  179.18    5.70
   2  -3   5  180.48    6.90
   2  -3   5  186.08    4.90
   2  -3   5  179.18    5.20
  -3   3  -5   65.09    3.60
  -3   3  -5   65.99    3.30
  -3   3  -5   69.19    3.30
   3  -3   5   64.09    2.20
   3  -3   5   63.39    3.20
   3  -3   5   68.39    3.20
   3  -3   5   67.69    4.60
  -4   3  -5   11.10    1.90
  -4   3  -5    9.50    1.80
  -4   3  -5   12.80    2.00
   4  -3   5   11.10    1.80
   4  -3   5    8.10    1.90
  -5   3  -5    2.00    1.60
  -5   3  -5    0.40    1.50
   5  -3   5    0.50    1.20
   5  -3   5    0.40    1.30
  -6   3  -5    6.20    1.90
  -6   3  -5   11.00    2.60
   6  -3   5    4.10    2.10
   6  -3   5    7.00    2.20
  -7   3  -5    0.30    2.20
  -7   3  -5    1.80    1.50
   7  -3   5   -0.10    2.20
   7  -3   5    1.60    2.10
  -8   3  -5    7.70    3.10
   8  -3   5   -1.70    2.40
   8  -3   5    3.30    2.40
  -9   3  -5    0.60    2.90
   9  -3   5   -2.40    2.80
   9   2  -5    3.70    3.10
  -9  -2   5   -1.00    1.60
  -9  -2   5    1.40    2.80
   8   2  -5   -0.10    2.40
  -8  -2   5    0.10    2.30
  -8  -2   5   -0.90    1.90
  -8  -2   5    1.30    1.30
   7   2  -5    1.20    2.20
  -7  -2   5    3.90    2.10
  -7  -2   5    2.90    2.20
  -7  -2   5    2.40    1.20
   6   2  -5    9.20    2.50
   6   2  -5    5.20    1.00
  -6  -2   5    5.80    1.40
  -6  -2   5   10.90    2.40
  -6  -2   5    4.80    1.60
   5   2  -5   22.80    1.60
   5   2  -5   21.00    2.80
  -5  -2   5   23.60    2.60
  -5  -2   5   26.40    2.80
  -5  -2   5   24.60    2.40
   4   2  -5  162.08    5.90
  -4  -2   5  167.78    5.40
  -4  -2   5  154.68    5.70
  -4  -2   5  158.98    5.50
   3   2  -5    6.20    1.40
   3   2  -5    6.00    1.50
  -3  -2   5    5.30    1.10
  -3  -2   5    8.00    1.40
  -3  -2   5    7.20    1.30
   2   2  -5    1.60    1.00
   2   2  -5    0.90    0.70
   2   2  -5    2.20    1.00
  -2  -2   5    1.00    0.80
  -2  -2   5    0.70    0.60
   1   2  -5  158.78    4.40
   1   2  -5  156.58    4.70
   1   2  -5  159.68    4.50
   1   2  -5  166.88    4.40
  -1  -2   5  166.18    4.40
  -1  -2   5  165.98    4.40
  -1  -2   5  166.18    4.60
  -1  -2   5  157.58    4.70
  -1  -2   5  172.98    6.90
   0   2  -5  154.88    4.60
   0   2  -5  158.78    5.10
   0   2  -5  156.98    4.20
   0   2  -5  155.78    3.90
   0   2  -5  151.38    4.20
   0   2  -5  148.99    4.40
   0  -2   5  157.68    4.10
   0  -2   5  154.58    5.80
   0  -2   5  154.08    5.10
   0  -2   5  148.59    4.70
   0  -2   5  153.38    4.10
  -1   2  -5   22.70    1.80
  -1   2  -5   22.30    1.60
  -1   2  -5   24.10    2.20
   1  -2   5   23.70    2.00
   1  -2   5   22.20    1.40
   1  -2   5   25.80    2.20
   1  -2   5   23.70    1.70
   1  -2   5   22.20    1.80
   1  -2   5   23.20    2.30
   1  -2   5   24.00    1.60
   1  -2   5   21.70    1.60
   1  -2   5   22.80    1.50
  -2   2  -5   34.00    2.20
  -2   2  -5   32.50    2.20
   2  -2   5   30.60    2.10
   2  -2   5   31.00    2.10
   2  -2   5   28.50    2.30
   2  -2   5   32.10    2.40
   2  -2   5   32.70    3.00
  -3   2  -5  198.68    6.40
  -3   2  -5  203.08    6.20
  -3   2  -5  203.98    6.30
  -3   2  -5  201.78    5.90
   3  -2   5  189.48    7.80
   3  -2   5  200.38    6.10
  -4   2  -5    0.60    1.10
  -4   2  -5   -0.60    1.20
  -4   2  -5    0.60    1.20
   4  -2   5    0.50    1.00
   4  -2   5   -0.20    1.10
  -5   2  -5   -0.30    1.50
  -5   2  -5    0.00    0.40
  -5   2  -5    0.70    1.20
  -5   2  -5    0.10    1.10
   5  -2   5   -0.50    1.50
   5  -2   5    2.50    1.60
  -6   2  -5    2.90    1.30
  -6   2  -5    4.70    1.70
  -6   2  -5    0.60    2.00
   6  -2   5    3.50    2.00
   6  -2   5    1.40    2.00
  -7   2  -5   16.00    3.50
  -7   2  -5    9.10    2.00
  -7   2  -5   16.70    2.50
   7  -2   5   14.80    3.20
   7  -2   5    9.30    3.10
  -8   2  -5    2.30    2.70
   8  -2   5   -3.10    1.60
   8  -2   5    3.70    2.50
  -9   2  -5    1.60    3.20
   9  -2   5   -6.60    2.60
   9  -2   5   -1.60    2.30
  10   1  -5   -0.40    2.60
 -10  -1   5   -0.80    2.90
 -10  -1   5   -5.40    2.30
   9   1  -5   -1.60    2.70
  -9  -1   5   -1.30    2.20
  -9  -1   5    2.70    1.90
   8   1  -5   -0.40    2.20
  -8  -1   5   -0.10    1.90
  -8  -1   5    0.50    2.30
  -8  -1   5    0.20    1.00
   7   1  -5   -0.30    1.00
   7   1  -5    0.10    1.70
  -7  -1   5    0.80    1.00
  -7  -1   5    1.40    1.70
  -7  -1   5    0.40    2.00
   6   1  -5   13.10    2.70
   6   1  -5   12.50    2.00
  -6  -1   5   12.90    2.10
  -6  -1   5   16.40    2.80
   5   1  -5    1.50    1.60
   5   1  -5    1.30    0.60
  -5  -1   5    3.60    1.20
  -5  -1   5    2.20    1.00
  -5  -1   5    2.40    1.50
   4   1  -5   36.00    1.70
   4   1  -5   36.00    4.60
   4   1  -5   34.60    2.70
  -4  -1   5   40.40    2.60
  -4  -1   5   35.90    2.70
  -4  -1   5   35.20    2.40
   3   1  -5  190.68    5.60
   3   1  -5  190.28    8.80
   3   1  -5  189.58    5.80
   3   1  -5  187.08    4.50
  -3  -1   5  191.58    5.60
  -3  -1   5  186.88    5.60
  -3  -1   5  193.88    5.70
   2   1  -5   77.69    2.60
   2   1  -5   76.39    3.10
   2   1  -5   77.49    3.00
   2   1  -5   76.69    3.20
   2   1  -5   76.49    4.90
  -2  -1   5   72.79    3.00
  -2  -1   5   78.99    3.10
  -2  -1   5   75.49    3.00
  -2  -1   5   75.59    4.70
  -2  -1   5   73.19    3.10
   1   1  -5  151.48    4.50
   1   1  -5  154.78    4.70
   1   1  -5  154.08    6.30
   1   1  -5  153.78    4.50
   1   1  -5  153.98    4.30
  -1  -1   5  154.18    4.60
  -1  -1   5  151.18    4.30
  -1  -1   5  160.18    4.40
  -1  -1   5  161.58    6.30
  -1  -1   5  154.58    4.70
   0   1  -5   59.99    3.20
   0   1  -5   55.79    2.50
   0   1  -5   55.19    2.40
   0   1  -5   59.19    3.00
   0   1  -5   58.39    2.50
   0   1  -5   58.09    2.40
   0   1  -5   56.99    2.20
   0  -1   5   58.59    2.70
   0  -1   5   60.39    3.10
   0  -1   5   57.59    2.90
   0  -1   5   54.79    2.40
   0  -1   5   60.89    2.50
   0  -1   5   57.79    2.80
  -1   1  -5  181.08    5.20
  -1   1  -5  187.48    5.40
  -1   1  -5  190.08    5.20
  -1   1  -5  184.38    6.40
  -1   1  -5  188.88    5.90
   1  -1   5  177.98    5.20
   1  -1   5  191.68    6.60
   1  -1   5  184.48    5.10
   1  -1   5  180.18    5.60
   1  -1   5  184.28    4.70
   1  -1   5  179.38    5.50
   1  -1   5  185.68    5.20
   1  -1   5  186.68    5.00
   1  -1   5  191.58    5.30
  -2   1  -5  134.89    5.00
  -2   1  -5  136.99    4.60
  -2   1  -5  131.89    4.70
   2  -1   5  128.19    3.90
   2  -1   5  131.69    4.50
   2  -1   5  136.09    5.90
   2  -1   5  135.89    4.60
  -3   1  -5    9.80    1.60
  -3   1  -5   11.40    1.90
  -3   1  -5   11.10    1.20
  -3   1  -5   12.10    0.90
   3  -1   5    9.30    1.50
   3  -1   5   15.50    2.10
   3  -1   5    7.50    1.70
  -4   1  -5    1.00    1.10
  -4   1  -5   -0.50    1.30
  -4   1  -5   -0.10    0.90
  -4   1  -5   -0.20    0.50
   4  -1   5   -0.80    1.30
   4  -1   5   -0.70    1.10
  -5   1  -5    2.60    1.20
  -5   1  -5    2.30    1.90
  -5   1  -5    0.60    0.80
  -5   1  -5    0.00    1.30
   5  -1   5    2.70    1.80
   5  -1   5    1.70    1.80
  -6   1  -5   -0.70    1.10
  -6   1  -5    1.90    2.10
  -6   1  -5   -1.40    1.30
   6  -1   5   -0.20    1.80
   6  -1   5    0.70    2.10
  -7   1  -5   68.79    5.70
  -7   1  -5   58.49    5.10
   7  -1   5   67.29    5.60
   7  -1   5   47.90    6.00
  -8   1  -5    0.80    2.80
   8  -1   5   -2.80    2.70
   8  -1   5    1.20    2.60
  10   0  -5   15.10    4.20
 -10   0   5   16.20    4.20
 -10   0   5    4.70    2.80
   9   0  -5    3.30    2.90
  -9   0   5    3.50    2.90
  -9   0   5    1.00    2.20
   8   0  -5    1.30    1.30
   8   0  -5    4.50    2.60
  -8   0   5    1.10    1.90
  -8   0   5    1.00    0.90
  -8   0   5    3.90    2.10
   7   0  -5    4.90    1.30
   7   0  -5    6.60    2.60
  -7   0   5    4.40    1.10
  -7   0   5    6.30    1.80
  -7   0   5    8.60    2.60
   6   0  -5    0.40    0.80
   6   0  -5    0.70    1.70
   6   0  -5    0.10    1.40
  -6   0   5    0.70    1.00
  -6   0   5   -0.30    1.50
   5   0  -5   39.50    5.20
   5   0  -5   35.30    3.30
   5   0  -5   38.00    2.50
  -5   0   5   42.20    3.00
  -5   0   5   40.60    3.20
  -5   0   5   39.10    3.00
   4   0  -5    5.10    1.60
   4   0  -5    2.80    1.50
  -4   0   5    5.60    1.60
  -4   0   5    4.00    1.30
  -4   0   5    3.50    1.00
   3   0  -5   99.59    3.50
   3   0  -5  100.79    6.20
   3   0  -5  105.49    3.90
   3   0  -5  102.89    4.10
  -3   0   5   99.69    3.60
  -3   0   5  103.29    4.00
  -3   0   5  102.39    4.00
   2   0  -5   26.40    1.90
   2   0  -5   25.30    1.90
   2   0  -5   27.70    3.20
   2   0  -5   25.40    1.90
   2   0  -5   24.00    1.80
  -2   0   5   26.10    1.90
  -2   0   5   28.00    2.10
  -2   0   5   23.20    1.60
  -2   0   5   26.90    2.90
  -2   0   5   26.50    2.00
  -2   0   5   27.00    2.10
   1   0  -5   42.90    3.30
   1   0  -5   44.50    2.20
   1   0  -5   45.00    2.40
   1   0  -5   47.00    2.40
   1   0  -5   46.80    2.60
   1   0  -5   43.90    2.60
  -1   0   5   44.60    2.30
  -1   0   5   41.30    3.00
  -1   0   5   45.00    2.70
  -1   0   5   46.80    2.40
  -1   0   5   45.80    2.40
  -1   0   5   46.00    2.50
   0   0  -5   86.09    4.00
   0   0  -5   84.99    3.20
   0   0  -5   79.39    3.20
   0   0  -5   84.09    3.90
   0   0  -5   81.19    3.20
   0   0  -5   82.19    3.70
   0   0  -5   83.99    3.00
   0   0   5   87.39    3.30
   0   0   5   85.79    3.10
   0   0   5   85.69    3.50
   0   0   5   90.29    4.10
   0   0   5   81.39    3.20
   0   0   5   86.79    3.80
  -1   0  -5  150.18    4.70
  -1   0  -5  146.89    4.40
  -1   0  -5  153.98    5.40
  -1   0  -5  149.99    5.20
  -1   0  -5  154.28    4.90
   1   0   5  145.39    4.80
   1   0   5  148.49    4.50
   1   0   5  150.38    5.80
  -2   0  -5   39.20    2.30
  -2   0  -5   39.70    2.80
  -2   0  -5   37.80    3.00
   2   0   5   37.70    1.70
   2   0   5   37.90    2.70
   2   0   5   39.80    3.60
   2   0   5   33.30    2.30
  -3   0  -5   24.00    2.80
  -3   0  -5   26.70    2.70
   3   0   5   24.60    0.80
   3   0   5   23.00    2.30
   3   0   5   26.30    3.10
   3   0   5   24.70    2.20
  -4   0  -5   23.80    3.00
  -4   0  -5   21.70    3.00
   4   0   5   21.20    2.90
   4   0   5   20.00    2.20
   4   0   5   14.90    2.60
  -5   0  -5   13.80    2.90
  -5   0  -5   25.80    3.50
   5   0   5   20.70    3.30
   5   0   5   11.80    2.70
   5   0   5   18.80    2.20
  -6   0  -5   69.09    5.40
  -6   0  -5   71.69    5.50
   6   0   5   73.39    5.50
   6   0   5   63.49    3.80
   6   0   5   62.09    6.80
  -7   0  -5    9.20    2.20
  -7   0  -5   13.30    3.50
   7   0   5    9.30    3.20
   7   0   5   14.30    3.50
  -8   0  -5   11.90    3.80
   8   0   5   12.10    3.60
   8   0   5    1.40    3.00
  10  -1  -5   15.00    4.10
 -10   1   5   13.10    3.40
 -10   1   5   19.30    4.30
   9  -1  -5    2.60    2.60
  -9   1   5    4.70    2.80
  -9   1   5    3.30    2.00
   8  -1  -5    1.20    2.30
   8  -1  -5    2.00    1.40
   8  -1  -5    3.10    2.50
  -8   1   5    1.50    1.90
  -8   1   5    4.80    2.60
   7  -1  -5   -0.30    1.90
   7  -1  -5    0.70    2.20
   7  -1  -5    1.90    1.20
  -7   1   5    5.90    2.40
  -7   1   5    2.20    1.60
  -7   1   5    3.40    0.90
   6  -1  -5   96.39    5.30
   6  -1  -5  100.19    4.80
   6  -1  -5   99.99    8.00
  -6   1   5   97.29    5.10
  -6   1   5   98.69    4.90
   5  -1  -5    0.70    1.50
   5  -1  -5    0.10    1.00
  -5   1   5    1.80    1.50
  -5   1   5    0.40    0.90
  -5   1   5    1.00    0.90
   4  -1  -5  182.68    8.90
   4  -1  -5  185.78    6.10
   4  -1  -5  189.88    5.30
  -4   1   5  190.68    5.40
  -4   1   5  180.08    6.00
  -4   1   5  189.48    5.40
   3  -1  -5   19.90    2.10
   3  -1  -5   21.10    3.30
   3  -1  -5   21.40    1.40
  -3   1   5   21.20    1.90
  -3   1   5   19.90    1.80
  -3   1   5   20.80    1.60
  -3   1   5   18.90    2.00
   2  -1  -5  287.57    7.20
   2  -1  -5  291.87   10.60
   2  -1  -5  294.77    7.60
   2  -1  -5  292.77    8.20
   2  -1  -5  289.57    7.40
   2  -1  -5  283.47    7.10
  -2   1   5  288.87    6.10
  -2   1   5  283.27    7.40
  -2   1   5  285.27   10.20
  -2   1   5  286.57    7.20
  -2   1   5  294.37    7.30
  -2   1   5  289.47    7.30
   1  -1  -5  298.57   10.20
   1  -1  -5  290.97    7.40
   1  -1  -5  302.27    7.10
   1  -1  -5  305.27    7.30
   1  -1  -5  291.17    8.50
   1  -1  -5  298.07    8.00
  -1   1   5  298.17    7.40
  -1   1   5  305.27    7.90
  -1   1   5  310.57   10.10
  -1   1   5  300.97    7.20
  -1   1   5  297.27    7.30
   0  -1  -5  126.19    4.30
   0  -1  -5  129.19    5.60
   0  -1  -5  122.99    4.30
   0  -1  -5  121.19    4.30
   0  -1  -5  128.39    4.90
   0  -1  -5  127.79    3.90
   0   1   5  123.69    4.30
   0   1   5  120.09    3.90
   0   1   5  119.79    5.30
   0   1   5  125.39    4.40
   0   1   5  124.29    5.20
  -1  -1  -5  236.48    5.80
  -1  -1  -5  242.18    7.40
  -1  -1  -5  237.58    6.70
  -1  -1  -5  240.68    8.20
   1   1   5  231.98    8.20
   1   1   5  238.48    5.90
   1   1   5  231.38    6.00
   1   1   5  242.88    6.80
  -2  -1  -5    3.60    0.90
  -2  -1  -5    6.20    1.40
  -2  -1  -5    6.40    1.50
   2   1   5    5.60    1.00
   2   1   5    7.10    1.60
   2   1   5    4.20    1.50
  -3  -1  -5    0.10    0.80
  -3  -1  -5   -1.90    1.20
   3   1   5    0.20    0.50
   3   1   5   -0.30    0.70
   3   1   5   -1.70    1.20
   3   1   5    0.20    1.40
  -4  -1  -5    4.30    2.00
  -4  -1  -5    5.60    1.70
   4   1   5    5.80    1.10
   4   1   5    4.70    2.00
   4   1   5    7.70    2.00
  -5  -1  -5    1.20    1.50
  -5  -1  -5    0.60    2.10
   5   1   5    2.30    2.20
   5   1   5    2.50    2.10
   5   1   5    0.30    0.90
  -6  -1  -5   10.00    2.30
  -6  -1  -5   17.40    3.50
   6   1   5   17.90    3.50
   6   1   5    6.20    2.70
  -7  -1  -5   -2.00    1.60
  -7  -1  -5    2.40    2.90
   7   1   5    1.00    2.40
   7   1   5   -0.80    2.60
  -8  -1  -5    0.80    3.10
   8   1   5   -4.70    2.50
   8   1   5    2.50    3.00
  10  -2  -5    0.20    2.80
 -10   2   5   -1.70    2.60
 -10   2   5   -0.20    2.30
   9  -2  -5   -0.70    2.30
   9  -2  -5    0.90    1.50
   9  -2  -5    1.50    2.80
  -9   2   5   -1.40    1.80
  -9   2   5    3.60    2.60
   8  -2  -5    2.30    2.40
   8  -2  -5    5.40    2.70
   8  -2  -5    4.00    1.60
  -8   2   5    2.50    1.90
  -8   2   5    3.60    2.50
   7  -2  -5    3.60    1.40
   7  -2  -5    1.20    1.70
   7  -2  -5   -0.50    2.10
  -7   2   5    1.80    0.60
  -7   2   5    3.00    2.20
  -7   2   5    3.10    1.60
   6  -2  -5  134.79    9.20
   6  -2  -5  143.49    6.40
  -6   2   5  143.19    5.50
  -6   2   5  137.59    4.30
  -6   2   5  138.99    5.90
   5  -2  -5   19.80    2.70
  -5   2   5   19.40    1.80
  -5   2   5   19.90    2.50
  -5   2   5   19.90    2.10
   4  -2  -5    4.60    1.40
   4  -2  -5    6.00    0.90
   4  -2  -5   11.30    1.90
  -4   2   5    8.60    1.60
  -4   2   5    7.30    1.00
  -4   2   5    5.70    1.60
  -4   2   5    6.80    1.00
   3  -2  -5   25.40    2.30
   3  -2  -5   23.40    3.20
   3  -2  -5   27.50    2.20
   3  -2  -5   26.80    1.40
  -3   2   5   27.80    1.50
  -3   2   5   24.50    1.90
  -3   2   5   23.60    2.20
  -3   2   5   26.60    2.20
  -3   2   5   29.60    2.60
   2  -2  -5  139.99    4.90
   2  -2  -5  145.29    4.80
   2  -2  -5  139.49    7.10
  -2   2   5  139.69    4.70
  -2   2   5  144.29    4.70
  -2   2   5  135.99    3.10
  -2   2   5  136.99    4.70
  -2   2   5  131.79    4.60
   1  -2  -5  502.95   15.60
   1  -2  -5  494.55   11.80
   1  -2  -5  508.65   10.60
   1  -2  -5  500.15   11.40
   1  -2  -5  500.65   11.10
  -1   2   5  496.55   11.10
  -1   2   5  462.55   16.00
  -1   2   5  504.35   11.10
  -1   2   5  499.75   10.70
   0  -2  -5  722.33   15.50
   0  -2  -5  737.83   13.90
   0  -2  -5  690.23   16.00
   0  -2  -5  726.53   20.50
   0  -2  -5  714.73   14.90
   0   2   5  718.73   13.30
   0   2   5  696.43   18.10
   0   2   5  677.43   14.80
   0   2   5  747.93   15.80
   0   2   5  711.83   13.90
  -1  -2  -5  190.58    7.90
  -1  -2  -5  200.18    6.40
  -1  -2  -5  194.68    5.00
  -1  -2  -5  195.38    6.90
   1   2   5  190.88    6.30
   1   2   5  196.88    7.80
   1   2   5  199.88    5.40
   1   2   5  197.68    5.20
  -2  -2  -5    9.70    1.70
  -2  -2  -5   12.00    2.20
  -2  -2  -5    7.70    1.50
   2   2   5   12.40    1.40
   2   2   5   13.10    2.30
   2   2   5   12.80    1.40
   2   2   5    9.70    2.00
  -3  -2  -5   21.40    3.00
  -3  -2  -5   22.80    3.20
   3   2   5   19.90    2.60
   3   2   5   19.50    3.30
   3   2   5   20.50    1.70
   3   2   5   20.40    1.60
  -4  -2  -5    7.00    2.00
  -4  -2  -5    5.30    1.70
  -4  -2  -5    6.70    2.40
   4   2   5    4.80    1.00
   4   2   5    6.80    2.30
   4   2   5    7.30    2.30
  -5  -2  -5   21.70    3.70
  -5  -2  -5   14.20    2.60
   5   2   5   14.50    3.20
   5   2   5   19.20    3.50
  -6  -2  -5   -0.20    1.80
  -6  -2  -5    1.10    2.20
   6   2   5    0.50    2.20
   6   2   5   -2.70    2.10
  -7  -2  -5    5.90    3.10
  -7  -2  -5   -2.00    1.80
   7   2   5   -0.20    2.70
   7   2   5    0.90    2.50
  10  -3  -5   -4.60    2.20
  10  -3  -5    2.00    2.70
 -10   3   5   -2.90    2.50
 -10   3   5   -5.20    1.70
   9  -3  -5    3.60    2.90
   9  -3  -5    1.20    2.50
   9  -3  -5    3.80    2.00
  -9   3   5    0.00    1.80
  -9   3   5    5.70    2.90
   8  -3  -5   -0.70    2.30
   8  -3  -5    2.40    1.60
   8  -3  -5    1.40    2.40
  -8   3   5    1.40    2.30
  -8   3   5    1.20    1.70
   7  -3  -5  313.67   15.50
   7  -3  -5  322.97   11.50
   7  -3  -5  329.67   10.60
  -7   3   5  327.67   10.40
  -7   3   5  322.77    9.60
   6  -3  -5    0.40    1.70
   6  -3  -5    1.90    1.80
  -6   3   5    0.50    1.20
  -6   3   5    2.10    1.70
  -6   3   5    1.10    0.60
   5  -3  -5    6.80    2.00
   5  -3  -5   13.00    1.50
   5  -3  -5   13.20    2.20
  -5   3   5   13.90    1.50
  -5   3   5   10.80    1.50
  -5   3   5   13.90    2.30
   4  -3  -5    8.10    1.80
   4  -3  -5   10.50    1.10
   4  -3  -5   12.40    1.70
   4  -3  -5    5.30    1.60
  -4   3   5   10.20    1.40
  -4   3   5    7.90    1.00
  -4   3   5    9.30    1.80
   3  -3  -5   46.20    2.90
   3  -3  -5   45.70    2.80
   3  -3  -5   45.60    4.30
  -3   3   5   45.30    3.10
  -3   3   5   44.20    2.60
  -3   3   5   44.90    1.50
  -3   3   5   42.70    2.80
  -3   3   5   41.80    2.80
   2  -3  -5  175.28    5.60
   2  -3  -5  169.78    8.40
   2  -3  -5  173.18    5.90
  -2   3   5  172.18    5.50
  -2   3   5  170.98    5.60
  -2   3   5  170.68    5.50
   1  -3  -5   -0.50    0.80
   1  -3  -5   -0.50    1.00
   1  -3  -5   -1.20    0.70
   1  -3  -5    0.50    0.90
   1  -3  -5   -0.20    1.00
  -1   3   5   -0.50    0.80
  -1   3   5    0.20    0.30
  -1   3   5    0.60    1.00
  -1   3   5    0.10    1.00
   0  -3  -5    7.60    1.40
   0  -3  -5    6.30    1.50
   0  -3  -5    9.90    1.80
   0  -3  -5   13.60    2.00
   0  -3  -5   11.40    1.40
   0   3   5   12.20    1.90
   0   3   5   11.00    1.50
   0   3   5   12.60    1.30
  -1  -3  -5   42.50    3.40
  -1  -3  -5   52.39    4.50
  -1  -3  -5   53.39    3.40
  -1  -3  -5   50.19    2.20
   1   3   5   49.10    2.60
   1   3   5   51.39    2.80
   1   3   5   47.70    3.40
   1   3   5   48.90    4.40
   1   3   5   54.29    2.50
  -2  -3  -5   -0.70    0.80
  -2  -3  -5   -1.50    1.20
  -2  -3  -5    0.40    1.20
  -2  -3  -5    0.40    1.00
   2   3   5   -1.10    1.00
   2   3   5   -0.90    0.70
   2   3   5   -0.20    0.70
   2   3   5   -1.20    1.30
  -3  -3  -5   15.20    2.50
  -3  -3  -5   14.40    2.10
  -3  -3  -5   17.30    2.70
   3   3   5   16.50    2.80
   3   3   5   17.70    1.90
   3   3   5   14.40    1.50
   3   3   5   12.90    2.70
  -4  -3  -5    5.30    2.00
  -4  -3  -5    4.30    2.40
  -4  -3  -5    3.90    1.80
   4   3   5    3.50    2.30
   4   3   5    5.60    2.40
  -5  -3  -5    8.70    2.50
  -5  -3  -5   17.20    3.50
  -5  -3  -5    9.80    2.50
   5   3   5   11.00    3.00
   5   3   5   10.20    3.10
  -6  -3  -5    3.80    2.90
  -6  -3  -5    1.30    2.20
  -6  -3  -5    2.00    2.10
   6   3   5    1.30    2.50
   6   3   5    1.80    2.60
  -7  -3  -5   -2.00    2.80
  -7  -3  -5   -2.80    2.00
   7   3   5    0.10    2.50
   7   3   5    3.00    2.90
  10  -4  -5   -6.00    2.90
  10  -4  -5   -2.00    2.50
  10  -4  -5    2.20    1.90
 -10   4   5   -1.50    1.80
   9  -4  -5   -1.10    2.60
   9  -4  -5    0.10    2.30
   9  -4  -5    2.00    1.90
  -9   4   5   -0.80    1.70
  -9   4   5   -2.60    2.20
   8  -4  -5   35.00    4.30
   8  -4  -5   36.00    4.60
   8  -4  -5   17.00    3.80
  -8   4   5   27.60    4.00
  -8   4   5   25.30    3.40
   7  -4  -5   41.10    6.90
   7  -4  -5   31.90    3.80
  -7   4   5   34.50    3.50
  -7   4   5   38.50    4.10
   6  -4  -5    8.50    2.50
   6  -4  -5   11.20    2.50
  -6   4   5   13.50    1.20
  -6   4   5   16.30    2.70
  -6   4   5    9.80    1.60
   5  -4  -5    4.80    2.00
   5  -4  -5    8.40    2.00
   5  -4  -5    6.50    1.00
  -5   4   5    5.10    0.90
   4  -4  -5    9.70    1.90
   4  -4  -5    3.90    1.50
   4  -4  -5    7.50    0.80
   4  -4  -5    6.40    1.20
  -4   4   5    8.20    1.80
  -4   4   5    5.90    1.00
   3  -4  -5  194.78   10.00
   3  -4  -5  205.38    6.60
   3  -4  -5  195.28    6.30
  -3   4   5  199.08    6.30
  -3   4   5  207.28    6.50
   2  -4  -5    6.40    1.60
   2  -4  -5    4.10    0.70
   2  -4  -5    5.20    1.50
   2  -4  -5    2.10    1.30
   2  -4  -5    2.90    1.10
  -2   4   5    4.60    1.50
  -2   4   5    5.80    1.50
  -2   4   5    1.40    1.20
   1  -4  -5    3.30    1.20
   1  -4  -5    5.20    1.50
   1  -4  -5    4.70    1.40
   1  -4  -5    6.80    1.70
  -1   4   5    8.20    1.80
  -1   4   5    5.50    1.30
  -1   4   5    9.50    1.80
   0  -4  -5   21.30    2.40
   0  -4  -5   21.50    3.70
   0  -4  -5   20.30    2.60
   0  -4  -5   22.10    2.60
   0  -4  -5   18.70    1.70
   0   4   5   22.00    2.50
   0   4   5   21.50    1.50
   0   4   5   20.60    1.90
  -1  -4  -5    0.70    1.10
  -1  -4  -5    0.50    1.00
  -1  -4  -5    0.10    0.40
  -1  -4  -5   -1.20    1.30
   1   4   5   -0.80    1.30
   1   4   5    0.20    0.60
   1   4   5   -0.10    0.60
   1   4   5   -1.00    0.90
   1   4   5   -0.70    0.70
  -2  -4  -5    0.90    1.70
  -2  -4  -5    0.40    1.10
  -2  -4  -5   -1.10    0.90
  -2  -4  -5    0.30    1.10
   2   4   5    0.50    1.60
   2   4   5   -0.60    1.00
  -3  -4  -5    3.50    1.50
  -3  -4  -5    2.30    1.50
  -3  -4  -5    3.80    2.20
   3   4   5    8.70    2.40
   3   4   5    5.30    1.40
   3   4   5    2.10    2.20
  -4  -4  -5    1.30    2.00
  -4  -4  -5   -0.30    1.80
  -4  -4  -5    3.60    2.30
   4   4   5    3.30    2.20
   4   4   5    0.60    2.10
  -5  -4  -5   -2.10    1.70
  -5  -4  -5   -2.00    2.00
  -5  -4  -5   -1.00    1.90
   5   4   5    3.90    2.60
   5   4   5   -0.10    2.10
  -6  -4  -5    3.50    2.50
  -6  -4  -5    3.40    3.00
  -6  -4  -5    5.80    2.30
   6   4   5    5.20    2.90
   6   4   5    5.70    2.90
  10  -5  -5   -0.90    1.70
 -10   5   5   -1.60    2.40
   9  -5  -5   10.40    2.60
   9  -5  -5    4.00    3.10
   9  -5  -5   11.60    3.20
  -9   5   5   13.90    3.50
   8  -5  -5    6.70    2.10
   8  -5  -5    6.80    2.60
   8  -5  -5    4.20    2.80
  -8   5   5    8.40    2.80
   7  -5  -5    0.60    1.80
   7  -5  -5   -0.30    2.10
  -7   5   5   -1.40    1.80
   6  -5  -5   -0.90    1.40
   6  -5  -5    0.30    1.80
  -6   5   5   -2.60    1.40
   5  -5  -5   10.70    2.20
   5  -5  -5    5.40    1.10
   5  -5  -5    4.70    0.80
   5  -5  -5    3.10    2.00
  -5   5   5    4.60    0.90
  -5   5   5    5.80    1.90
   4  -5  -5   32.00    2.90
   4  -5  -5   32.00    4.50
   4  -5  -5   35.60    3.00
  -4   5   5   38.40    3.20
   3  -5  -5   37.40    2.10
   3  -5  -5   38.80    5.10
   3  -5  -5   38.20    3.00
   3  -5  -5   35.70    3.10
  -3   5   5   36.70    2.80
  -3   5   5   33.30    3.00
   2  -5  -5    6.20    1.70
   2  -5  -5    2.40    1.20
   2  -5  -5    2.30    1.50
   2  -5  -5    4.40    1.60
  -2   5   5    4.00    1.40
  -2   5   5    5.00    1.60
   1  -5  -5    7.60    2.00
   1  -5  -5   17.20    2.60
   1  -5  -5   10.80    1.80
   1  -5  -5   14.20    2.10
  -1   5   5   14.70    2.30
   0  -5  -5    3.90    1.70
   0  -5  -5    2.90    0.90
   0  -5  -5    2.60    1.60
   0  -5  -5    1.20    1.40
   0   5   5    4.20    0.70
   0   5   5    4.70    1.80
   0   5   5    4.20    1.50
  -1  -5  -5   -1.30    1.00
  -1  -5  -5   -2.00    0.80
  -1  -5  -5   -0.60    1.40
  -1  -5  -5   -0.20    1.20
   1   5   5   -0.20    0.80
   1   5   5    0.80    1.60
   1   5   5   -1.00    0.70
   1   5   5    0.70    1.30
  -2  -5  -5   -0.20    1.20
  -2  -5  -5   -0.70    1.10
  -2  -5  -5   -2.10    1.60
  -2  -5  -5   -0.40    1.30
   2   5   5   -0.30    1.80
   2   5   5    1.30    1.30
  -3  -5  -5   -0.60    1.80
  -3  -5  -5   -2.70    1.60
  -3  -5  -5   -1.40    1.30
   3   5   5    2.20    2.10
   3   5   5    1.40    1.40
  -4  -5  -5    0.70    2.10
  -4  -5  -5   -1.10    1.60
  -4  -5  -5    1.10    2.30
   4   5   5    2.30    2.30
  -5  -5  -5   -1.50    2.10
  -5  -5  -5   -1.80    1.90
  -5  -5  -5    1.70    2.40
   5   5   5    1.50    2.50
  -6  -5  -5   -2.70    2.30
  10  -6  -5    5.30    2.50
  10  -6  -5   -5.20    2.90
 -10   6   5    1.50    2.90
   9  -6  -5    4.90    2.30
   9  -6  -5    1.70    3.00
  -9   6   5   10.00    3.30
   8  -6  -5   11.60    3.60
   7  -6  -5   41.10    4.00
   7  -6  -5   43.50    7.30
  -7   6   5   39.10    4.10
   6  -6  -5   24.40    3.10
   6  -6  -5   35.90    6.40
  -6   6   5   29.20    3.50
   5  -6  -5    9.60    2.70
   5  -6  -5   19.60    2.70
   5  -6  -5   18.10    2.70
  -5   6   5   19.10    2.80
   4  -6  -5  186.88   11.00
   4  -6  -5  183.78    6.80
   4  -6  -5  183.08    6.50
  -4   6   5  197.68    7.00
   3  -6  -5   33.10    3.10
   3  -6  -5   34.70    3.40
   3  -6  -5   30.70    4.80
   3  -6  -5   32.30    3.30
  -3   6   5   30.30    2.80
  -3   6   5   35.70    3.20
   2  -6  -5   -1.90    1.00
   2  -6  -5   -1.60    1.40
   2  -6  -5   -1.80    1.20
   2  -6  -5   -0.70    1.20
  -2   6   5   -0.90    1.40
  -2   6   5   -1.30    0.90
   1  -6  -5    0.20    1.00
   1  -6  -5    1.20    1.50
   1  -6  -5    0.00    1.10
   1  -6  -5   -1.00    1.30
  -1   6   5    1.30    1.60
  -1   6   5   -0.40    1.00
   0  -6  -5   36.80    3.50
   0  -6  -5   38.10    5.00
   0  -6  -5   30.20    3.60
   0   6   5   36.20    2.70
   0   6   5   40.30    3.50
   0   6   5   37.10    3.70
  -1  -6  -5    1.00    1.50
  -1  -6  -5    1.00    1.70
  -1  -6  -5    2.00    1.70
  -1  -6  -5   -0.50    0.90
   1   6   5   -0.10    1.30
   1   6   5    0.60    1.70
  -2  -6  -5   10.50    2.00
  -2  -6  -5   12.10    2.80
  -2  -6  -5    7.90    2.40
  -2  -6  -5   11.40    2.60
   2   6   5   12.20    2.30
   2   6   5   13.30    2.80
  -3  -6  -5   -0.40    2.00
  -3  -6  -5    2.90    1.90
  -3  -6  -5    4.40    1.90
  -3  -6  -5    5.20    2.50
   3   6   5    4.00    2.50
   3   6   5    4.20    1.80
  -4  -6  -5   -1.00    1.60
  -4  -6  -5   -2.40    1.80
  -4  -6  -5    3.10    2.00
   4   6   5    2.20    2.50
  -5  -6  -5   -2.70    2.20
  -5  -6  -5   -3.50    1.80
   5   6   5   -3.10    2.20
   9  -7  -5   -2.70    2.60
   9  -7  -5    3.50    2.10
  -9   7   5    2.20    2.90
   8  -7  -5   -0.70    2.40
  -8   7   5    1.80    2.50
   7  -7  -5   10.10    3.20
  -7   7   5   14.20    3.10
   6  -7  -5    4.50    2.30
  -6   7   5    9.00    2.60
   5  -7  -5    5.20    2.10
   5  -7  -5    1.90    1.30
  -5   7   5    5.90    2.10
   4  -7  -5    5.20    2.40
   4  -7  -5    5.70    1.70
  -4   7   5   12.60    2.50
   3  -7  -5    0.50    1.40
   3  -7  -5    3.30    1.90
   3  -7  -5   -1.10    1.20
   3  -7  -5    3.10    1.60
  -3   7   5    1.00    1.60
  -3   7   5   -1.60    1.10
   2  -7  -5    7.10    2.10
   2  -7  -5    5.40    2.30
   2  -7  -5    3.00    1.60
   2  -7  -5    7.60    1.90
  -2   7   5    4.80    1.90
  -2   7   5    5.20    2.00
   1  -7  -5    0.10    1.50
   1  -7  -5    1.00    1.70
   1  -7  -5    1.20    1.40
  -1   7   5    0.80    1.30
  -1   7   5    0.40    1.60
  -1   7   5    0.50    1.70
   0  -7  -5    0.20    1.60
   0  -7  -5    1.10    1.80
   0   7   5    0.60    1.80
   0   7   5   -0.90    1.40
   0   7   5   -0.10    1.40
  -1  -7  -5   -0.10    1.60
  -1  -7  -5    3.40    2.20
   1   7   5    1.00    1.90
   1   7   5    1.00    1.50
  -2  -7  -5    0.00    1.70
  -2  -7  -5   -1.50    1.30
   2   7   5    2.00    1.80
   2   7   5   -2.50    1.90
  -3  -7  -5   -3.70    2.00
  -3  -7  -5   -0.20    1.90
   3   7   5    1.30    1.60
   3   7   5    0.30    2.40
  -4  -7  -5    5.30    3.10
  -4  -7  -5    1.90    2.10
   4   7   5    3.80    3.00
   9  -8  -5   -3.00    2.70
   9  -8  -5    3.50    2.10
  -9   8   5   -1.80    2.50
   8  -8  -5    2.10    2.70
  -8   8   5   -1.30    2.20
   7  -8  -5    1.10    2.30
  -7   8   5    1.60    2.20
   6  -8  -5    0.00    2.10
  -6   8   5    0.50    2.00
   5  -8  -5   -1.20    1.30
   5  -8  -5   -0.10    1.90
  -5   8   5   -0.10    1.70
  -5   8   5    1.40    2.00
   4  -8  -5   18.80    3.30
   4  -8  -5    9.70    2.10
  -4   8   5   16.00    2.80
  -4   8   5   16.00    3.10
   3  -8  -5    7.30    2.00
   3  -8  -5    7.80    2.50
   3  -8  -5    4.80    2.60
  -3   8   5    6.90    2.10
  -3   8   5    9.70    2.40
   2  -8  -5    3.40    2.20
   2  -8  -5    2.70    1.80
   2  -8  -5    6.90    2.60
  -2   8   5    5.70    2.50
  -2   8   5    7.00    2.30
  -2   8   5    5.60    2.00
   1  -8  -5   -1.10    1.20
   1  -8  -5   -1.60    1.50
  -1   8   5    2.00    1.80
  -1   8   5    1.70    1.80
  -1   8   5    0.70    1.70
   0  -8  -5    0.60    1.90
   0  -8  -5   -0.40    1.30
   0   8   5    0.40    1.90
   0   8   5   -0.10    1.70
  -1  -8  -5   -0.80    1.80
  -1  -8  -5    0.70    1.60
   1   8   5    1.80    2.10
   1   8   5    1.00    1.70
  -2  -8  -5   -0.40    2.00
  -2  -8  -5   -0.60    2.20
   2   8   5   -1.10    2.30
   2   8   5    1.30    1.70
  -3  -8  -5    2.90    2.40
   8  -9  -5    1.70    2.30
  -8   9   5    0.40    2.40
  -8   9   5   -2.10    2.40
   7  -9  -5    1.40    2.50
  -7   9   5   -2.00    2.20
  -7   9   5   -0.20    2.20
   6  -9  -5    7.80    3.30
  -6   9   5    8.70    3.00
  -6   9   5   14.70    3.00
   5  -9  -5    1.70    1.90
   5  -9  -5   -0.40    2.40
  -5   9   5    1.10    1.90
  -5   9   5    1.40    2.30
   4  -9  -5    3.30    2.50
   4  -9  -5   -0.30    1.60
   4  -9  -5   -0.90    1.40
  -4   9   5    0.90    1.90
  -4   9   5    1.60    1.80
   3  -9  -5    1.60    2.00
   3  -9  -5   -0.10    1.60
   3  -9  -5    0.80    2.20
  -3   9   5    2.60    2.30
  -3   9   5    0.40    1.70
  -3   9   5   -1.50    2.30
   2  -9  -5    2.10    2.30
   2  -9  -5    3.90    2.10
  -2   9   5    0.40    2.00
  -2   9   5    2.70    1.90
  -2   9   5    0.80    2.20
   1  -9  -5   -1.90    1.70
   1  -9  -5   -1.60    2.00
  -1   9   5   -0.40    1.80
  -1   9   5    0.40    1.80
   0  -9  -5    1.60    2.20
   0  -9  -5    0.60    2.20
   0   9   5    0.90    1.50
   0   9   5   -0.40    2.00
  -1  -9  -5    0.10    2.10
  -1  -9  -5   -2.40    2.20
   1   9   5    1.70    2.50
   1   9   5    1.50    2.00
   6 -10  -5    1.80    2.70
   6 -10  -5    2.30    2.80
  -6  10   5    3.00    2.10
  -6  10   5    3.50    2.70
   5 -10  -5    1.20    2.60
   5 -10  -5    1.40    2.30
  -5  10   5    4.00    3.30
  -5  10   5    2.20    2.40
   4 -10  -5   -2.30    1.60
   4 -10  -5    1.70    2.40
   4 -10  -5    0.00    2.10
  -4  10   5    2.20    2.30
  -4  10   5   -0.40    2.50
  -4  10   5    0.40    1.80
   3 -10  -5    2.70    2.60
   3 -10  -5    6.80    2.50
   3 -10  -5   14.30    3.30
  -3  10   5    8.40    2.40
  -3  10   5    9.50    3.20
  -3  10   5   10.70    3.10
   2 -10  -5   -0.90    1.90
   2 -10  -5   -1.20    1.60
  -2  10   5   -0.70    1.80
  -2  10   5    1.60    2.20
   1 -10  -5    1.70    2.50
   1 -10  -5    0.80    2.30
  -1  10   5    2.30    2.00
  -1  10   5    0.70    2.20
   1  11  -6    5.00    2.70
  -1 -11   6   -0.50    1.60
  -1 -11   6    1.60    1.40
   0  11  -6    2.80    2.60
   0 -11   6   -1.60    1.00
   0 -11   6    2.00    1.50
   1 -11   6    0.60    1.50
   1 -11   6   -1.00    1.20
   1 -11   6    2.10    1.40
   2 -11   6    5.10    1.70
   2 -11   6    3.40    2.00
   2 -11   6    6.20    1.90
   2 -11   6    2.90    1.40
   2 -11   6    5.20    1.80
   3 -11   6    3.30    1.50
   3 -11   6    2.20    1.80
   3 -11   6    3.70    1.70
   3 -11   6    4.00    1.80
   3 -11   6    2.60    1.50
   4 -11   6    1.10    1.50
   4 -11   6    5.00    2.20
  -5  11  -6   -0.20    3.80
   5 -11   6    0.50    1.80
   3  10  -6    1.60    1.90
  -3 -10   6   -1.50    1.50
  -3 -10   6    3.00    2.30
   2  10  -6   -1.80    2.10
  -2 -10   6   -1.10    1.20
  -2 -10   6    1.00    1.70
   1  10  -6    0.90    2.20
  -1 -10   6    2.90    1.60
  -1 -10   6    4.70    1.90
   0  10  -6    3.40    2.30
   0 -10   6    4.60    1.70
   0 -10   6    5.20    1.60
   0 -10   6    4.30    1.70
   1 -10   6    1.10    1.20
   1 -10   6   -0.60    1.00
   1 -10   6    0.60    1.10
   2 -10   6    1.00    1.20
   2 -10   6    1.50    1.40
   2 -10   6    0.90    1.10
   2 -10   6   -0.60    1.00
   2 -10   6    0.60    1.50
   3 -10   6   -0.80    1.10
   3 -10   6    0.10    1.00
   3 -10   6    1.40    1.40
  -4  10  -6    1.40    2.60
   4 -10   6    1.60    1.10
   4 -10   6    3.50    1.70
   4 -10   6    1.30    1.60
  -5  10  -6    3.50    3.70
   5 -10   6    2.60    2.00
  -6  10  -6    0.90    3.30
   6 -10   6    1.70    2.50
   4   9  -6    4.00    2.50
   4   9  -6    2.40    1.80
  -4  -9   6    0.60    1.70
  -4  -9   6    1.60    1.70
   3   9  -6    0.40    1.30
   3   9  -6   -1.40    2.10
  -3  -9   6    0.20    1.30
  -3  -9   6   -1.90    1.20
   2   9  -6    1.80    2.20
   2   9  -6    0.60    1.00
  -2  -9   6   -2.30    1.30
  -2  -9   6   -0.30    1.30
   1   9  -6    2.60    2.10
  -1  -9   6    3.70    1.70
  -1  -9   6    2.10    1.20
  -1  -9   6    1.00    1.30
   0   9  -6    6.40    2.50
   0  -9   6    2.80    1.50
   0  -9   6    5.80    1.80
   0  -9   6    4.30    1.60
  -1   9  -6    6.60    2.50
   1  -9   6    3.70    1.50
   1  -9   6    3.30    1.30
   1  -9   6    3.30    1.40
   1  -9   6    3.20    1.40
   2  -9   6    1.60    1.30
   2  -9   6    3.40    1.50
   2  -9   6    2.00    1.40
  -3   9  -6    7.80    3.00
   3  -9   6    1.80    1.40
   3  -9   6    3.20    1.70
  -4   9  -6   15.10    3.50
   4  -9   6    7.80    2.10
   4  -9   6   10.20    2.70
  -5   9  -6   17.60    4.30
   5  -9   6   16.40    3.30
  -6   9  -6    1.10    1.20
  -6   9  -6    3.10    3.30
   6  -9   6    0.60    1.70
  -7   9  -6    1.60    3.30
  -7   9  -6    1.90    1.60
   7  -9   6    4.40    2.70
   6   8  -6    3.30    2.40
  -6  -8   6    2.90    2.30
  -6  -8   6   -0.70    2.10
   5   8  -6   -1.20    1.90
  -5  -8   6    1.40    1.70
  -5  -8   6    0.80    1.90
   4   8  -6    1.50    1.70
  -4  -8   6    0.50    1.80
  -4  -8   6    0.30    1.10
   3   8  -6    9.00    2.00
   3   8  -6    7.00    2.40
  -3  -8   6    8.50    1.90
  -3  -8   6    6.30    2.20
   2   8  -6   18.50    3.30
   2   8  -6   20.50    2.10
  -2  -8   6   14.60    2.50
  -2  -8   6   19.90    2.40
  -2  -8   6   12.40    2.50
   1   8  -6    5.30    0.90
   1   8  -6    4.10    2.20
  -1  -8   6    3.90    1.50
  -1  -8   6    3.80    1.30
   0   8  -6   28.90    3.50
   0  -8   6   25.80    3.00
   0  -8   6   20.30    2.80
  -1   8  -6    1.30    1.40
   1  -8   6    0.30    1.20
   1  -8   6    2.30    1.20
   1  -8   6    0.60    1.20
   2  -8   6   26.10    3.80
   2  -8   6   25.80    2.80
  -3   8  -6   -0.10    2.00
   3  -8   6   -1.40    1.30
   3  -8   6    0.10    1.00
  -4   8  -6   25.70    4.30
  -4   8  -6   23.40    1.40
   4  -8   6   13.60    2.70
   4  -8   6   24.50    3.90
  -5   8  -6   -0.70    2.60
  -5   8  -6    0.60    1.10
   5  -8   6   -1.40    1.70
  -6   8  -6   -0.10    1.40
  -6   8  -6   -3.70    2.60
   6  -8   6    0.60    2.00
  -7   8  -6    1.40    1.80
  -7   8  -6    0.70    3.00
   7  -8   6   -1.40    2.00
  -8   8  -6    0.30    3.10
  -8   8  -6    0.40    2.00
   8  -8   6    1.30    2.30
   6   7  -6   -1.00    1.90
  -6  -7   6    3.40    2.30
  -6  -7   6    1.30    1.90
   5   7  -6   -0.60    1.90
  -5  -7   6    1.70    1.40
  -5  -7   6   -0.80    1.70
   4   7  -6    7.00    2.20
  -4  -7   6    3.60    1.90
  -4  -7   6    3.50    1.80
   3   7  -6    2.70    1.60
  -3  -7   6    2.10    1.30
  -3  -7   6    0.70    1.30
  -3  -7   6    0.20    1.00
   2   7  -6   14.10    1.90
   2   7  -6   12.40    2.70
  -2  -7   6    5.70    1.80
  -2  -7   6    8.40    1.50
   1   7  -6   29.80    1.70
   1   7  -6   34.80    3.50
   1   7  -6   29.30    1.80
  -1  -7   6   29.20    3.20
  -1  -7   6   24.60    2.70
   0   7  -6    8.40    2.20
   0  -7   6    6.80    1.50
   0  -7   6   10.20    1.80
   0  -7   6    8.80    1.60
  -1   7  -6    3.20    1.80
   1  -7   6    3.60    1.40
   1  -7   6    1.40    1.20
   2  -7   6   75.99    5.30
  -3   7  -6  189.98    8.20
  -3   7  -6  174.18    4.10
  -3   7  -6  180.68    4.10
   3  -7   6  187.18    8.50
   3  -7   6  195.08    9.10
  -4   7  -6   73.29    5.70
  -4   7  -6   77.09    3.30
   4  -7   6   81.79    6.10
   4  -7   6   80.39    5.60
  -5   7  -6   10.20    3.30
  -5   7  -6    9.70    1.90
   5  -7   6    7.40    2.50
  -6   7  -6   -0.40    2.50
  -6   7  -6    0.60    1.60
   6  -7   6    1.60    2.10
  -7   7  -6    0.20    1.90
  -7   7  -6    1.40    2.70
   7  -7   6   -2.60    2.00
  -8   7  -6    3.10    2.50
  -8   7  -6    2.20    2.80
   8  -7   6   -0.30    2.70
   7   6  -6    0.90    2.40
  -7  -6   6   -1.10    1.50
  -7  -6   6    3.20    2.10
   6   6  -6   -3.40    1.90
  -6  -6   6   -1.50    1.70
  -6  -6   6    0.70    1.70
   5   6  -6   49.70    4.60
  -5  -6   6   44.60    4.80
  -5  -6   6   44.20    4.20
   4   6  -6   55.79    4.20
  -4  -6   6   48.10    3.20
  -4  -6   6   53.29    4.40
  -4  -6   6   51.79    4.40
   3   6  -6  178.28    6.10
  -3  -6   6  177.68    7.40
  -3  -6   6  173.68    5.80
  -3  -6   6  170.08    5.50
   2   6  -6    0.80    0.90
   2   6  -6    0.00    1.00
   2   6  -6    0.10    1.40
  -2  -6   6    0.00    0.90
  -2  -6   6    0.70    0.70
  -2  -6   6   -0.20    0.90
   1   6  -6   30.90    1.70
   1   6  -6   31.90    3.10
   1   6  -6   35.10    2.00
  -1  -6   6   36.10    3.10
  -1  -6   6   36.00    2.70
  -1  -6   6   34.50    1.50
  -1  -6   6   36.10    2.70
   0   6  -6    6.50    0.80
   0   6  -6    8.70    0.90
   0   6  -6    8.20    2.00
   0  -6   6    8.00    1.50
   0  -6   6    6.60    1.30
   0  -6   6    6.20    1.50
  -1   6  -6   -0.10    0.30
  -1   6  -6    0.30    0.40
  -1   6  -6   -0.30    1.20
   1  -6   6    0.50    0.90
   1  -6   6    0.10    1.00
  -2   6  -6   77.29    2.30
  -2   6  -6   80.19    2.30
   2  -6   6   82.89    5.20
   2  -6   6   75.49    1.50
  -3   6  -6  508.15   10.10
  -3   6  -6  473.95   13.20
   3  -6   6  508.75   15.70
   3  -6   6  477.55    9.60
   3  -6   6  496.65   15.20
  -4   6  -6    3.20    2.30
  -4   6  -6    3.00    1.40
  -4   6  -6    2.70    1.30
   4  -6   6    1.40    1.60
   4  -6   6    1.20    0.90
  -5   6  -6   27.30    3.90
  -5   6  -6   27.80    3.00
   5  -6   6   35.80    5.20
  -6   6  -6   29.00    3.50
  -6   6  -6   26.00    4.10
   6  -6   6   17.90    3.50
  -7   6  -6   44.60    4.90
  -7   6  -6   52.19    4.40
   7  -6   6   48.70    7.00
  -8   6  -6    2.40    2.40
  -8   6  -6   -0.60    2.30
   8  -6   6   -0.90    1.90
   8   5  -6   -2.30    2.60
  -8  -5   6    1.90    1.80
  -8  -5   6   -1.10    2.20
   7   5  -6   -1.90    2.30
  -7  -5   6   -2.80    1.80
  -7  -5   6   -1.00    1.40
   6   5  -6   12.40    3.10
  -6  -5   6    9.20    2.50
  -6  -5   6    8.50    2.20
  -6  -5   6    9.90    2.20
   5   5  -6    5.30    2.20
  -5  -5   6    4.10    1.40
  -5  -5   6    2.40    1.90
  -5  -5   6    1.10    1.40
  -5  -5   6    3.50    1.70
   4   5  -6  243.68    7.90
   4   5  -6  229.88    8.30
  -4  -5   6  223.68    6.80
  -4  -5   6  224.08    7.20
  -4  -5   6  219.48    8.20
   3   5  -6    0.10    1.10
   3   5  -6    1.40    1.30
  -3  -5   6    0.50    1.00
  -3  -5   6   -0.80    0.50
  -3  -5   6    0.80    0.40
  -3  -5   6    0.20    0.90
  -3  -5   6    1.00    0.90
   2   5  -6    0.30    1.00
   2   5  -6   -0.80    0.80
  -2  -5   6   -0.20    1.00
  -2  -5   6    1.20    0.80
  -2  -5   6   -0.80    0.90
  -2  -5   6    0.50    0.40
   1   5  -6   19.40    2.40
   1   5  -6   22.50    1.70
  -1  -5   6   17.90    2.10
  -1  -5   6   22.60    2.30
  -1  -5   6   24.10    2.10
  -1  -5   6   20.90    1.40
   0   5  -6  184.98    4.40
   0   5  -6  183.38    4.30
   0   5  -6  192.28    6.50
   0  -5   6  192.38    6.60
   0  -5   6  186.08    4.10
   0  -5   6  195.38    6.20
   0  -5   6  181.88    4.00
  -1   5  -6    1.70    1.30
  -1   5  -6    1.10    0.70
  -1   5  -6    0.50    0.60
   1  -5   6   -0.20    0.70
   1  -5   6    0.80    0.40
   1  -5   6    0.10    0.80
   1  -5   6    0.60    0.40
  -2   5  -6    2.40    0.90
   2  -5   6    1.40    0.60
   2  -5   6    1.80    0.50
   2  -5   6    1.00    1.00
  -3   5  -6    8.60    1.40
  -3   5  -6   11.30    2.50
  -3   5  -6    8.30    1.40
   3  -5   6    6.80    1.20
   3  -5   6    5.50    1.70
   3  -5   6    9.00    1.70
  -4   5  -6    0.50    1.20
  -4   5  -6    1.60    1.80
  -4   5  -6    1.60    1.10
   4  -5   6    0.90    0.90
   4  -5   6    1.30    1.50
   4  -5   6    0.00    0.50
  -5   5  -6    2.50    1.80
  -5   5  -6    0.50    1.90
   5  -5   6    0.80    1.20
   5  -5   6   -1.10    1.60
  -6   5  -6    3.20    2.00
  -6   5  -6    3.00    2.50
   6  -5   6    2.20    2.20
  -7   5  -6   22.40    3.70
  -7   5  -6   15.70    3.20
   7  -5   6   14.60    3.60
  -8   5  -6    7.30    3.00
  -8   5  -6    6.40    3.00
   8  -5   6    1.70    2.80
   9  -5   6   -1.00    3.30
   8   4  -6    0.90    2.60
  -8  -4   6   -4.40    1.90
  -8  -4   6   -3.90    2.10
  -8  -4   6    1.20    1.60
   7   4  -6   19.20    3.60
  -7  -4   6   22.80    3.60
  -7  -4   6   11.20    2.80
  -7  -4   6   14.40    2.40
   6   4  -6    5.90    2.50
  -6  -4   6    5.10    1.60
  -6  -4   6    5.80    1.80
  -6  -4   6    4.90    1.50
  -6  -4   6    9.30    2.40
   5   4  -6   -2.30    1.50
  -5  -4   6    1.40    1.30
  -5  -4   6    0.60    1.10
  -5  -4   6    0.10    1.30
   4   4  -6    0.40    1.30
   4   4  -6    1.60    1.50
  -4  -4   6    0.90    1.10
  -4  -4   6    1.20    1.30
  -4  -4   6    1.20    1.20
   3   4  -6    5.30    1.40
   3   4  -6    7.10    1.60
  -3  -4   6    5.00    1.30
  -3  -4   6    3.10    1.20
  -3  -4   6    4.20    1.20
   2   4  -6    2.80    1.00
   2   4  -6    2.70    1.20
  -2  -4   6    3.90    1.10
  -2  -4   6    2.40    0.50
  -2  -4   6    3.90    1.00
  -2  -4   6    1.90    1.00
   1   4  -6   44.60    2.10
   1   4  -6   41.60    2.20
   1   4  -6   42.90    2.70
  -1  -4   6   47.00    2.50
  -1  -4   6   37.10    2.80
  -1  -4   6   39.80    2.50
  -1  -4   6   39.60    1.90
   0   4  -6  404.26   10.00
   0   4  -6  402.66    8.30
   0   4  -6  405.66    8.40
   0  -4   6  414.76   10.90
   0  -4   6  406.36    8.20
   0  -4   6  402.56    8.50
   0  -4   6  408.06    9.90
  -1   4  -6    2.90    0.90
  -1   4  -6    4.20    0.90
  -1   4  -6    2.40    1.20
   1  -4   6    2.20    1.00
   1  -4   6    3.20    1.00
   1  -4   6    4.30    0.80
  -2   4  -6    2.90    1.00
  -2   4  -6    1.60    1.00
   2  -4   6    2.20    1.20
   2  -4   6    2.70    0.70
   2  -4   6    1.70    0.80
   2  -4   6    2.50    1.10
  -3   4  -6    1.00    1.40
  -3   4  -6    0.40    1.00
  -3   4  -6    0.00    1.00
   3  -4   6    0.60    0.60
   3  -4   6    1.90    1.30
   3  -4   6    0.30    0.80
   3  -4   6    0.50    0.30
  -4   4  -6   31.00    3.10
  -4   4  -6   34.30    2.80
  -4   4  -6   31.50    2.80
   4  -4   6   26.10    3.50
   4  -4   6   30.70    2.50
  -5   4  -6    0.90    1.60
  -5   4  -6   -1.50    1.40
   5  -4   6   -0.20    1.60
   5  -4   6    0.20    1.20
  -6   4  -6   21.50    3.20
  -6   4  -6   23.80    3.20
   6  -4   6   23.90    3.00
   6  -4   6   15.80    3.20
  -7   4  -6    2.30    1.90
  -7   4  -6    3.10    2.40
   7  -4   6   -1.10    2.30
   7  -4   6    0.90    1.90
  -8   4  -6    2.60    2.80
   8  -4   6   -2.40    2.60
  -9   4  -6   -0.10    2.80
   9  -4   6   -2.50    3.00
   9   3  -6    1.20    2.80
  -9  -3   6    2.20    2.80
  -9  -3   6    0.80    2.00
   8   3  -6   -1.80    2.40
  -8  -3   6    4.50    2.00
  -8  -3   6    1.60    1.40
  -8  -3   6    1.40    2.40
   7   3  -6   -0.70    2.10
  -7  -3   6    2.20    2.10
  -7  -3   6   -1.20    1.20
  -7  -3   6    1.70    1.30
   6   3  -6   78.99    5.40
  -6  -3   6   88.19    4.60
  -6  -3   6   86.49    5.10
  -6  -3   6   89.89    5.70
  -6  -3   6   87.59    5.00
   5   3  -6    1.60    1.70
  -5  -3   6    0.00    1.00
  -5  -3   6    0.10    1.30
  -5  -3   6   -0.40    1.00
   4   3  -6   -0.60    1.30
  -4  -3   6    0.40    1.10
  -4  -3   6    0.20    1.10
  -4  -3   6    2.30    1.10
   3   3  -6   56.79    3.30
   3   3  -6   59.09    3.10
  -3  -3   6   60.39    3.00
  -3  -3   6   57.09    3.50
  -3  -3   6   57.19    3.20
   2   3  -6  126.89    4.10
   2   3  -6  131.89    4.40
  -2  -3   6  127.29    4.60
  -2  -3   6  126.49    3.30
  -2  -3   6  130.79    4.90
  -2  -3   6  131.59    4.20
   1   3  -6   16.40    1.60
   1   3  -6   15.60    1.40
   1   3  -6   15.10    1.60
  -1  -3   6   13.10    1.60
  -1  -3   6   15.30    1.40
  -1  -3   6   16.00    2.70
  -1  -3   6   17.50    1.60
   0   3  -6   21.10    1.60
   0   3  -6   19.10    1.90
   0   3  -6   19.20    2.00
   0   3  -6   16.90    1.20
   0   3  -6   20.70    1.70
   0  -3   6   18.40    1.40
   0  -3   6   21.70    2.10
   0  -3   6   19.70    2.20
   0  -3   6   21.50    2.60
  -1   3  -6   21.70    1.80
  -1   3  -6   19.80    1.70
   1  -3   6   22.10    2.10
   1  -3   6   21.00    1.40
   1  -3   6   21.80    1.60
   1  -3   6   24.50    2.60
   1  -3   6   24.60    2.30
  -2   3  -6   12.00    1.60
  -2   3  -6    9.10    1.40
   2  -3   6   11.40    1.20
   2  -3   6   11.30    1.60
   2  -3   6    6.80    1.60
   2  -3   6   11.00    0.90
   2  -3   6   11.90    0.80
   2  -3   6   11.20    1.40
   2  -3   6    8.30    1.40
  -3   3  -6   64.39    3.40
  -3   3  -6   63.69    3.30
   3  -3   6   60.49    2.20
   3  -3   6   64.39    3.30
   3  -3   6   62.19    4.70
  -4   3  -6    3.00    1.50
  -4   3  -6    2.30    1.50
   4  -3   6    2.10    1.30
   4  -3   6    0.70    1.10
  -5   3  -6    1.80    1.50
  -5   3  -6    0.10    1.60
   5  -3   6    2.10    1.80
   5  -3   6    3.10    1.60
  -6   3  -6    3.40    2.20
  -6   3  -6    4.50    1.80
   6  -3   6    3.10    2.00
   6  -3   6    2.90    1.90
  -7   3  -6   -2.10    1.50
  -7   3  -6   -1.10    2.20
   7  -3   6   -1.20    1.80
   7  -3   6   -3.20    2.20
  -8   3  -6    2.80    2.80
   8  -3   6    0.90    2.20
   8  -3   6   -3.90    2.50
   9   2  -6   -0.50    2.70
  -9  -2   6   -1.40    2.20
  -9  -2   6    4.20    2.90
   8   2  -6    0.00    2.30
  -8  -2   6    1.30    2.40
  -8  -2   6    1.30    2.10
  -8  -2   6    1.70    1.20
   7   2  -6   -0.10    2.00
  -7  -2   6    0.00    1.10
  -7  -2   6   -0.30    1.70
  -7  -2   6    0.50    1.90
   6   2  -6   18.80    1.40
   6   2  -6   20.10    3.20
  -6  -2   6   14.90    2.30
  -6  -2   6   23.70    3.20
  -6  -2   6   14.70    2.20
   5   2  -6    6.50    2.00
  -5  -2   6    7.90    1.90
  -5  -2   6    8.50    1.80
  -5  -2   6    6.10    1.50
   4   2  -6    0.20    1.40
  -4  -2   6    0.20    1.10
  -4  -2   6    0.50    1.00
  -4  -2   6    0.20    0.90
   3   2  -6   99.39    3.90
   3   2  -6   97.79    4.10
  -3  -2   6   97.89    4.20
  -3  -2   6   93.39    3.90
  -3  -2   6   96.19    4.00
   2   2  -6   16.80    1.10
   2   2  -6   17.30    1.90
   2   2  -6   15.90    1.70
  -2  -2   6   13.60    1.80
  -2  -2   6   17.00    1.20
  -2  -2   6   18.10    1.70
  -2  -2   6   19.20    2.00
   1   2  -6   73.79    2.90
   1   2  -6   68.29    2.90
   1   2  -6   63.89    2.90
   1   2  -6   68.69    3.00
  -1  -2   6   71.59    2.90
  -1  -2   6   74.69    4.40
  -1  -2   6   71.99    3.00
  -1  -2   6   69.19    3.20
   0   2  -6  163.18    5.60
   0   2  -6  167.68    4.90
   0   2  -6  173.78    4.90
   0   2  -6  170.98    4.80
   0   2  -6  172.08    4.50
   0  -2   6  164.18    4.70
   0  -2   6  168.88    6.30
   0  -2   6  177.78    5.90
   0  -2   6  167.48    5.30
  -1   2  -6   76.99    3.20
  -1   2  -6   80.29    3.30
   1  -2   6   74.69    3.00
   1  -2   6   81.69    4.10
   1  -2   6   76.39    2.90
   1  -2   6   75.69    3.10
   1  -2   6   78.99    3.60
   1  -2   6   83.49    3.20
  -2   2  -6   23.50    2.30
  -2   2  -6   23.10    2.10
   2  -2   6   21.90    2.90
   2  -2   6   22.40    2.00
   2  -2   6   21.10    2.20
  -3   2  -6   22.90    2.50
  -3   2  -6   23.90    2.80
   3  -2   6   23.50    2.40
   3  -2   6   24.40    2.30
   3  -2   6   21.50    3.40
   3  -2   6   22.30    1.00
  -4   2  -6   23.30    2.80
  -4   2  -6   20.70    2.90
   4  -2   6   23.30    3.90
   4  -2   6   17.20    2.40
  -5   2  -6   -1.20    1.30
  -5   2  -6    1.60    1.90
  -5   2  -6    0.00    1.40
   5  -2   6   -1.10    1.60
   5  -2   6    2.90    1.80
  -6   2  -6   -0.40    2.00
  -6   2  -6   -1.80    1.20
  -6   2  -6   -2.60    1.30
   6  -2   6    0.40    1.80
   6  -2   6   -1.20    2.00
  -7   2  -6    0.40    2.40
  -7   2  -6   -0.60    1.60
   7  -2   6    0.60    2.00
   7  -2   6    4.40    2.40
  -8   2  -6   -1.60    2.60
   8  -2   6    0.70    2.40
   8  -2   6   -5.90    2.50
  10   1  -6   -1.10    2.80
 -10  -1   6    1.40    3.20
 -10  -1   6    0.20    2.60
   9   1  -6   -0.80    2.70
  -9  -1   6   -3.10    1.90
  -9  -1   6   -1.00    2.30
   8   1  -6    0.20    2.30
  -8  -1   6   -3.70    1.70
  -8  -1   6   -0.90    0.80
  -8  -1   6   -3.10    1.50
   7   1  -6    4.80    1.20
   7   1  -6    9.10    2.80
  -7  -1   6    8.30    2.20
  -7  -1   6    8.60    1.60
  -7  -1   6    9.30    2.40
   6   1  -6   21.20    2.00
   6   1  -6   21.40    3.20
  -6  -1   6   29.50    3.40
  -6  -1   6   26.20    3.00
  -6  -1   6   20.90    2.70
   5   1  -6   28.60    1.70
   5   1  -6   31.30    3.30
   5   1  -6   27.30    4.40
  -5  -1   6   31.80    2.90
  -5  -1   6   31.50    2.90
  -5  -1   6   28.00    2.90
   4   1  -6   10.30    2.10
   4   1  -6   12.50    1.20
   4   1  -6    6.60    1.80
   4   1  -6   13.00    1.10
  -4  -1   6   13.60    2.10
  -4  -1   6   15.10    2.10
  -4  -1   6   10.90    1.70
   3   1  -6  335.97    8.70
   3   1  -6  338.27    8.40
   3   1  -6  331.67    7.70
   3   1  -6  322.57   12.50
  -3  -1   6  327.37    8.50
  -3  -1   6  342.97    8.50
  -3  -1   6  335.37    8.40
   2   1  -6   15.80    1.50
   2   1  -6   11.50    1.70
   2   1  -6   15.00    1.70
  -2  -1   6   15.00    1.70
  -2  -1   6   13.80    2.20
  -2  -1   6   14.30    1.60
  -2  -1   6   13.90    1.60
   1   1  -6    0.00    0.60
   1   1  -6    1.60    1.00
   1   1  -6   -1.30    0.80
   1   1  -6    0.70    0.90
  -1  -1   6    0.00    0.70
  -1  -1   6   -0.40    0.80
  -1  -1   6    0.30    0.60
  -1  -1   6    0.20    0.80
   0   1  -6    4.90    1.20
   0   1  -6    4.70    1.10
   0   1  -6    6.40    1.30
   0   1  -6    2.60    0.90
   0   1  -6    5.60    0.90
   0   1  -6    2.60    0.90
   0  -1   6    3.30    0.70
   0  -1   6    3.80    1.10
   0  -1   6    6.50    1.20
   0  -1   6    4.10    1.10
  -1   1  -6  220.88    7.00
  -1   1  -6  223.38    6.30
  -1   1  -6  223.88    6.20
  -1   1  -6  219.58    6.60
   1  -1   6  221.98    6.20
   1  -1   6  215.48    7.70
   1  -1   6  216.08    5.50
   1  -1   6  219.28    6.20
   1  -1   6  223.58    6.50
   1  -1   6  215.98    6.40
  -2   1  -6   14.60    0.90
  -2   1  -6   11.10    1.70
  -2   1  -6   15.20    2.10
   2  -1   6   14.00    1.90
   2  -1   6   14.80    2.40
   2  -1   6   12.00    1.80
   2  -1   6   15.00    1.50
  -3   1  -6    5.30    1.50
  -3   1  -6    5.90    1.70
   3  -1   6    4.50    1.70
   3  -1   6    6.40    1.70
   3  -1   6    7.30    1.40
  -4   1  -6   -0.10    0.40
  -4   1  -6    0.10    1.10
  -4   1  -6   -0.30    1.50
  -4   1  -6    0.40    0.30
   4  -1   6   -2.10    0.80
   4  -1   6    0.50    1.50
   4  -1   6    1.20    1.60
  -5   1  -6    0.60    1.40
  -5   1  -6    1.80    1.60
   5  -1   6    1.50    2.00
   5  -1   6    0.00    1.00
   5  -1   6   -0.30    1.70
  -6   1  -6    1.10    2.40
  -6   1  -6   -1.00    1.70
   6  -1   6    2.00    2.00
   6  -1   6    2.70    1.40
   6  -1   6    2.80    2.40
  -7   1  -6    3.60    1.90
  -7   1  -6    9.30    3.10
   7  -1   6    7.40    1.80
   7  -1   6   12.30    3.10
   7  -1   6    1.80    2.80
  -8   1  -6    7.50    3.50
   8  -1   6   -5.00    2.60
   8  -1   6    2.00    2.70
  10   0  -6   13.10    4.00
 -10   0   6   13.20    4.00
 -10   0   6    6.20    2.90
   9   0  -6   -2.30    2.70
  -9   0   6   -1.40    1.40
  -9   0   6    0.00    2.50
   8   0  -6    2.90    2.50
  -8   0   6    0.60    1.80
  -8   0   6    1.30    1.00
  -8   0   6    2.00    2.40
   7   0  -6    6.00    1.30
   7   0  -6   10.90    2.90
   7   0  -6    2.70    2.30
  -7   0   6   11.70    2.90
  -7   0   6    5.80    1.90
   6   0  -6    0.30    0.70
   6   0  -6    0.80    1.80
   6   0  -6    0.10    1.70
  -6   0   6    0.10    0.90
  -6   0   6    0.20    1.70
  -6   0   6    0.50    1.20
   5   0  -6   22.00    3.00
   5   0  -6   24.20    2.00
  -5   0   6   22.30    2.80
  -5   0   6   22.90    2.80
  -5   0   6   27.60    2.60
   4   0  -6  146.39    8.50
   4   0  -6  155.18    5.70
  -4   0   6  147.79    5.50
  -4   0   6  143.49    5.00
  -4   0   6  155.78    5.50
   3   0  -6   34.20    2.10
   3   0  -6   31.90    4.10
   3   0  -6   28.10    2.50
   3   0  -6   30.40    2.20
  -3   0   6   32.40    2.60
  -3   0   6   30.80    2.60
  -3   0   6   30.60    2.10
  -3   0   6   32.90    2.50
   2   0  -6   34.30    2.50
   2   0  -6   37.10    2.40
   2   0  -6   37.00    3.50
  -2   0   6   38.40    2.30
  -2   0   6   34.50    3.30
  -2   0   6   38.70    2.00
  -2   0   6   38.90    2.40
   1   0  -6   14.90    1.10
   1   0  -6   19.10    2.20
   1   0  -6   13.80    1.70
   1   0  -6   18.50    2.60
   1   0  -6   15.20    1.70
   1   0  -6   11.10    1.60
  -1   0   6   14.30    2.00
  -1   0   6   17.90    2.10
  -1   0   6   15.10    1.60
  -1   0   6   16.60    1.80
   0   0  -6   49.10    3.30
   0   0  -6   50.79    3.40
   0   0  -6   55.09    2.90
   0   0  -6   53.09    2.90
   0   0  -6   52.99    2.80
   0   0   6   50.19    2.60
   0   0   6   53.89    3.50
   0   0   6   50.89    3.10
   0   0   6   47.60    2.70
  -1   0  -6  172.38    6.10
  -1   0  -6  175.08    5.70
  -1   0  -6  165.28    6.00
   1   0   6  172.48    5.20
   1   0   6  173.48    5.60
   1   0   6  173.48    7.00
   1   0   6  171.68    4.30
  -2   0  -6    0.70    1.10
  -2   0  -6    0.30    1.20
  -2   0  -6    0.80    0.50
   2   0   6    0.50    1.20
   2   0   6   -0.10    0.80
   2   0   6    0.80    1.20
   2   0   6    1.30    0.80
  -3   0  -6   10.50    1.90
  -3   0  -6   10.40    2.20
  -3   0  -6   12.70    1.70
   3   0   6    8.50    2.00
   3   0   6   11.70    2.10
   3   0   6   13.50    0.80
   3   0   6   11.50    1.60
  -4   0  -6    3.40    1.60
  -4   0  -6    1.80    2.00
  -4   0  -6    2.10    1.00
   4   0   6    4.50    2.00
   4   0   6    4.70    1.20
   4   0   6    1.70    1.80
  -5   0  -6    8.50    2.10
  -5   0  -6   13.00    2.80
   5   0   6   12.40    1.80
   5   0   6    4.10    2.40
   5   0   6   10.30    2.80
  -6   0  -6   -0.10    1.60
  -6   0  -6    2.40    2.60
   6   0   6    2.60    2.40
   6   0   6    2.10    1.30
   6   0   6   -0.40    2.40
  -7   0  -6    1.00    2.10
  -7   0  -6    5.20    3.10
   7   0   6    5.10    2.90
   7   0   6    0.90    2.80
  -8   0  -6    4.50    3.40
   8   0   6   -5.10    2.70
   8   0   6    1.10    2.80
  10  -1  -6    6.40    3.50
 -10   1   6    0.70    1.90
 -10   1   6    4.60    3.30
   9  -1  -6   -1.10    2.40
  -9   1   6    1.20    2.60
  -9   1   6    0.30    2.00
   8  -1  -6    6.80    2.90
   8  -1  -6    6.80    1.60
   8  -1  -6    8.70    3.00
  -8   1   6   13.10    3.20
  -8   1   6   10.50    2.50
   7  -1  -6    5.70    2.60
   7  -1  -6    7.30    2.40
   7  -1  -6    6.60    1.50
  -7   1   6   14.90    3.00
  -7   1   6    8.20    1.90
   6  -1  -6   -0.80    1.70
   6  -1  -6    0.70    0.80
   6  -1  -6   -1.70    1.60
  -6   1   6    2.10    1.80
  -6   1   6    0.00    1.10
   5  -1  -6   19.30    2.80
   5  -1  -6   19.50    3.80
  -5   1   6   13.40    2.10
  -5   1   6   16.90    2.10
  -5   1   6   17.80    2.60
  -5   1   6   13.50    1.90
   4  -1  -6  425.76   10.80
   4  -1  -6  422.26   15.80
  -4   1   6  422.86   10.70
  -4   1   6  442.26   10.80
  -4   1   6  420.76    9.60
  -4   1   6  429.46   10.20
   3  -1  -6   59.89    3.40
   3  -1  -6   59.29    5.10
   3  -1  -6   61.19    3.30
  -3   1   6   58.99    2.50
  -3   1   6   57.29    3.10
  -3   1   6   56.39    3.20
  -3   1   6   54.29    3.10
   2  -1  -6   32.50    3.30
   2  -1  -6   35.20    2.60
   2  -1  -6   34.40    2.90
   2  -1  -6   36.90    2.80
  -2   1   6   36.90    2.50
  -2   1   6   35.20    1.80
  -2   1   6   35.80    2.60
   1  -1  -6    1.40    1.00
   1  -1  -6    2.30    0.50
   1  -1  -6    1.40    1.00
   1  -1  -6    0.80    1.10
   1  -1  -6    3.20    1.20
  -1   1   6    2.60    0.90
  -1   1   6    2.00    1.00
  -1   1   6    3.00    1.00
  -1   1   6    1.60    0.70
   0  -1  -6  749.92   21.30
   0  -1  -6  791.42   16.50
   0  -1  -6  782.12   15.30
   0  -1  -6  761.62   17.30
   0  -1  -6  776.52   16.10
   0   1   6  772.32   19.30
   0   1   6  777.52   16.10
   0   1   6  778.52   15.40
   0   1   6  784.32   21.10
  -1  -1  -6  174.18    6.40
  -1  -1  -6  171.18    5.00
  -1  -1  -6  179.28    7.00
  -1  -1  -6  175.88    6.00
   1   1   6  170.38    5.10
   1   1   6  170.48    5.20
   1   1   6  170.98    5.90
   1   1   6  166.88    7.00
  -2  -1  -6    0.40    1.20
  -2  -1  -6   -1.00    1.30
  -2  -1  -6   -0.20    0.60
   2   1   6    1.10    0.60
   2   1   6   -2.00    1.20
   2   1   6    0.60    0.80
   2   1   6   -0.20    1.40
  -3  -1  -6    1.10    0.80
  -3  -1  -6    2.60    1.50
  -3  -1  -6   -1.20    1.60
   3   1   6    0.20    1.50
   3   1   6    1.50    1.60
   3   1   6    0.90    0.90
   3   1   6    0.90    0.60
  -4  -1  -6    0.10    2.10
  -4  -1  -6    2.50    1.60
   4   1   6    1.00    2.00
   4   1   6    2.60    2.10
   4   1   6    2.80    1.10
  -5  -1  -6   12.30    3.00
  -5  -1  -6   12.00    2.50
   5   1   6   11.60    1.70
   5   1   6    8.30    2.90
   5   1   6   14.20    3.30
  -6  -1  -6   -2.50    2.20
  -6  -1  -6    0.20    1.80
   6   1   6    0.40    2.40
   6   1   6    0.30    2.50
  -7  -1  -6   -2.10    1.90
  -7  -1  -6   -0.20    2.80
   7   1   6    3.00    2.80
   7   1   6   -0.60    2.80
  10  -2  -6   -0.20    3.00
 -10   2   6    1.10    2.90
 -10   2   6   -2.80    1.90
   9  -2  -6   -3.50    2.30
   9  -2  -6    1.60    1.40
   9  -2  -6    2.40    2.80
  -9   2   6    1.00    2.20
  -9   2   6   -1.00    1.70
   8  -2  -6   -1.50    2.20
   8  -2  -6   -0.70    2.00
   8  -2  -6    1.10    1.30
  -8   2   6    1.40    1.80
  -8   2   6    3.70    2.60
   7  -2  -6   14.20    3.30
   7  -2  -6   27.20    3.50
   7  -2  -6   25.20    3.70
  -7   2   6   23.40    3.20
  -7   2   6   26.40    3.60
   6  -2  -6   51.49    4.30
   6  -2  -6   52.49    6.60
  -6   2   6   50.29    3.40
  -6   2   6   52.19    4.10
  -6   2   6   45.10    2.70
   5  -2  -6   10.70    2.20
   5  -2  -6   15.50    2.50
  -5   2   6   15.30    1.90
  -5   2   6   17.50    2.10
  -5   2   6   13.90    2.20
  -5   2   6   16.80    2.50
   4  -2  -6   27.10    1.70
   4  -2  -6   27.20    3.80
   4  -2  -6   26.40    2.70
  -4   2   6   24.00    2.80
  -4   2   6   27.20    2.00
  -4   2   6   24.00    2.40
  -4   2   6   25.00    2.10
   3  -2  -6   65.39    3.60
   3  -2  -6   63.09    5.30
   3  -2  -6   63.69    3.40
  -3   2   6   68.49    3.70
  -3   2   6   62.39    3.30
  -3   2   6   64.79    2.30
   2  -2  -6    4.90    1.20
   2  -2  -6    7.40    1.60
   2  -2  -6    3.20    1.30
  -2   2   6    4.30    0.60
  -2   2   6    4.80    1.40
  -2   2   6    4.60    1.30
   1  -2  -6   17.90    2.50
   1  -2  -6   19.20    2.00
   1  -2  -6   20.10    3.00
   1  -2  -6   17.20    2.10
  -1   2   6   19.70    2.20
  -1   2   6   15.90    2.00
   0  -2  -6  532.25   12.70
   0  -2  -6  545.25   12.40
   0  -2  -6  541.75   16.70
   0  -2  -6  533.95   11.20
   0  -2  -6  500.25   13.20
   0   2   6  511.45   14.80
   0   2   6  535.05   12.40
   0   2   6  535.85   10.60
   0   2   6  542.35   11.40
  -1  -2  -6   55.89    4.40
  -1  -2  -6   56.29    2.60
  -1  -2  -6   60.49    4.20
  -1  -2  -6   56.69    3.70
   1   2   6   54.29    3.70
   1   2   6   62.59    3.00
   1   2   6   54.49    2.80
   1   2   6   58.39    4.70
  -2  -2  -6   -0.50    1.50
  -2  -2  -6    1.60    1.10
  -2  -2  -6    0.00    0.80
   2   2   6    1.10    0.80
   2   2   6    0.40    0.80
   2   2   6    0.20    1.50
   2   2   6    0.80    1.40
  -3  -2  -6    2.70    1.20
  -3  -2  -6    8.40    2.40
  -3  -2  -6    4.60    1.80
   3   2   6    4.40    1.10
   3   2   6    3.70    2.00
   3   2   6    6.60    2.20
   3   2   6    5.50    1.10
  -4  -2  -6   90.89    5.70
  -4  -2  -6  101.89    5.90
   4   2   6   82.09    3.50
   4   2   6   91.19    6.70
   4   2   6   91.79    5.70
  -5  -2  -6    1.10    2.40
  -5  -2  -6   -1.60    1.50
   5   2   6    1.20    2.50
   5   2   6    2.30    2.30
  -6  -2  -6   -1.60    2.40
  -6  -2  -6    0.00    2.00
   6   2   6    2.90    2.70
   6   2   6    3.70    2.60
  -7  -2  -6   -2.40    2.00
  -7  -2  -6    3.60    3.10
   7   2   6    3.50    2.90
   7   2   6   -2.00    2.70
  10  -3  -6   -0.10    2.70
  10  -3  -6   -3.10    2.50
 -10   3   6   -1.80    1.90
 -10   3   6   -1.60    2.60
   9  -3  -6    6.60    2.90
   9  -3  -6    3.30    2.60
   9  -3  -6    4.40    1.90
  -9   3   6    4.00    2.40
  -9   3   6    4.00    3.00
   8  -3  -6    1.50    2.50
   8  -3  -6    0.60    1.20
   8  -3  -6   -1.50    2.30
  -8   3   6   -1.40    1.40
  -8   3   6   -1.30    2.00
   7  -3  -6  145.39   10.80
   7  -3  -6  145.89    7.10
  -7   3   6  129.49    5.80
  -7   3   6  147.09    7.00
   6  -3  -6   10.80    2.60
   6  -3  -6    5.50    2.40
  -6   3   6    9.80    2.60
  -6   3   6   11.10    1.70
  -6   3   6   10.70    1.60
   5  -3  -6    2.40    0.80
   5  -3  -6    1.70    1.60
   5  -3  -6    1.00    1.50
  -5   3   6    3.90    1.50
  -5   3   6    1.60    0.80
  -5   3   6    2.00    0.90
   4  -3  -6   12.40    2.20
   4  -3  -6   12.10    1.10
   4  -3  -6    7.90    1.40
   4  -3  -6    6.10    1.90
  -4   3   6    9.50    1.90
  -4   3   6    7.70    1.90
  -4   3   6   10.30    1.30
   3  -3  -6   21.60    2.60
   3  -3  -6   17.60    3.20
   3  -3  -6   19.80    2.30
  -3   3   6   14.50    2.00
  -3   3   6   16.70    2.20
  -3   3   6   18.20    1.00
   2  -3  -6    9.30    1.80
   2  -3  -6    6.00    1.70
   2  -3  -6    8.80    1.50
  -2   3   6    6.00    1.50
  -2   3   6   10.80    1.90
   1  -3  -6   82.99    4.00
   1  -3  -6   93.49    4.20
   1  -3  -6   86.29    6.10
   1  -3  -6   86.79    4.60
  -1   3   6   81.39    3.80
  -1   3   6   85.69    4.10
  -1   3   6   81.99    2.30
   0  -3  -6    1.10    1.40
   0  -3  -6    0.40    1.00
   0  -3  -6    1.20    1.40
   0  -3  -6   -0.50    0.90
   0  -3  -6    0.00    0.80
   0   3   6    1.10    1.40
   0   3   6    0.90    0.60
   0   3   6    1.40    1.00
  -1  -3  -6    8.50    1.90
  -1  -3  -6    7.30    1.60
  -1  -3  -6   12.80    1.40
  -1  -3  -6   11.10    2.20
   1   3   6   10.10    2.20
   1   3   6   13.40    2.40
   1   3   6   14.50    1.90
  -2  -3  -6    1.60    1.70
  -2  -3  -6    0.60    1.10
  -2  -3  -6    1.30    1.20
   2   3   6    2.10    1.80
   2   3   6    1.60    0.90
   2   3   6    2.10    1.80
   2   3   6    1.90    1.00
  -3  -3  -6   -0.20    1.90
  -3  -3  -6    0.10    1.20
  -3  -3  -6    1.00    1.30
   3   3   6    0.60    1.00
   3   3   6    0.80    1.90
   3   3   6   -1.50    1.70
   3   3   6   -0.60    0.80
  -4  -3  -6    0.80    2.30
  -4  -3  -6   -1.00    1.70
   4   3   6   -0.80    1.50
   4   3   6   -0.60    1.70
  -5  -3  -6    2.80    1.80
  -5  -3  -6   10.40    3.20
   5   3   6    7.80    2.80
   5   3   6    3.00    2.70
  -6  -3  -6    1.50    2.80
  -6  -3  -6   -1.20    2.10
   6   3   6   -2.00    2.50
   6   3   6    1.50    2.50
  10  -4  -6    2.80    2.20
  10  -4  -6   -0.20    2.60
  10  -4  -6   -5.50    2.70
 -10   4   6   -1.30    1.80
 -10   4   6    0.80    3.00
   9  -4  -6    5.80    2.10
   9  -4  -6    0.80    2.90
   9  -4  -6    7.40    3.10
  -9   4   6    6.00    3.10
  -9   4   6    2.70    1.90
   8  -4  -6    3.90    1.70
   8  -4  -6    6.20    2.70
   8  -4  -6    1.70    2.60
  -8   4   6    9.00    3.00
  -8   4   6    3.40    1.60
   7  -4  -6    8.60    2.60
   7  -4  -6    3.50    2.50
  -7   4   6    8.40    2.60
  -7   4   6    4.40    1.60
   6  -4  -6   45.30    4.00
   6  -4  -6   39.90    6.50
  -6   4   6   32.30    3.70
  -6   4   6   39.30    2.90
   5  -4  -6    1.90    1.70
   5  -4  -6    2.40    1.70
   5  -4  -6    2.50    0.70
  -5   4   6    2.50    0.90
  -5   4   6    1.70    1.60
   4  -4  -6    3.20    1.20
   4  -4  -6    1.30    1.40
   4  -4  -6    1.40    1.40
  -4   4   6    6.00    1.80
   3  -4  -6    3.30    1.20
   3  -4  -6    3.70    1.40
   3  -4  -6    1.30    1.40
  -3   4   6    1.60    1.40
  -3   4   6    1.30    1.20
   2  -4  -6    8.40    1.60
   2  -4  -6   21.90    3.90
   2  -4  -6   14.80    2.20
   2  -4  -6   10.80    1.90
  -2   4   6   10.80    1.70
  -2   4   6   14.50    2.20
   1  -4  -6   79.29    6.00
   1  -4  -6   78.09    4.70
   1  -4  -6   82.29    4.20
   1  -4  -6   81.59    4.40
  -1   4   6   80.59    3.80
  -1   4   6   74.49    1.80
  -1   4   6   82.79    4.30
   0  -4  -6   -0.90    1.30
   0  -4  -6    1.70    1.30
   0  -4  -6    0.30    1.20
   0   4   6    1.20    0.60
   0   4   6    0.10    0.90
   0   4   6    1.40    1.40
  -1  -4  -6    2.90    0.80
  -1  -4  -6    3.40    1.50
  -1  -4  -6    2.70    1.80
  -1  -4  -6    3.70    1.40
   1   4   6    4.20    0.80
   1   4   6    5.00    1.50
   1   4   6    4.20    0.70
   1   4   6    1.50    1.60
   1   4   6    3.40    1.10
  -2  -4  -6    7.40    1.90
  -2  -4  -6    6.60    2.20
  -2  -4  -6    9.90    2.50
   2   4   6   13.20    2.80
   2   4   6   12.60    2.00
   2   4   6    8.20    2.20
   2   4   6    8.00    1.10
  -3  -4  -6    7.60    2.10
  -3  -4  -6   11.30    2.70
  -3  -4  -6   12.80    3.00
   3   4   6   12.60    2.90
   3   4   6   12.60    1.90
   3   4   6    9.20    2.80
  -4  -4  -6    1.90    1.40
  -4  -4  -6    1.80    2.10
  -4  -4  -6   -0.10    2.30
   4   4   6    2.90    2.30
   4   4   6    1.20    2.30
  -5  -4  -6   -1.10    1.50
  -5  -4  -6   -0.80    2.30
   5   4   6    3.60    2.60
   5   4   6    1.70    2.50
  -6  -4  -6    2.40    3.20
  -6  -4  -6   -0.80    2.40
   6   4   6   -2.00    2.40
   6   4   6   -1.20    2.30
  10  -5  -6    0.40    1.90
  10  -5  -6   -4.40    2.90
 -10   5   6    1.70    3.00
   9  -5  -6   22.00    3.90
   9  -5  -6    6.90    3.70
   9  -5  -6   12.30    2.70
  -9   5   6   22.40    4.10
   8  -5  -6    0.30    2.20
   8  -5  -6    2.10    2.80
  -8   5   6    2.20    2.40
   7  -5  -6    7.80    2.50
   7  -5  -6    3.40    2.60
  -7   5   6    9.80    2.80
   6  -5  -6  139.49    6.30
   6  -5  -6  120.59   10.00
  -6   5   6  135.89    6.30
   5  -5  -6   26.80    3.00
   5  -5  -6   26.10    3.20
  -5   5   6   27.10    3.40
   4  -5  -6    3.40    1.70
   4  -5  -6   12.00    2.20
   4  -5  -6    6.60    1.50
  -4   5   6   11.80    2.30
   3  -5  -6    1.30    1.40
   3  -5  -6    2.20    1.40
   3  -5  -6    3.00    0.90
   3  -5  -6    1.20    1.50
  -3   5   6    4.60    1.80
   2  -5  -6    1.90    1.30
   2  -5  -6    1.70    1.50
   2  -5  -6    0.20    1.40
   2  -5  -6    0.40    1.30
  -2   5   6    1.00    1.40
   1  -5  -6   49.00    4.20
   1  -5  -6   47.50    3.80
   1  -5  -6   49.99    3.60
   1  -5  -6   49.30    5.70
  -1   5   6   45.10    3.50
   0  -5  -6   27.10    3.80
   0  -5  -6   22.30    4.40
   0  -5  -6   27.40    3.20
   0   5   6   23.40    3.10
   0   5   6   26.80    2.90
  -1  -5  -6    0.90    1.60
  -1  -5  -6    2.00    1.60
  -1  -5  -6    1.50    1.80
   1   5   6    3.10    1.90
   1   5   6    4.00    1.60
  -2  -5  -6    6.80    2.50
  -2  -5  -6    4.60    1.90
  -2  -5  -6    8.30    2.40
   2   5   6   12.00    2.20
   2   5   6   13.20    2.90
  -3  -5  -6    6.70    2.20
  -3  -5  -6   12.60    2.90
  -3  -5  -6    7.10    2.20
   3   5   6    9.20    2.80
   3   5   6   12.00    2.10
  -4  -5  -6    0.90    1.60
  -4  -5  -6   -2.60    2.00
  -4  -5  -6    2.00    2.60
   4   5   6   -1.20    2.10
  -5  -5  -6    0.90    1.90
  -5  -5  -6   -1.00    2.70
  -5  -5  -6   -0.80    2.50
   5   5   6    0.50    2.50
  10  -6  -6   -2.70    3.30
  10  -6  -6    6.60    2.20
   9  -6  -6   -2.10    2.80
   9  -6  -6    4.60    2.10
  -9   6   6    1.10    2.60
   8  -6  -6    7.20    3.30
  -8   6   6   12.10    3.20
   7  -6  -6    1.40    1.90
   7  -6  -6    4.00    2.20
  -7   6   6    2.90    2.20
   6  -6  -6    8.30    2.70
   6  -6  -6   10.30    2.40
   5  -6  -6   34.70    3.40
   5  -6  -6   30.70    3.50
   5  -6  -6   36.30    6.60
  -5   6   6   40.60    3.70
   4  -6  -6   15.70    2.50
   4  -6  -6    9.40    1.90
   4  -6  -6    8.70    2.40
  -4   6   6   14.40    2.60
   3  -6  -6    0.20    1.30
   3  -6  -6    2.10    1.80
   3  -6  -6    2.90    1.60
   3  -6  -6    2.70    1.90
  -3   6   6    4.00    1.80
   2  -6  -6   -1.10    1.30
   2  -6  -6    0.60    1.40
   2  -6  -6   -0.20    1.70
   2  -6  -6   -0.60    1.10
  -2   6   6    1.40    1.70
   1  -6  -6    4.50    2.00
   1  -6  -6    1.30    1.60
   1  -6  -6    2.80    1.90
   1  -6  -6    3.10    1.80
  -1   6   6    3.10    1.80
  -1   6   6    6.00    2.00
   0  -6  -6    1.70    1.70
   0  -6  -6    0.90    1.60
   0  -6  -6    1.20    1.70
   0   6   6   -0.30    1.70
   0   6   6    0.60    1.50
   0   6   6    1.20    1.40
  -1  -6  -6   12.20    2.60
  -1  -6  -6    8.00    2.50
  -1  -6  -6    7.00    2.30
   1   6   6   11.80    2.70
   1   6   6   11.40    2.40
  -2  -6  -6    3.00    1.90
  -2  -6  -6    4.00    2.40
  -2  -6  -6    0.60    2.00
   2   6   6    6.40    2.60
   2   6   6    2.10    1.50
  -3  -6  -6    0.10    2.40
  -3  -6  -6    4.80    2.80
  -3  -6  -6    2.00    1.90
   3   6   6    3.10    1.50
   3   6   6    1.90    2.40
  -4  -6  -6    1.20    1.80
  -4  -6  -6   -0.90    2.30
   4   6   6   -0.20    2.30
   9  -7  -6   -1.60    2.20
  -9   7   6    2.10    2.90
   8  -7  -6   -2.50    2.40
  -8   7   6   -2.40    2.20
   7  -7  -6    2.00    2.30
  -7   7   6    3.90    2.40
   6  -7  -6    1.60    2.20
   5  -7  -6   -1.20    1.30
   5  -7  -6   -0.20    1.80
  -5   7   6    1.70    1.90
   4  -7  -6    2.50    2.00
   4  -7  -6   -2.90    1.00
   4  -7  -6   -0.60    1.70
  -4   7   6    1.70    1.70
   3  -7  -6    1.50    1.80
   3  -7  -6   -0.10    1.70
   3  -7  -6   -1.10    1.30
  -3   7   6    0.70    1.40
  -3   7   6    1.10    1.70
   2  -7  -6    0.20    1.50
   2  -7  -6    1.10    1.90
   2  -7  -6    4.70    2.20
  -2   7   6    3.70    2.10
  -2   7   6    6.20    2.10
   1  -7  -6   -0.20    1.80
   1  -7  -6   -0.20    1.20
  -1   7   6    0.40    1.50
  -1   7   6    0.00    1.50
  -1   7   6   -0.40    1.50
   0  -7  -6    3.40    2.10
   0  -7  -6    0.80    1.90
   0   7   6    0.60    1.80
   0   7   6    1.40    1.70
  -1  -7  -6   -1.70    1.50
  -1  -7  -6    1.20    1.70
   1   7   6   -2.00    2.00
   1   7   6    0.80    1.60
  -2  -7  -6    0.80    1.80
  -2  -7  -6    0.50    1.80
   2   7   6    0.80    1.60
   2   7   6   -0.10    2.20
  -3  -7  -6   -0.10    2.30
  -3  -7  -6    0.90    2.10
   3   7   6   -1.30    2.30
   8  -8  -6    3.10    3.00
  -8   8   6    3.80    2.80
   7  -8  -6    2.30    2.70
  -7   8   6    5.40    2.50
   6  -8  -6   -1.40    1.50
   5  -8  -6   -1.10    1.90
   5  -8  -6   -3.00    1.40
  -5   8   6   -1.70    1.20
  -5   8   6    0.60    1.90
   4  -8  -6    0.90    1.60
   4  -8  -6    1.60    2.20
   4  -8  -6    3.50    2.20
  -4   8   6    4.60    2.10
  -4   8   6    1.30    2.00
   3  -8  -6   -2.00    1.50
   3  -8  -6    1.20    2.30
   3  -8  -6    2.10    2.30
  -3   8   6   -0.10    1.30
  -3   8   6    0.50    1.70
   2  -8  -6   14.10    3.10
   2  -8  -6    7.60    2.60
   2  -8  -6    8.50    2.40
  -2   8   6   12.50    3.00
  -2   8   6   10.90    2.80
  -2   8   6   13.20    2.70
   1  -8  -6   -1.00    1.70
   1  -8  -6    1.10    2.00
  -1   8   6    1.90    1.50
  -1   8   6    1.00    2.10
   0  -8  -6   -0.80    1.90
   0  -8  -6    1.00    2.10
   0   8   6    1.30    1.70
   0   8   6   -1.60    1.90
  -1  -8  -6   -0.10    1.50
  -1  -8  -6    0.60    2.30
   1   8   6    1.10    1.80
   1   8   6    0.60    2.30
  -2  -8  -6   -2.30    2.30
  -2  -8  -6    2.90    2.50
   2   8   6   -0.10    2.40
   2   8   6   -0.80    1.60
   7  -9  -6    2.30    2.30
  -7   9   6    3.60    2.60
  -7   9   6    0.90    2.00
   6  -9  -6    2.90    2.70
  -6   9   6    3.70    2.90
   5  -9  -6   -0.70    1.60
   5  -9  -6   -3.50    2.40
  -5   9   6   -0.20    2.20
  -5   9   6   -1.50    1.70
   4  -9  -6    1.70    1.90
   4  -9  -6    1.30    2.60
   4  -9  -6   -1.00    1.60
  -4   9   6    2.80    2.50
  -4   9   6    1.60    2.00
   3  -9  -6    3.60    2.20
   3  -9  -6   10.70    3.20
   3  -9  -6    3.30    2.60
  -3   9   6    7.30    2.70
  -3   9   6    7.00    2.40
  -3   9   6    5.20    2.20
   2  -9  -6    3.40    2.30
   2  -9  -6    4.40    2.80
  -2   9   6    7.10    2.40
  -2   9   6    9.00    2.70
   1  -9  -6   -0.30    1.70
   1  -9  -6    1.10    1.60
  -1   9   6    1.90    2.10
  -1   9   6    1.50    2.10
   0  -9  -6   -0.60    2.20
   0  -9  -6    4.10    2.60
   0   9   6    1.40    2.00
   0   9   6   -0.20    2.20
   5 -10  -6    0.80    2.70
   5 -10  -6   -0.50    2.20
  -5  10   6    1.30    2.00
  -5  10   6    2.00    2.50
   4 -10  -6    0.50    2.50
   4 -10  -6    2.60    2.80
  -4  10   6    0.70    1.90
  -4  10   6    2.10    2.50
  -4  10   6    0.40    2.50
   3 -10  -6   -0.20    2.00
   3 -10  -6    0.90    2.60
  -3  10   6    1.50    2.10
  -3  10   6    2.40    2.50
   1  11  -7   -0.60    2.20
  -1 -11   7    2.50    1.50
  -1 -11   7   -0.30    1.50
   0  11  -7    1.50    2.30
   0 -11   7   -0.50    1.20
   0 -11   7    0.50    1.40
   1 -11   7    1.50    1.40
   1 -11   7    1.50    1.30
   1 -11   7   -0.40    1.20
   2 -11   7    2.80    1.50
   2 -11   7    1.70    1.40
   2 -11   7    2.00    1.80
   2 -11   7    6.90    2.20
   3 -11   7   27.20    4.60
   3 -11   7    6.70    2.30
   3 -11   7   11.10    2.20
   3 -11   7   12.40    2.20
   4 -11   7    1.30    1.70
   4 -11   7    4.90    2.00
   5 -11   7   -0.10    1.90
   3  10  -7   -0.10    2.40
  -3 -10   7    3.60    2.30
  -3 -10   7    3.70    1.90
   2  10  -7    0.90    2.40
  -2 -10   7    1.70    1.60
  -2 -10   7    0.20    1.70
   1  10  -7    5.90    2.70
  -1 -10   7    1.20    1.50
  -1 -10   7    4.00    1.80
   0  10  -7    5.60    2.70
   0 -10   7    6.50    1.70
   0 -10   7    8.10    2.00
   0 -10   7    7.30    1.70
   0 -10   7    6.70    1.90
   1 -10   7    1.50    1.40
   1 -10   7    3.70    1.70
   1 -10   7   -0.30    1.20
   1 -10   7    2.30    1.40
   2 -10   7    0.30    1.20
   2 -10   7    0.30    1.20
   2 -10   7    2.60    1.70
   2 -10   7    1.40    1.20
   2 -10   7    0.40    1.30
   3 -10   7    3.30    1.80
   3 -10   7   -0.10    1.30
   3 -10   7    3.60    1.70
   4 -10   7    4.50    2.10
  -5  10  -7   -3.10    3.20
   5 -10   7    0.30    1.70
  -6  10  -7    3.20    3.80
   6 -10   7    1.20    1.90
   4   9  -7    3.00    1.80
   4   9  -7   -1.30    1.50
  -4  -9   7    1.50    1.50
  -4  -9   7    1.30    1.80
   3   9  -7    0.90    2.10
   3   9  -7   -0.40    1.20
  -3  -9   7   -1.50    1.20
  -3  -9   7   -0.70    1.30
   2   9  -7   -0.40    0.90
   2   9  -7    0.10    2.20
  -2  -9   7   -0.30    1.50
  -2  -9   7   -0.20    1.30
   1   9  -7    2.00    2.20
  -1  -9   7   -0.30    1.00
  -1  -9   7    1.10    0.90
  -1  -9   7   -1.10    1.20
  -1  -9   7    0.80    1.30
   0   9  -7   -0.30    1.80
   0  -9   7    0.20    1.10
   0  -9   7    0.20    0.90
   0  -9   7    0.70    1.20
  -1   9  -7    1.40    1.60
   1  -9   7    2.30    1.30
   1  -9   7    3.50    1.50
   1  -9   7    0.90    1.20
   2  -9   7    1.40    1.40
   2  -9   7    0.70    1.10
   2  -9   7    1.20    1.20
   3  -9   7    1.60    1.60
   3  -9   7    0.70    1.30
   3  -9   7   -0.90    1.40
  -4   9  -7    5.10    3.60
   4  -9   7    8.40    2.60
   4  -9   7    5.50    1.70
  -5   9  -7    8.90    3.80
   5  -9   7    4.50    2.30
  -6   9  -7   10.80    4.10
   6  -9   7    7.90    3.00
  -7   9  -7    6.50    3.90
  -7   9  -7    7.40    2.10
   7  -9   7    7.80    3.20
   6   8  -7    1.10    2.40
  -6  -8   7   -0.70    2.30
  -6  -8   7    2.00    2.20
   5   8  -7    0.00    2.00
  -5  -8   7    0.90    1.50
  -5  -8   7    0.40    1.30
   4   8  -7    2.60    1.90
  -4  -8   7    1.40    1.70
  -4  -8   7   -0.20    1.80
   3   8  -7   -1.00    1.30
   3   8  -7    0.90    1.50
  -3  -8   7    0.90    1.80
  -3  -8   7    0.10    1.40
   2   8  -7   41.50    4.30
   2   8  -7   40.30    2.70
  -2  -8   7   43.70    3.40
  -2  -8   7   41.80    3.70
   1   8  -7    9.50    2.80
   1   8  -7    9.40    1.20
  -1  -8   7    7.80    1.90
  -1  -8   7    5.80    1.60
  -1  -8   7   15.00    2.40
   0   8  -7   10.10    2.40
   0  -8   7    6.30    1.70
   0  -8   7    6.80    1.70
   0  -8   7    7.00    1.60
  -1   8  -7    4.00    2.20
   1  -8   7    2.90    1.50
   1  -8   7    3.80    1.40
   2  -8   7    6.80    1.80
   2  -8   7    6.30    1.90
   3  -8   7   -0.80    0.80
   3  -8   7   -0.10    1.40
  -4   8  -7   10.00    1.30
  -4   8  -7   12.20    3.80
   4  -8   7    6.10    2.20
  -5   8  -7    2.80    2.40
  -5   8  -7    4.80    1.50
   5  -8   7    3.90    2.30
  -6   8  -7    0.60    2.20
  -6   8  -7   -1.00    1.50
   6  -8   7    2.10    2.20
  -7   8  -7    2.30    2.00
  -7   8  -7    2.20    3.10
   7  -8   7    2.60    2.70
   6   7  -7   -0.90    2.30
  -6  -7   7    0.90    1.80
  -6  -7   7    2.30    2.30
   5   7  -7    2.30    2.10
  -5  -7   7   -0.40    1.50
  -5  -7   7    3.50    1.70
   4   7  -7   -0.30    1.60
  -4  -7   7    2.10    1.40
  -4  -7   7   -0.40    1.50
   3   7  -7   11.50    2.50
   3   7  -7   15.50    2.30
  -3  -7   7    8.10    1.70
  -3  -7   7   12.20    2.40
   2   7  -7   21.50    2.90
   2   7  -7   24.30    2.30
  -2  -7   7   25.80    2.70
  -2  -7   7   21.10    2.80
  -2  -7   7   27.70    2.40
   1   7  -7   49.20    2.30
   1   7  -7   49.00    3.80
   1   7  -7   48.20    2.10
  -1  -7   7   46.10    3.60
  -1  -7   7   53.99    3.60
  -1  -7   7   57.19    3.70
   0   7  -7    2.30    0.40
   0   7  -7    1.00    1.60
   0   7  -7    2.30    0.50
   0  -7   7    2.30    1.30
   0  -7   7    2.20    1.10
   0  -7   7    1.10    1.30
  -1   7  -7   10.80    2.20
   1  -7   7    9.80    2.00
   1  -7   7    8.50    1.70
  -2   7  -7   31.50    1.10
  -2   7  -7   31.30    1.10
   2  -7   7   37.40    3.70
   2  -7   7   34.40    4.00
  -3   7  -7  362.56    7.60
   3  -7   7  365.26   12.90
   3  -7   7  367.96   13.30
  -4   7  -7   65.69    5.50
  -4   7  -7   69.49    3.30
   4  -7   7   72.09    6.30
   4  -7   7   67.29    4.80
  -5   7  -7    8.40    2.00
  -5   7  -7   11.00    3.40
   5  -7   7    5.60    2.40
  -6   7  -7    1.50    2.60
  -6   7  -7    3.10    1.90
   6  -7   7    4.70    2.50
  -7   7  -7    1.80    2.10
  -7   7  -7   -1.10    2.50
   7  -7   7   -0.80    2.40
  -8   7  -7    0.40    2.80
  -8   7  -7    3.00    2.50
   8  -7   7   -2.60    2.60
   7   6  -7    3.20    2.80
  -7  -6   7    3.60    2.00
  -7  -6   7    4.40    2.60
   6   6  -7    0.50    2.20
  -6  -6   7    1.00    1.60
  -6  -6   7    0.20    1.50
   5   6  -7    8.80    2.70
  -5  -6   7    6.70    2.00
  -5  -6   7    4.90    1.90
   4   6  -7    9.40    2.40
  -4  -6   7    7.10    1.60
  -4  -6   7    7.40    1.90
   3   6  -7   17.40    2.40
  -3  -6   7   17.50    2.40
  -3  -6   7   13.00    2.40
   2   6  -7   -0.10    1.40
   2   6  -7    1.10    1.00
   2   6  -7    0.10    1.10
  -2  -6   7    0.30    1.30
  -2  -6   7    0.30    0.70
  -2  -6   7   -0.10    1.10
  -2  -6   7    1.60    0.70
   1   6  -7    2.20    1.00
   1   6  -7    4.30    1.80
   1   6  -7    0.60    0.40
  -1  -6   7    5.30    1.40
  -1  -6   7    1.80    0.80
  -1  -6   7    3.20    0.70
  -1  -6   7    1.90    1.30
   0   6  -7    1.20    1.60
   0   6  -7    2.40    0.80
   0   6  -7    1.90    0.70
   0  -6   7    1.00    1.10
   0  -6   7    2.70    0.50
   0  -6   7    2.40    1.00
  -1   6  -7    6.00    0.90
  -1   6  -7    7.10    1.70
  -1   6  -7    5.80    0.90
   1  -6   7    2.20    1.10
   1  -6   7    4.90    1.30
  -2   6  -7   66.19    2.50
  -2   6  -7   67.59    2.60
   2  -6   7   62.59    2.10
   2  -6   7   75.49    5.10
   2  -6   7   72.69    4.50
  -3   6  -7   22.60    1.90
  -3   6  -7   30.60    2.30
   3  -6   7   39.40    4.60
   3  -6   7   30.40    1.90
   3  -6   7   36.30    3.20
  -4   6  -7   92.89    5.80
  -4   6  -7  101.49    4.40
   4  -6   7   92.99    6.90
   4  -6   7   91.29    4.70
  -5   6  -7   15.10    2.50
  -5   6  -7   10.20    3.00
   5  -6   7    7.40    2.60
  -6   6  -7   -2.40    2.20
  -6   6  -7   -0.60    1.70
   6  -6   7    0.60    2.20
  -7   6  -7   23.50    4.10
  -7   6  -7   32.30    4.00
   7  -6   7   19.70    3.90
  -8   6  -7    0.20    2.50
  -8   6  -7    4.70    2.80
   8  -6   7   -0.30    2.30
   8   5  -7    1.60    3.00
  -8  -5   7    0.90    2.60
  -8  -5   7    5.40    2.20
   7   5  -7   -0.20    2.30
  -7  -5   7   -0.40    1.50
  -7  -5   7    0.10    1.50
   6   5  -7   -2.20    1.80
  -6  -5   7    1.40    1.40
  -6  -5   7   -2.10    1.50
  -6  -5   7    2.10    1.50
   5   5  -7    7.30    2.40
  -5  -5   7    4.30    2.00
  -5  -5   7    5.80    1.60
  -5  -5   7    5.80    2.00
   4   5  -7    4.80    2.10
  -4  -5   7    3.10    1.50
  -4  -5   7    5.30    1.70
  -4  -5   7    4.90    1.50
   3   5  -7   68.39    3.90
   3   5  -7   64.89    3.50
  -3  -5   7   70.29    3.40
  -3  -5   7   65.89    3.80
  -3  -5   7   63.59    4.10
   2   5  -7    0.60    1.10
   2   5  -7    1.10    0.90
  -2  -5   7    1.50    0.60
  -2  -5   7    0.50    0.90
  -2  -5   7    1.40    1.20
  -2  -5   7    0.50    0.80
   1   5  -7   18.80    1.60
   1   5  -7   18.50    2.40
   1   5  -7   20.60    1.80
  -1  -5   7   19.30    2.50
  -1  -5   7   18.30    1.40
  -1  -5   7   17.40    2.00
  -1  -5   7   19.30    2.00
   0   5  -7   26.10    2.60
   0   5  -7   25.30    1.70
   0  -5   7   25.20    2.60
   0  -5   7   26.10    2.60
  -1   5  -7  110.29    4.90
  -1   5  -7  107.49    3.40
   1  -5   7  108.29    5.00
   1  -5   7  104.79    5.30
   1  -5   7  104.39    3.10
  -2   5  -7    4.10    1.10
  -2   5  -7    5.80    1.20
   2  -5   7    4.60    1.00
   2  -5   7    3.90    1.40
   2  -5   7    4.40    0.80
   2  -5   7    5.70    1.60
  -3   5  -7   13.00    1.80
  -3   5  -7    9.90    1.60
   3  -5   7    5.70    1.80
   3  -5   7   15.10    1.70
   3  -5   7    9.20    1.80
   3  -5   7   12.30    1.60
  -4   5  -7   28.70    3.60
  -4   5  -7   37.00    3.10
   4  -5   7   28.40    2.50
   4  -5   7   30.60    4.60
  -5   5  -7    8.70    2.20
  -5   5  -7    9.60    2.70
   5  -5   7    5.60    2.00
  -6   5  -7   15.00    3.30
  -6   5  -7   12.20    2.80
   6  -5   7    6.00    2.70
  -7   5  -7    5.80    2.70
  -7   5  -7    9.80    3.00
   7  -5   7    5.50    3.10
  -8   5  -7    6.20    3.00
   8  -5   7    1.90    3.10
   8   4  -7    1.00    2.70
  -8  -4   7    4.80    1.90
  -8  -4   7   -3.70    1.80
   7   4  -7    1.90    2.30
  -7  -4   7    2.10    1.50
  -7  -4   7    5.30    2.30
  -7  -4   7    2.10    1.70
   6   4  -7   20.70    3.40
  -6  -4   7   16.50    3.00
  -6  -4   7   18.80    3.00
  -6  -4   7   24.10    3.10
   5   4  -7   61.79    4.50
  -5  -4   7   55.89    4.70
  -5  -4   7   55.79    3.80
  -5  -4   7   54.09    3.70
   4   4  -7  110.99    5.50
   4   4  -7  124.49    5.60
  -4  -4   7  124.49    5.30
  -4  -4   7  126.69    5.10
  -4  -4   7  122.19    5.90
   3   4  -7    1.90    1.30
   3   4  -7    2.10    1.40
  -3  -4   7    2.10    1.10
  -3  -4   7    3.20    1.10
  -3  -4   7    0.50    1.00
   2   4  -7    3.60    1.10
   2   4  -7    5.40    1.40
  -2  -4   7    3.50    0.60
  -2  -4   7    4.00    1.20
  -2  -4   7    3.00    1.10
  -2  -4   7    5.70    1.20
   1   4  -7    3.60    1.00
   1   4  -7    3.70    1.20
   1   4  -7    3.50    1.40
  -1  -4   7    2.30    1.20
  -1  -4   7    1.10    0.80
  -1  -4   7    1.80    1.10
  -1  -4   7    1.60    0.70
   0   4  -7   19.30    1.70
   0   4  -7   21.10    2.30
   0   4  -7   19.20    1.70
   0  -4   7   18.50    2.70
   0  -4   7   18.50    1.40
   0  -4   7   18.30    2.00
   0  -4   7   18.60    2.40
  -1   4  -7  122.09    4.00
  -1   4  -7  121.49    4.00
   1  -4   7  125.99    5.60
   1  -4   7  117.79    3.80
   1  -4   7  115.09    5.00
   1  -4   7  129.39    5.90
  -2   4  -7   21.00    1.90
  -2   4  -7   17.60    1.90
   2  -4   7   15.90    1.90
   2  -4   7   18.40    1.70
   2  -4   7   12.00    1.90
   2  -4   7   19.20    1.50
   2  -4   7   19.40    3.00
  -3   4  -7    0.60    1.10
  -3   4  -7    0.30    1.20
   3  -4   7   -0.60    0.80
   3  -4   7    0.00    0.80
   3  -4   7    0.80    0.70
   3  -4   7   -0.70    1.20
  -4   4  -7    1.40    1.40
  -4   4  -7    2.60    1.60
   4  -4   7    1.00    1.60
   4  -4   7    2.10    1.30
  -5   4  -7    0.00    1.70
  -5   4  -7    0.40    1.70
   5  -4   7    1.70    1.90
   5  -4   7   -0.10    1.20
  -6   4  -7   30.30    3.90
  -6   4  -7   26.80    3.60
   6  -4   7   20.90    3.80
   6  -4   7   24.10    3.20
  -7   4  -7    3.50    2.30
  -7   4  -7    1.30    2.50
   7  -4   7   -5.20    2.10
  -8   4  -7    0.80    2.50
   8  -4   7   -2.90    2.70
   9   3  -7    3.20    3.10
  -9  -3   7   -0.40    2.50
  -9  -3   7   -0.20    2.50
   8   3  -7    2.80    2.80
  -8  -3   7   -3.30    1.90
  -8  -3   7    0.80    1.40
  -8  -3   7   -1.40    1.90
   7   3  -7   -0.50    2.30
  -7  -3   7   -1.30    1.80
  -7  -3   7   -0.70    1.70
  -7  -3   7    0.00    1.10
  -7  -3   7    3.20    1.40
   6   3  -7   39.00    4.20
  -6  -3   7   31.90    3.60
  -6  -3   7   32.50    3.60
  -6  -3   7   30.10    4.00
   5   3  -7   18.50    2.90
  -5  -3   7   14.60    2.20
  -5  -3   7   20.60    2.80
  -5  -3   7   12.90    2.30
   4   3  -7    9.50    2.00
  -4  -3   7    5.60    1.60
  -4  -3   7    8.20    1.60
  -4  -3   7    8.50    1.80
   3   3  -7    0.70    1.20
   3   3  -7   -0.10    1.00
  -3  -3   7   -0.30    1.00
  -3  -3   7    1.00    1.10
  -3  -3   7   -0.40    0.90
   2   3  -7  200.88    5.90
   2   3  -7  194.48    5.60
  -2  -3   7  193.88    5.10
  -2  -3   7  197.98    6.30
  -2  -3   7  201.78    6.50
   1   3  -7    5.50    1.30
   1   3  -7    3.30    0.70
   1   3  -7    3.60    1.10
   1   3  -7    5.60    1.30
  -1  -3   7    2.90    0.80
  -1  -3   7    4.90    1.10
  -1  -3   7    4.90    1.10
   0   3  -7   -1.10    0.70
   0   3  -7   -0.20    0.80
   0   3  -7    0.20    0.70
   0   3  -7    0.50    0.60
   0   3  -7   -0.30    0.70
   0  -3   7    0.00    0.70
   0  -3   7   -0.30    0.90
   0  -3   7   -0.30    0.70
   0  -3   7   -0.40    0.70
  -1   3  -7  170.78    5.10
  -1   3  -7  166.58    5.10
   1  -3   7  167.38    5.00
   1  -3   7  173.18    6.80
   1  -3   7  167.48    6.00
   1  -3   7  170.58    5.90
  -2   3  -7    3.10    1.30
  -2   3  -7    2.30    1.10
   2  -3   7    1.10    0.90
   2  -3   7    1.60    1.20
   2  -3   7    3.60    1.20
  -3   3  -7    3.20    1.30
  -3   3  -7    3.70    1.60
   3  -3   7    0.80    1.10
   3  -3   7    2.20    1.50
   3  -3   7    2.30    0.70
   3  -3   7    1.00    1.10
  -4   3  -7    3.30    1.70
   4  -3   7    0.40    1.60
   4  -3   7    1.70    1.30
   4  -3   7   -0.50    1.20
  -5   3  -7    0.10    1.70
   5  -3   7    1.50    1.50
   5  -3   7    1.60    2.10
  -6   3  -7    3.80    2.40
   6  -3   7    3.00    2.10
   6  -3   7   -0.10    1.70
  -7   3  -7    0.70    2.40
   7  -3   7    0.20    2.00
   7  -3   7   -3.70    2.30
  -8   3  -7    2.50    2.70
   8  -3   7   -3.00    2.10
   9   2  -7   -1.50    2.80
  -9  -2   7   -2.40    2.00
  -9  -2   7   -0.80    2.50
   8   2  -7    0.90    2.40
  -8  -2   7    2.30    1.20
  -8  -2   7    0.50    2.00
  -8  -2   7   -0.30    2.20
   7   2  -7   12.10    3.10
  -7  -2   7   14.40    2.30
  -7  -2   7   20.10    3.40
  -7  -2   7    9.40    2.20
   6   2  -7   -0.60    1.90
  -6  -2   7   -1.60    0.90
  -6  -2   7   -0.70    1.30
  -6  -2   7    0.90    1.60
   5   2  -7    1.80    1.70
  -5  -2   7    1.40    1.30
  -5  -2   7    2.70    1.60
  -5  -2   7   -0.10    1.20
   4   2  -7    0.50    1.40
  -4  -2   7   -0.30    0.90
  -4  -2   7   -0.20    1.10
  -4  -2   7    0.20    1.10
   3   2  -7   21.20    2.10
   3   2  -7   19.00    2.20
  -3  -2   7   18.80    2.40
  -3  -2   7   19.40    2.00
   2   2  -7   -0.80    0.80
   2   2  -7    0.40    0.40
   2   2  -7   -0.10    1.00
  -2  -2   7   -0.70    0.80
  -2  -2   7   -0.40    0.70
  -2  -2   7   -0.40    0.50
  -2  -2   7    0.50    0.80
   1   2  -7    3.50    1.20
   1   2  -7    0.40    0.60
   1   2  -7    2.30    1.00
   1   2  -7    2.90    1.10
  -1  -2   7    2.80    1.00
  -1  -2   7    2.20    0.80
  -1  -2   7    2.10    1.10
  -1  -2   7    1.00    0.90
   0   2  -7   89.69    3.40
   0   2  -7   85.79    3.30
   0   2  -7   87.39    3.50
   0   2  -7   90.59    3.60
   0   2  -7   86.49    4.10
   0  -2   7   87.79    4.30
   0  -2   7   83.39    4.20
   0  -2   7   81.59    3.90
   0  -2   7   88.19    3.50
  -1   2  -7   14.90    1.90
  -1   2  -7   13.10    1.80
   1  -2   7   15.50    1.40
   1  -2   7   17.00    1.80
   1  -2   7   15.80    2.60
   1  -2   7   13.80    1.80
   1  -2   7   13.70    1.50
  -2   2  -7    0.80    1.10
  -2   2  -7    1.80    1.30
   2  -2   7    1.30    1.10
   2  -2   7    1.50    1.10
   2  -2   7    1.70    1.30
  -3   2  -7   27.50    3.20
  -3   2  -7   25.10    2.70
   3  -2   7   25.40    1.20
   3  -2   7   31.00    4.00
   3  -2   7   24.20    2.60
   3  -2   7   25.80    2.50
  -4   2  -7    8.60    1.90
  -4   2  -7   13.20    2.50
   4  -2   7   10.80    1.90
   4  -2   7    9.00    2.30
   4  -2   7   14.00    2.40
  -5   2  -7   -1.70    1.90
  -5   2  -7    0.50    1.60
   5  -2   7    1.00    1.70
   5  -2   7    1.70    1.30
   5  -2   7    0.10    2.00
  -6   2  -7   -2.70    1.50
  -6   2  -7   -0.20    2.00
   6  -2   7   -0.10    1.20
   6  -2   7   -0.20    1.80
   6  -2   7   -1.20    2.30
  -7   2  -7    0.90    1.90
  -7   2  -7   -2.00    2.40
   7  -2   7    1.30    3.00
   7  -2   7    2.10    2.20
   7  -2   7    0.10    1.30
  -8   2  -7    0.70    2.80
   8  -2   7    0.10    2.30
   8  -2   7   -1.90    3.00
  10   1  -7   -0.80    2.80
 -10  -1   7   -2.30    1.70
 -10  -1   7    3.30    3.30
   9   1  -7   -1.80    2.60
  -9  -1   7   -1.20    2.10
  -9  -1   7   -2.20    2.00
   8   1  -7    2.40    2.60
  -8  -1   7    2.40    2.40
  -8  -1   7   -0.50    1.70
  -8  -1   7    1.20    1.10
   7   1  -7   23.50    3.70
  -7  -1   7   17.00    2.60
  -7  -1   7   20.40    3.40
  -7  -1   7   17.10    2.60
   6   1  -7   17.90    1.60
   6   1  -7   16.40    3.10
  -6  -1   7   15.00    2.40
  -6  -1   7   17.20    2.40
  -6  -1   7   21.70    3.10
   5   1  -7    6.20    2.10
   5   1  -7    7.50    1.20
   5   1  -7    6.40    1.00
   5   1  -7    4.10    1.80
  -5  -1   7    6.60    1.50
  -5  -1   7    7.60    2.10
  -5  -1   7    5.40    1.60
   4   1  -7   39.90    4.70
   4   1  -7   38.70    3.20
   4   1  -7   40.70    2.00
  -4  -1   7   39.00    3.00
  -4  -1   7   42.60    3.00
  -4  -1   7   40.60    3.20
   3   1  -7   68.39    2.90
   3   1  -7   67.29    5.30
   3   1  -7   66.99    3.60
  -3  -1   7   73.89    3.60
  -3  -1   7   69.39    3.40
  -3  -1   7   70.19    3.80
   2   1  -7   70.49    3.20
   2   1  -7   70.39    3.30
   2   1  -7   66.09    3.40
   2   1  -7   67.09    4.80
  -2  -1   7   70.59    3.20
  -2  -1   7   72.39    3.20
  -2  -1   7   68.89    3.60
  -2  -1   7   68.89    3.20
   1   1  -7   57.79    3.00
   1   1  -7   51.69    2.90
   1   1  -7   53.49    4.30
   1   1  -7   54.29    3.10
   1   1  -7   52.89    2.40
  -1  -1   7   56.39    3.80
  -1  -1   7   50.89    2.90
  -1  -1   7   56.09    2.90
  -1  -1   7   57.39    3.30
   0   1  -7   14.70    1.30
   0   1  -7   14.40    1.80
   0   1  -7   14.80    1.90
   0   1  -7   14.90    1.90
   0   1  -7   15.50    2.40
   0  -1   7   17.00    1.80
   0  -1   7   14.10    1.80
   0  -1   7   18.00    2.50
   0  -1   7   15.00    2.00
  -1   1  -7   10.60    1.80
  -1   1  -7    8.80    1.50
  -1   1  -7   11.10    1.80
   1  -1   7   13.00    1.30
   1  -1   7   11.10    1.70
   1  -1   7   10.70    1.20
   1  -1   7    8.50    1.50
   1  -1   7    7.20    1.60
  -2   1  -7    7.60    1.70
  -2   1  -7   10.70    2.00
  -2   1  -7    9.90    1.10
   2  -1   7   12.60    2.00
   2  -1   7    7.00    1.80
   2  -1   7   10.70    1.50
   2  -1   7    9.20    1.60
  -3   1  -7   52.59    4.20
  -3   1  -7   46.30    3.60
   3  -1   7   53.09    3.60
   3  -1   7   46.70    3.20
   3  -1   7   52.39    5.00
  -4   1  -7    8.20    2.00
  -4   1  -7   14.50    2.70
   4  -1   7    9.40    2.20
   4  -1   7    7.50    1.70
   4  -1   7    4.90    2.20
  -5   1  -7   -1.60    1.40
  -5   1  -7   -1.20    2.10
   5  -1   7    0.50    1.80
   5  -1   7   -1.70    2.00
   5  -1   7    0.70    1.30
  -6   1  -7    2.10    2.50
  -6   1  -7    2.40    1.90
   6  -1   7    2.40    1.30
   6  -1   7    1.30    2.20
   6  -1   7    0.90    2.00
  -7   1  -7    5.80    2.40
  -7   1  -7   13.90    3.80
   7  -1   7    5.20    2.80
   7  -1   7    9.60    2.10
   7  -1   7    9.30    3.10
  -8   1  -7   10.00    3.90
   8  -1   7    2.00    2.80
   8  -1   7   -3.00    3.20
  10   0  -7    3.30    3.40
 -10   0   7    2.00    2.50
 -10   0   7    5.00    3.50
   9   0  -7   -0.50    2.70
  -9   0   7    0.50    2.60
  -9   0   7   -1.80    1.90
   8   0  -7   22.60    4.00
  -8   0   7   25.00    2.70
  -8   0   7   23.30    4.00
  -8   0   7   16.40    2.90
   7   0  -7    1.90    0.90
   7   0  -7    3.00    2.40
   7   0  -7    0.40    2.30
  -7   0   7    2.10    1.60
  -7   0   7    2.80    1.90
   6   0  -7    2.50    2.10
   6   0  -7    3.50    0.90
   6   0  -7    1.20    2.00
  -6   0   7    3.80    1.70
  -6   0   7    5.00    1.50
  -6   0   7    4.30    1.90
   5   0  -7   90.39    4.90
   5   0  -7   78.69    7.20
  -5   0   7   89.99    4.70
  -5   0   7   81.49    4.50
  -5   0   7   83.99    4.20
   4   0  -7  103.99    4.90
   4   0  -7   98.79    7.00
   4   0  -7  102.49    4.10
  -4   0   7  107.09    4.70
  -4   0   7  108.79    4.30
  -4   0   7  109.99    4.80
   3   0  -7  108.69    4.30
   3   0  -7  108.89    4.70
   3   0  -7  101.29    6.40
  -3   0   7  103.39    4.40
  -3   0   7  110.59    4.00
  -3   0   7  111.39    4.50
   2   0  -7   62.99    3.40
   2   0  -7   62.19    4.90
   2   0  -7   60.59    3.40
  -2   0   7   62.69    3.30
  -2   0   7   60.29    2.70
  -2   0   7   61.09    3.20
   1   0  -7    2.70    1.20
   1   0  -7    7.60    1.60
   1   0  -7    4.40    1.20
   1   0  -7    8.50    1.00
   1   0  -7    7.60    1.50
  -1   0   7    5.20    1.10
  -1   0   7    5.70    1.20
  -1   0   7    7.00    1.30
  -1   0   7    8.10    1.60
   0   0  -7   85.89    3.90
   0   0  -7   85.99    4.60
   0   0  -7   84.99    4.70
   0   0  -7   87.29    3.80
   0   0   7   83.79    4.70
   0   0   7   82.39    3.60
   0   0   7   85.39    3.90
   0   0   7   89.69    4.40
  -1   0  -7    7.60    1.60
  -1   0  -7   13.30    1.90
  -1   0  -7   11.20    2.00
   1   0   7   11.70    1.30
   1   0   7    8.80    1.80
   1   0   7    7.60    1.60
   1   0   7    8.70    1.40
  -2   0  -7    0.10    0.50
  -2   0  -7   -2.30    1.20
  -2   0  -7   -1.20    1.20
   2   0   7   -0.20    1.30
   2   0   7   -0.70    0.90
   2   0   7    0.10    0.80
   2   0   7    0.10    0.80
  -3   0  -7   30.50    2.40
  -3   0  -7   33.10    3.80
  -3   0  -7   29.50    3.00
   3   0   7   30.60    3.30
   3   0   7   29.60    2.70
   3   0   7   31.30    1.40
   3   0   7   29.70    4.50
  -4   0  -7    0.50    0.60
  -4   0  -7   -0.70    1.90
  -4   0  -7    0.30    1.60
   4   0   7    1.90    2.10
   4   0   7    2.00    1.90
   4   0   7    0.70    1.10
  -5   0  -7   -0.80    1.60
  -5   0  -7    1.20    2.40
   5   0   7   -1.20    1.60
   5   0   7    1.90    2.00
   5   0   7    1.90    1.30
  -6   0  -7    4.70    2.90
  -6   0  -7    0.10    2.20
   6   0   7    2.20    2.80
   6   0   7    0.70    2.20
   6   0   7    1.90    1.20
  -7   0  -7   15.90    4.00
  -7   0  -7    5.00    2.80
   7   0   7    3.50    3.40
   7   0   7   15.30    3.70
  10  -1  -7    0.70    2.90
 -10   1   7   -3.90    2.00
 -10   1   7   -0.70    2.60
   9  -1  -7   -1.50    1.70
   9  -1  -7    0.10    2.50
  -9   1   7    2.10    2.10
  -9   1   7    0.20    2.70
   8  -1  -7    0.60    2.30
   8  -1  -7    3.30    1.30
   8  -1  -7    0.60    2.60
  -8   1   7    2.20    1.80
  -8   1   7    1.90    2.60
   7  -1  -7   16.10    2.70
   7  -1  -7   17.40    3.40
   7  -1  -7    6.20    2.90
  -7   1   7   13.20    2.30
  -7   1   7   18.10    3.30
   6  -1  -7   17.30    3.10
   6  -1  -7    7.40    2.60
  -6   1   7   13.00    2.70
  -6   1   7   12.50    2.30
  -6   1   7   10.50    1.90
   5  -1  -7   12.40    2.40
   5  -1  -7    5.30    2.10
  -5   1   7   15.60    2.60
  -5   1   7   11.50    2.10
  -5   1   7   10.90    1.60
   4  -1  -7  165.68    9.40
   4  -1  -7  173.28    6.40
  -4   1   7  164.58    6.10
  -4   1   7  169.38    5.20
  -4   1   7  173.18    6.40
   3  -1  -7   21.70    3.80
   3  -1  -7   13.00    2.20
  -3   1   7   17.30    2.30
  -3   1   7   18.40    2.50
  -3   1   7   14.90    1.50
   2  -1  -7   32.40    2.90
   2  -1  -7   28.00    2.60
   2  -1  -7   32.50    3.80
  -2   1   7   28.80    2.40
  -2   1   7   33.50    1.90
  -2   1   7   29.70    2.60
   1  -1  -7    1.60    1.00
   1  -1  -7    1.30    1.20
   1  -1  -7    3.70    1.30
   1  -1  -7    1.20    0.90
   1  -1  -7    3.30    0.50
  -1   1   7    2.60    1.20
  -1   1   7    1.30    1.20
  -1   1   7    2.30    1.10
   0  -1  -7  313.57    9.60
   0  -1  -7  312.17   11.00
   0  -1  -7  325.07    8.80
   0  -1  -7  316.67    8.70
   0   1   7  319.77   10.80
   0   1   7  319.07    8.80
   0   1   7  311.67   10.30
   0   1   7  326.37    8.20
  -1  -1  -7   35.40    3.20
  -1  -1  -7   30.70    2.70
  -1  -1  -7   36.70    3.20
   1   1   7   37.00    4.00
   1   1   7   31.70    1.50
   1   1   7   34.00    2.60
   1   1   7   31.10    2.70
  -2  -1  -7    2.00    1.70
  -2  -1  -7    2.20    0.90
  -2  -1  -7    2.40    1.50
   2   1   7    4.30    1.80
   2   1   7    4.10    0.80
   2   1   7    1.90    1.60
   2   1   7    2.00    1.00
  -3  -1  -7   12.20    2.70
  -3  -1  -7    6.70    1.30
  -3  -1  -7   11.00    2.30
   3   1   7    7.60    1.40
   3   1   7   12.80    1.20
   3   1   7   12.80    2.50
   3   1   7    7.10    2.20
  -4  -1  -7    6.00    1.30
  -4  -1  -7    8.00    2.20
  -4  -1  -7   13.20    3.00
   4   1   7    8.50    1.60
   4   1   7    7.80    2.30
   4   1   7    9.50    2.40
  -5  -1  -7   -1.40    1.70
  -5  -1  -7    2.70    2.60
   5   1   7    3.70    2.40
   5   1   7    1.70    1.20
[truncated: 234,577 more chars]
