# Supplementary material for: Prop-2-enyl 6-amino-5-cyano-4-(4-iso­propylphen­yl)-2-methyl-4H-pyran-3-carboxyl­ate
Source: IUCrdata. 2026 Feb 24;11(Pt 2):x260170. doi: 10.1107/S2414314626001707 (PMC12961654; doi:10.1107/S2414314626001707)
Supplement: Supplementary file 2 [file x-11-x260170-Isup2.hkl]

#
# h,k,l, Fc-squared, Fo-squared, sigma(Fo-squared) and status flag
#
data_I
_shelx_title ' 2_a.res in P-1'
_shelx_refln_list_code          4
_shelx_F_calc_maximum      137.86
_exptl_crystal_F_000       360.00
_reflns_d_resolution_high  0.8409
 
loop_
 _symmetry_equiv_pos_as_xyz
 'x, y, z'
 '-x, -y, -z'
 
_cell_length_a     8.2556
_cell_length_b     9.2288
_cell_length_c    13.5978
_cell_angle_alpha 102.246
_cell_angle_beta  102.970
_cell_angle_gamma 103.989
 
_shelx_F_squared_multiplier     1.000
 
loop_
 _refln_index_h
 _refln_index_k
 _refln_index_l
 _refln_F_squared_calc
 _refln_F_squared_meas
 _refln_F_squared_sigma
 _refln_observed_status
   1   0   0      425.09      536.21      7.99 o
   2   0   0     3739.46     4025.06     23.36 o
   3   0   0        1.59        2.35      0.37 o
   4   0   0       84.32       68.77      1.86 o
   5   0   0       81.63       91.97      2.69 o
   6   0   0       38.45       50.99      2.66 o
   7   0   0        7.33        4.68      1.32 o
   8   0   0        3.28       -0.58      1.61 o
   9   0   0        2.59       -1.12      2.13 o
  -9   1   0        9.84       14.23      3.45 o
  -8   1   0        6.60        7.57      3.23 o
  -7   1   0      229.83      268.22      7.84 o
  -6   1   0        5.51        6.22      1.03 o
  -5   1   0        5.62        5.03      0.84 o
  -4   1   0       29.25       38.35      1.26 o
  -3   1   0      173.92      163.68      1.68 o
  -2   1   0      140.39      165.22      1.45 o
  -1   1   0      953.05      934.34      6.72 o
   0   1   0       43.24       46.40      1.80 o
   1   1   0      727.45      593.36      3.43 o
   2   1   0      408.51      382.11      2.86 o
   3   1   0      309.75      390.05      3.55 o
   4   1   0     1294.21     1285.19     10.59 o
   5   1   0      168.39      219.80      3.77 o
   6   1   0       23.34       19.06      1.81 o
   7   1   0        0.01       -1.40      1.21 o
   8   1   0        1.20       -1.18      1.45 o
  -9   2   0        0.00       -1.73      1.89 o
  -8   2   0        8.76       11.38      2.24 o
  -7   2   0        2.33        4.93      2.12 o
  -6   2   0        5.60        5.22      0.87 o
  -5   2   0      132.57      167.46      3.54 o
  -4   2   0      239.74      234.24      3.41 o
  -3   2   0      686.69      832.32      6.28 o
  -2   2   0      141.41      155.20      1.81 o
  -1   2   0      721.37      598.53      5.10 o
   0   2   0       35.97       22.39      0.41 o
   1   2   0     1567.49     1399.13      7.58 o
   2   2   0      136.26      118.88      1.32 o
   3   2   0      295.10      328.44      3.20 o
   4   2   0       69.91       73.57      1.79 o
   5   2   0       49.52       61.52      2.66 o
   6   2   0        0.09       -0.56      1.20 o
   7   2   0       13.73        7.93      1.69 o
   8   2   0        0.28       -2.05      1.37 o
  -9   3   0       36.52       53.27      8.62 o
  -8   3   0       10.03        8.82      1.98 o
  -7   3   0        7.02        6.56      1.69 o
  -6   3   0       82.44       94.09      3.70 o
  -5   3   0        4.66        2.09      0.88 o
  -4   3   0       28.95       29.42      1.46 o
  -3   3   0       98.84       76.77      1.29 o
  -2   3   0      175.22      160.09      1.92 o
  -1   3   0      254.34      228.63      2.29 o
   0   3   0       13.88       16.22      0.50 o
   1   3   0       48.83       47.91      0.77 o
   2   3   0        7.94        5.23      0.60 o
   3   3   0      450.53      462.41      5.55 o
   4   3   0        2.67        9.04      0.78 o
   5   3   0        7.51        5.56      0.81 o
   6   3   0        0.78        0.84      1.29 o
   7   3   0        6.99        4.58      1.88 o
  -9   4   0        2.84        1.94      2.05 o
  -8   4   0        4.08        3.18      1.72 o
  -7   4   0        5.84        3.32      1.54 o
  -6   4   0       18.03       14.11      1.67 o
  -5   4   0      176.01      161.11      3.61 o
  -4   4   0      201.16      223.33      3.10 o
  -3   4   0      548.54      582.32      5.16 o
  -2   4   0      159.32      191.21      2.41 o
  -1   4   0        0.07       -0.03      0.24 o
   0   4   0       25.82       27.03      0.81 o
   1   4   0       91.48       86.53      1.30 o
   2   4   0        0.35        0.37      0.59 o
   3   4   0       39.00       36.95      1.56 o
   4   4   0       23.24       21.53      1.84 o
   5   4   0        1.75       -1.24      1.15 o
   6   4   0        7.20        5.51      1.59 o
   7   4   0        1.53       -1.03      1.56 o
  -9   5   0        5.31        1.84      2.24 o
  -8   5   0        2.48        1.80      1.69 o
  -7   5   0        1.37        0.44      1.39 o
  -6   5   0       27.46       23.04      2.17 o
  -5   5   0        2.66        1.76      0.86 o
  -4   5   0        3.62        3.22      0.60 o
  -3   5   0       20.67       21.54      1.09 o
  -2   5   0       20.93       21.94      0.92 o
  -1   5   0        1.19        0.17      0.29 o
   0   5   0       50.27       53.21      1.29 o
   1   5   0        0.25       -0.43      0.38 o
   2   5   0        0.88        1.81      0.76 o
   3   5   0       70.47       70.79      2.28 o
   4   5   0       11.66        9.40      1.71 o
   5   5   0        4.96        4.51      1.72 o
   6   5   0        2.42        0.81      1.75 o
  -9   6   0        7.12        1.72      2.39 o
  -8   6   0        5.28        3.98      1.76 o
  -7   6   0       30.23       27.98      5.80 o
  -6   6   0       30.68       19.21      2.40 o
  -5   6   0        4.94        2.78      0.66 o
  -4   6   0        1.12        0.60      0.58 o
  -3   6   0        2.04        3.31      0.60 o
  -2   6   0       70.36       68.47      1.60 o
  -1   6   0        0.76       -0.46      0.37 o
   0   6   0       63.41       79.44      1.69 o
   1   6   0        0.05       -0.12      0.39 o
   2   6   0        0.00       -0.54      0.90 o
   3   6   0        0.27       -0.30      1.15 o
   4   6   0        8.34       11.12      1.87 o
   5   6   0       10.51       11.24      2.48 o
  -8   7   0        5.71        6.24      2.01 o
  -7   7   0      132.05      146.68      5.08 o
  -6   7   0       27.04       29.96      3.23 o
  -5   7   0       16.82       13.78      1.92 o
  -4   7   0        0.01       -0.43      0.63 o
  -3   7   0       65.47       70.26      2.33 o
  -2   7   0       53.91       64.20      1.57 o
  -1   7   0        9.46        6.72      0.74 o
   0   7   0       20.24       17.59      1.04 o
   1   7   0        7.08        5.84      0.73 o
   2   7   0        0.15        0.46      1.17 o
   3   7   0        0.07        0.15      1.40 o
   4   7   0       21.80       19.97      2.70 o
   5   7   0        0.76        2.27      2.21 o
  -8   8   0        8.52        4.81      2.14 o
  -7   8   0       18.99       20.09      4.04 o
  -6   8   0       35.58       33.09      3.05 o
  -5   8   0        0.20       -0.40      0.86 o
  -4   8   0        2.56        1.09      1.01 o
  -3   8   0      339.56      388.23      5.59 o
  -2   8   0       21.33       18.10      1.60 o
  -1   8   0        0.20       -1.10      0.73 o
   0   8   0       37.28       35.25      2.12 o
   1   8   0       46.51       64.62      2.73 o
   2   8   0       17.43       19.17      1.96 o
   3   8   0        3.88        3.13      1.97 o
  -7   9   0        5.98        2.71      1.65 o
  -6   9   0       13.20       12.97      2.10 o
  -5   9   0        8.91        9.73      1.74 o
  -4   9   0       62.97       66.32      2.52 o
  -3   9   0        4.12        4.43      1.35 o
  -2   9   0       95.29      108.63      2.97 o
  -1   9   0       14.99       13.11      1.33 o
   0   9   0        7.63        7.09      1.20 o
   1   9   0        3.54        2.03      1.20 o
   2   9   0        0.19       -1.85      1.38 o
  -6  10   0        0.04       -0.28      1.49 o
  -5  10   0        5.62        5.91      2.29 o
  -4  10   0       20.05       19.54      3.71 o
  -3  10   0        0.89        1.19      1.45 o
  -2  10   0       11.39       10.13      1.49 o
  -1  10   0        0.29       -0.05      1.31 o
   0  10   0        9.89        7.83      1.62 o
  -1 -10   1        0.98        1.82      1.72 o
   0 -10   1        0.05       -0.72      1.10 o
   1 -10   1        6.16        4.16      1.95 o
   2 -10   1        0.39       -0.03      1.48 o
   3 -10   1        1.37        0.21      1.31 o
   4 -10   1        9.66        9.84      2.20 o
   5 -10   1       13.73       18.40      5.67 o
   6 -10   1        1.95        4.60      2.25 o
  -2  -9   1        0.67        0.53      1.36 o
  -1  -9   1       32.02       38.66      4.14 o
   0  -9   1        7.50        9.28      1.33 o
   1  -9   1        0.34        0.41      0.81 o
   2  -9   1      120.48      145.02      4.11 o
   3  -9   1       16.99       13.24      1.08 o
   4  -9   1       30.63       42.16      1.96 o
   5  -9   1        4.54        6.05      1.41 o
   6  -9   1        4.43        5.20      1.64 o
   7  -9   1        1.27        1.44      1.52 o
  -4  -8   1        0.00        0.01      1.90 o
  -3  -8   1        0.73       -0.07      1.42 o
  -2  -8   1       12.26       13.12      1.82 o
  -1  -8   1        7.83        5.78      1.19 o
   0  -8   1       12.72       12.10      1.34 o
   1  -8   1        4.78        1.90      0.68 o
   2  -8   1       14.12        9.58      0.91 o
   3  -8   1      136.41      133.38      2.79 o
   4  -8   1        4.40        6.48      1.22 o
   5  -8   1        1.39        0.84      0.87 o
   6  -8   1       17.19       17.08      1.90 o
   7  -8   1       70.86       79.40      3.68 o
   8  -8   1        8.20        7.47      2.31 o
  -5  -7   1        1.26        0.30      2.01 o
  -4  -7   1        0.39        0.30      1.55 o
  -3  -7   1       89.89      112.74      4.84 o
  -2  -7   1        1.44        0.02      1.04 o
  -1  -7   1      130.90      146.68      2.80 o
   0  -7   1       13.22       15.02      1.04 o
   1  -7   1        0.34       -0.63      0.42 o
   2  -7   1       89.20       87.96      1.80 o
   3  -7   1        4.25        4.88      0.57 o
   4  -7   1       50.67       52.75      1.99 o
   5  -7   1        0.35       -0.89      0.72 o
   6  -7   1        1.31        0.32      1.17 o
   7  -7   1       23.78       20.98      4.12 o
   8  -7   1        1.43        0.61      1.94 o
  -6  -6   1        2.46        0.07      2.08 o
  -5  -6   1       12.35       12.42      2.31 o
  -4  -6   1       76.92      103.34      4.09 o
  -3  -6   1      111.85      132.39      4.60 o
  -2  -6   1        0.80       -0.51      0.49 o
  -1  -6   1       10.67       17.70      1.14 o
   0  -6   1        5.45        4.68      0.87 o
   1  -6   1       39.25       34.10      0.80 o
   2  -6   1      309.75      345.35      3.43 o
   3  -6   1        5.60        4.09      0.68 o
   4  -6   1       38.59       42.97      1.51 o
   5  -6   1        7.61        5.47      0.77 o
   6  -6   1       25.46       20.27      1.70 o
   7  -6   1        0.06        0.80      1.34 o
   8  -6   1        0.52       -1.30      1.54 o
   9  -6   1        1.67        4.15      3.10 o
  -6  -5   1        5.83        6.66      1.94 o
  -5  -5   1        0.36       -0.62      1.38 o
  -4  -5   1       47.17       52.13      2.98 o
  -3  -5   1        1.23        0.81      0.79 o
  -2  -5   1        1.03       -0.10      0.41 o
  -1  -5   1        0.00       -0.46      0.45 o
   0  -5   1      228.15      274.75      2.85 o
   1  -5   1       36.55       29.22      0.66 o
   2  -5   1       50.34       59.88      1.02 o
   3  -5   1        4.56        1.78      0.48 o
   4  -5   1      243.99      264.57      3.44 o
   5  -5   1        5.34        3.11      0.34 o
   6  -5   1       16.06       12.98      1.30 o
   7  -5   1        8.35        5.03      1.37 o
   8  -5   1        1.05       -0.04      2.04 o
   9  -5   1        1.05        1.74      2.93 o
  -7  -4   1       10.60       12.93      2.76 o
  -6  -4   1        1.09       -0.04      1.29 o
  -5  -4   1        0.00       -1.39      0.96 o
  -4  -4   1        2.36        2.89      1.19 o
  -3  -4   1       25.78       23.41      1.57 o
  -2  -4   1       67.54       63.40      1.27 o
  -1  -4   1        0.55        0.89      0.33 o
   0  -4   1     1091.59     1263.84      8.15 o
   1  -4   1       81.53      107.92      1.10 o
   2  -4   1       33.46       33.76      0.91 o
   3  -4   1       41.30       57.83      1.33 o
   4  -4   1       33.34       38.38      0.98 o
   5  -4   1       17.90       15.08      1.36 o
   6  -4   1       15.28       17.06      3.02 o
   7  -4   1        5.40        6.03      1.33 o
   8  -4   1       16.31       23.75      6.31 o
   9  -4   1       21.70       29.68      5.49 o
  -8  -3   1        0.03       -2.63      1.81 o
  -7  -3   1       28.94       25.06      3.34 o
  -6  -3   1        7.30        7.00      1.48 o
  -5  -3   1        2.14       -0.47      0.72 o
  -4  -3   1        3.99        3.27      0.65 o
  -3  -3   1      104.09       99.09      1.70 o
  -2  -3   1        2.52        4.38      0.46 o
  -1  -3   1       13.28       20.46      0.60 o
   0  -3   1       24.28       29.32      0.59 o
   1  -3   1       49.99       42.68      0.68 o
   2  -3   1      285.88      285.81      3.90 o
   3  -3   1     1093.12     1032.31      7.44 o
   4  -3   1      187.21      198.12      2.65 o
   5  -3   1        2.85        7.42      1.08 o
   6  -3   1       10.56       10.10      1.58 o
   7  -3   1        0.12        2.26      1.56 o
   8  -3   1        0.16        1.88      2.07 o
   9  -3   1        0.61        0.85      2.47 o
  -8  -2   1        1.94       -0.48      2.30 o
  -7  -2   1        0.55       -0.74      1.23 o
  -6  -2   1        0.00       -1.12      1.26 o
  -5  -2   1      152.36      152.21      3.12 o
  -4  -2   1        8.99        9.94      0.81 o
  -3  -2   1       11.25       18.52      0.86 o
  -2  -2   1        3.63        6.47      0.38 o
  -1  -2   1      254.21      293.00      2.24 o
   0  -2   1       98.36       64.77      0.71 o
   1  -2   1      435.74      406.68      3.32 o
   2  -2   1       25.66       30.35      0.87 o
   3  -2   1     1825.94     1728.35     11.56 o
   4  -2   1        6.60       11.40      0.89 o
   5  -2   1        3.94        4.46      0.55 o
   6  -2   1        2.46        1.75      0.94 o
   7  -2   1      367.17      415.79      7.38 o
   8  -2   1       26.02       23.79      2.81 o
   9  -2   1        2.67        3.71      2.56 o
  -8  -1   1        4.44        2.18      1.46 o
  -7  -1   1        0.01       -0.15      1.09 o
  -6  -1   1        0.52        0.79      1.11 o
  -5  -1   1       75.19       76.36      2.28 o
  -4  -1   1      332.41      393.37      4.40 o
  -3  -1   1      583.56      602.93      4.65 o
  -2  -1   1     1624.62     1463.24      8.33 o
  -1  -1   1     2055.11     2138.53     12.00 o
   0  -1   1     3705.10     2903.53    162.36 o
   1  -1   1     8139.84     7529.22     40.71 o
   2  -1   1      790.52      887.11      5.35 o
   3  -1   1      243.99      226.78      2.16 o
   4  -1   1      199.16      192.02      2.78 o
   5  -1   1      105.74       94.39      2.32 o
   6  -1   1      250.63      272.35      5.02 o
   7  -1   1      350.34      391.49      6.64 o
   8  -1   1       37.40       40.58      5.45 o
   9  -1   1       11.35       12.96      2.72 o
  -9   0   1        0.05       -2.22      2.69 o
  -8   0   1        0.75       -0.09      1.18 o
  -7   0   1        3.74        3.45      1.09 o
  -6   0   1       89.39       97.71      2.97 o
  -5   0   1       50.43       40.23      1.91 o
  -4   0   1        0.00       -0.47      0.48 o
  -3   0   1      126.46      134.68      1.59 o
  -2   0   1      929.89      848.16      5.39 o
  -1   0   1      292.87      185.37      2.63 o
   1   0   1      560.21      639.41      4.07 o
   2   0   1     1211.56     1020.04      6.37 o
   3   0   1        9.32       10.92      0.78 o
   4   0   1       49.86       49.71      1.60 o
   5   0   1       55.30       67.53      2.57 o
   6   0   1      113.68      109.55      2.62 o
   7   0   1        0.01        0.59      1.58 o
   8   0   1        1.22        0.71      1.35 o
  -9   1   1        0.21       -0.61      1.82 o
  -8   1   1        3.86        2.53      1.79 o
  -7   1   1       21.75       31.48      3.70 o
  -6   1   1      273.50      254.85      4.58 o
  -5   1   1        5.22        2.71      0.70 o
  -4   1   1        3.36        0.59      0.39 o
  -3   1   1       72.66       59.06      1.05 o
  -2   1   1     2375.92     2028.22     13.53 o
  -1   1   1     1254.02     1142.16      6.39 o
   0   1   1      806.13      664.96      3.48 o
   1   1   1       75.50       63.33      0.73 o
   2   1   1       30.01       32.14      0.83 o
   3   1   1      153.26      130.30      1.89 o
   4   1   1      104.12       97.56      2.25 o
   5   1   1      109.49      122.20      2.41 o
   6   1   1       11.22        8.48      1.47 o
   7   1   1        6.37        2.34      1.53 o
   8   1   1        7.43        6.22      1.87 o
  -9   2   1        0.76       -0.84      1.67 o
  -8   2   1        1.37       -1.42      1.65 o
  -7   2   1      261.32      270.08      5.56 o
  -6   2   1       89.05       83.95      2.19 o
  -5   2   1      111.54      114.67      2.10 o
  -4   2   1      241.40      230.62      3.36 o
  -3   2   1      153.49      165.59      2.37 o
  -2   2   1     6787.31     6194.86     40.29 o
  -1   2   1     1007.98      995.27      7.08 o
   0   2   1      489.63      526.59      3.01 o
   1   2   1      314.61      296.13      2.31 o
   2   2   1        0.03        0.11      0.20 o
   3   2   1      505.49      466.55      4.59 o
   4   2   1       25.18       21.44      1.11 o
   5   2   1        5.34        4.75      0.84 o
   6   2   1        0.01       -1.37      1.20 o
   7   2   1        1.16       -2.03      1.36 o
   8   2   1        0.00       -2.48      1.65 o
  -9   3   1        3.61        4.65      2.46 o
  -8   3   1       20.83       10.97      1.96 o
  -7   3   1      177.21      190.93      4.95 o
  -6   3   1      221.58      215.25      4.66 o
  -5   3   1      111.64      128.64      2.93 o
  -4   3   1        3.01        5.36      1.00 o
  -3   3   1      181.22      190.66      2.26 o
  -2   3   1      147.59      127.40      1.67 o
  -1   3   1       19.89       20.12      0.57 o
   0   3   1        4.53        5.24      0.33 o
   1   3   1       64.51       55.73      0.88 o
   2   3   1       49.52       41.69      1.28 o
   3   3   1      248.15      257.12      3.58 o
   4   3   1        1.98       -0.91      1.00 o
   5   3   1        1.24       -0.49      0.71 o
   6   3   1        2.33       -0.78      1.21 o
   7   3   1        1.84        0.36      1.54 o
  -9   4   1        0.54       -0.57      1.83 o
  -8   4   1       15.40       15.50      2.33 o
  -7   4   1       36.43       55.60      3.60 o
  -6   4   1        0.21       -0.32      1.05 o
  -5   4   1       16.49       11.38      2.28 o
  -4   4   1        6.88        4.59      0.55 o
  -3   4   1       46.26       54.98      1.56 o
  -2   4   1      326.99      310.00      2.87 o
  -1   4   1      131.35      111.02      1.36 o
   0   4   1        2.25        1.42      0.36 o
   1   4   1        0.07        0.81      0.36 o
   2   4   1      128.12      121.13      2.53 o
   3   4   1        1.06        2.89      1.05 o
   4   4   1       32.31       26.58      2.13 o
   5   4   1        0.00        0.00      1.28 o
   6   4   1        0.21       -0.28      1.43 o
   7   4   1        1.73        0.76      1.74 o
  -9   5   1        9.02        5.21      2.55 o
  -8   5   1       22.04       25.97      4.81 o
  -7   5   1       11.84       11.27      1.91 o
  -6   5   1        9.65        6.06      1.28 o
  -5   5   1       50.45       49.45      2.34 o
  -4   5   1       79.36      107.12      2.14 o
  -3   5   1       12.55       13.29      1.22 o
  -2   5   1      223.33      233.13      3.87 o
  -1   5   1        9.02       12.74      0.70 o
   0   5   1      489.48      513.35      4.26 o
   1   5   1       93.55       96.04      1.79 o
   2   5   1       17.07       17.22      1.44 o
   3   5   1        0.01       -0.20      1.16 o
   4   5   1        5.28        3.34      1.56 o
   5   5   1       11.66       14.11      2.25 o
   6   5   1        0.06       -1.05      1.86 o
  -9   6   1       13.93       12.22      4.59 o
  -8   6   1        3.81        3.95      2.21 o
  -7   6   1       60.69       59.75      4.60 o
  -6   6   1       28.10       23.36      2.81 o
  -5   6   1        0.89        0.73      0.64 o
  -4   6   1       46.88       46.13      1.51 o
  -3   6   1        2.11        1.15      0.56 o
  -2   6   1       16.85       11.38      0.95 o
  -1   6   1        0.45       -0.28      0.46 o
   0   6   1      173.08      172.28      2.32 o
   1   6   1        9.93       12.65      0.85 o
   2   6   1        4.18        5.17      1.07 o
   3   6   1        7.73        6.64      1.46 o
   4   6   1       60.22       79.88      3.89 o
   5   6   1        4.48        2.26      2.13 o
  -8   7   1        0.65       -1.94      1.52 o
  -7   7   1       87.04       91.20      4.38 o
  -6   7   1        1.56        2.71      1.67 o
  -5   7   1        0.13       -1.18      0.79 o
  -4   7   1       61.17       64.29      2.01 o
  -3   7   1       65.58       71.66      1.93 o
  -2   7   1       28.74       31.08      1.26 o
  -1   7   1      124.38      148.91      2.51 o
   0   7   1        4.81        8.22      0.93 o
   1   7   1       17.30       24.18      1.82 o
   2   7   1        0.02        0.14      1.13 o
   3   7   1       28.45       28.42      3.36 o
   4   7   1       31.61       34.90      7.72 o
  -8   8   1        2.38        2.47      1.87 o
  -7   8   1        3.40        3.59      1.98 o
  -6   8   1        0.01        1.23      1.57 o
  -5   8   1        7.76        4.42      1.30 o
  -4   8   1       24.30       22.79      3.38 o
  -3   8   1       69.78       73.33      2.20 o
  -2   8   1       80.15       91.48      2.40 o
  -1   8   1       70.94       80.81      2.67 o
   0   8   1       17.98       16.26      1.46 o
   1   8   1       18.48       19.99      1.82 o
   2   8   1        0.10       -1.63      1.40 o
   3   8   1       17.51       19.26      2.35 o
  -7   9   1        7.62       11.19      2.20 o
  -6   9   1       26.46       31.32      3.13 o
  -5   9   1        5.29        4.92      1.68 o
  -4   9   1       37.21       46.63      2.77 o
  -3   9   1        0.70        0.86      0.99 o
  -2   9   1        0.93        0.60      1.10 o
  -1   9   1       40.86       56.24      3.00 o
   0   9   1        1.65        2.68      1.39 o
   1   9   1        1.61        1.66      1.32 o
   2   9   1        2.66        4.10      2.14 o
  -5  10   1        4.27        6.89      2.12 o
  -4  10   1        0.67       -0.02      1.29 o
  -3  10   1        2.74        2.96      1.45 o
  -2  10   1       17.96       17.06      2.21 o
  -1  10   1        1.52        1.16      1.31 o
   0  10   1        4.10        2.66      1.60 o
  -1 -10   2        2.48        1.48      1.28 o
   0 -10   2        0.04        0.23      1.43 o
   1 -10   2        0.02        0.29      1.41 o
   2 -10   2       10.20        8.42      1.44 o
   3 -10   2        8.84        9.95      1.84 o
   4 -10   2       10.13       10.36      2.17 o
   5 -10   2        9.13       20.32      5.67 o
   6 -10   2        4.69        5.30      2.02 o
  -3  -9   2        3.35        3.70      1.55 o
  -2  -9   2        5.58        5.34      1.63 o
  -1  -9   2       16.05       15.55      1.79 o
   0  -9   2       15.04       11.74      1.51 o
   1  -9   2        3.06        0.31      0.68 o
   2  -9   2       65.55       72.10      3.14 o
   3  -9   2       18.27       18.14      3.07 o
   4  -9   2        5.97        5.12      1.38 o
   5  -9   2       23.46       24.44      3.58 o
   6  -9   2        3.07        2.35      1.31 o
   7  -9   2        2.75        2.40      1.98 o
  -4  -8   2        0.61        1.50      2.44 o
  -3  -8   2       12.67       13.67      1.98 o
  -2  -8   2        7.88        6.51      1.89 o
  -1  -8   2       11.05        8.55      1.43 o
   0  -8   2        1.18        0.03      0.70 o
   1  -8   2        7.18        9.56      0.76 o
   2  -8   2       34.53       35.97      3.20 o
   3  -8   2       25.10       22.92      2.90 o
   4  -8   2      166.53      166.84      3.53 o
   5  -8   2        5.38        5.18      1.00 o
   6  -8   2       26.95       23.76      2.21 o
   7  -8   2       17.15       15.35      3.20 o
   8  -8   2        0.12        2.05      2.03 o
  -5  -7   2       14.30       16.15      2.66 o
  -4  -7   2        7.76        8.36      2.14 o
  -3  -7   2      161.77      195.51      6.32 o
  -2  -7   2        0.79       -0.20      0.97 o
  -1  -7   2       58.23       67.21      1.70 o
   0  -7   2       17.59       14.39      0.87 o
   1  -7   2        0.42        1.14      0.65 o
   2  -7   2        1.59        0.72      0.69 o
   3  -7   2      228.60      226.91      4.29 o
   4  -7   2       17.27       14.40      1.07 o
   5  -7   2       25.75       20.04      1.45 o
   6  -7   2        6.80        7.00      1.43 o
   7  -7   2        2.80        2.61      1.47 o
   8  -7   2        0.51        1.25      2.31 o
  -6  -6   2        0.59        5.73      2.25 o
  -5  -6   2        4.42        4.05      2.64 o
  -4  -6   2      259.45      297.89      6.25 o
  -3  -6   2       86.86       98.42      3.35 o
  -2  -6   2       33.76       30.95      1.33 o
  -1  -6   2        5.39        3.66      0.57 o
   0  -6   2       61.25       53.97      1.10 o
   1  -6   2        8.80        6.88      0.52 o
   2  -6   2      129.65      122.82      2.03 o
   3  -6   2       48.11       53.29      1.06 o
   4  -6   2      118.62      108.68      2.15 o
   5  -6   2       11.04       10.96      1.16 o
   6  -6   2        0.91        0.60      0.95 o
   7  -6   2       38.14       43.92      4.07 o
   8  -6   2        1.66       -0.50      2.22 o
  -7  -5   2        0.66       -1.58      1.50 o
  -6  -5   2        0.29       -1.58      1.49 o
  -5  -5   2        0.01        0.42      1.25 o
  -4  -5   2       65.69       61.46      3.06 o
  -3  -5   2       44.31       43.51      1.42 o
  -2  -5   2        2.40        0.95      0.55 o
  -1  -5   2        3.99        6.59      0.57 o
   0  -5   2     1097.11     1082.93      7.16 o
   1  -5   2       95.81      110.12      2.44 o
   2  -5   2        1.77        5.61      0.55 o
   3  -5   2        0.00        1.69      0.50 o
   4  -5   2       50.47       55.22      1.61 o
   5  -5   2        6.00        3.39      0.86 o
   6  -5   2       13.30        9.99      1.25 o
   7  -5   2       86.29       88.40      3.26 o
   8  -5   2        2.35        1.76      2.62 o
   9  -5   2        6.79        7.54      2.89 o
  -7  -4   2       12.32       12.40      2.84 o
  -6  -4   2        0.15       -1.30      1.16 o
  -5  -4   2       25.05       25.27      2.18 o
  -4  -4   2        3.05        1.56      0.67 o
  -3  -4   2        4.26        3.48      0.59 o
  -2  -4   2        8.98        6.83      0.60 o
  -1  -4   2      219.43      287.13      2.74 o
   0  -4   2     1779.65     1809.36     10.90 o
   1  -4   2      427.58      486.22      7.19 o
   2  -4   2     1348.52     1350.58     11.16 o
   3  -4   2        1.05        1.35      0.49 o
   4  -4   2       20.32       27.16      1.16 o
   5  -4   2        4.54        5.66      0.65 o
   6  -4   2       20.27       22.37      2.35 o
   7  -4   2        2.43        1.88      1.11 o
   8  -4   2        1.86        1.31      2.04 o
   9  -4   2        9.74       11.91      4.78 o
  -8  -3   2        2.73       -0.23      1.63 o
  -7  -3   2       26.78       26.40      2.22 o
  -6  -3   2        0.00       -1.53      1.13 o
  -5  -3   2        0.02       -1.04      0.74 o
  -4  -3   2       21.38       16.55      1.42 o
  -3  -3   2       29.29       47.76      1.23 o
  -2  -3   2       35.49       41.03      1.01 o
  -1  -3   2      364.07      408.21      3.32 o
   0  -3   2       20.29        8.87      0.35 o
   1  -3   2      399.95      385.74      3.09 o
   2  -3   2       75.22       81.24      1.16 o
   3  -3   2      146.65      162.73      2.12 o
   4  -3   2       18.03       20.98      0.92 o
   5  -3   2      133.33      124.90      2.12 o
   6  -3   2        9.91       12.97      1.38 o
   7  -3   2       54.27       65.30      5.03 o
   8  -3   2       37.66       48.39      7.52 o
   9  -3   2        9.49        6.75      2.96 o
  -8  -2   2        0.00        0.44      1.63 o
  -7  -2   2       17.12       16.41      1.79 o
  -6  -2   2        6.52        3.47      1.20 o
  -5  -2   2        0.17        0.06      0.66 o
  -4  -2   2      140.94      107.55      2.13 o
  -3  -2   2      692.03      716.26      6.68 o
  -2  -2   2     2010.38     1895.33     11.61 o
  -1  -2   2     2491.69     2532.79     15.42 o
   0  -2   2      155.65      106.75      1.40 o
   1  -2   2        0.43        0.31      0.19 o
   2  -2   2       45.82       52.54      0.87 o
   3  -2   2      272.92      282.98      2.93 o
   4  -2   2        0.94        0.53      0.35 o
   5  -2   2        0.63        0.68      0.56 o
   6  -2   2        1.62        1.49      0.77 o
   7  -2   2      214.14      250.02      5.74 o
   8  -2   2        0.43       -0.45      2.09 o
   9  -2   2        2.79        3.08      3.37 o
  -9  -1   2        0.18       -2.00      2.47 o
  -8  -1   2        2.28        2.18      1.41 o
  -7  -1   2        0.12       -0.62      1.03 o
  -6  -1   2        7.72        7.57      1.22 o
  -5  -1   2        0.55        1.28      0.63 o
  -4  -1   2       57.62       78.75      1.82 o
  -3  -1   2      245.55      198.42      2.06 o
  -2  -1   2     1831.48     1788.66     10.18 o
  -1  -1   2     3013.53     2984.25     17.37 o
   0  -1   2      332.20      324.20      2.08 o
   1  -1   2     2779.26     2646.92     15.02 o
   2  -1   2     2563.06     2206.85     12.62 o
   3  -1   2       81.16      109.12      1.73 o
   4  -1   2        6.39        6.62      0.68 o
   5  -1   2       51.57       65.18      1.96 o
   6  -1   2      146.09      153.23      4.01 o
   7  -1   2       73.43       89.18      3.58 o
   8  -1   2       23.17       19.14      4.76 o
  -9   0   2       11.41        9.69      2.31 o
  -8   0   2        1.69        0.40      1.11 o
  -7   0   2        0.18       -1.23      0.82 o
  -6   0   2       41.59       45.92      2.33 o
  -5   0   2       22.85       14.16      1.45 o
  -4   0   2     1111.19     1158.84      9.64 o
  -3   0   2      254.88      215.57      2.22 o
  -2   0   2     1561.55     1477.22      9.87 o
  -1   0   2      265.65      199.06      1.66 o
   0   0   2      250.24      195.57      1.24 o
   1   0   2     2423.88     2336.59     12.74 o
   2   0   2       61.10       30.22      0.77 o
   3   0   2       45.88       59.32      1.53 o
   4   0   2       47.47       65.94      1.41 o
   5   0   2       82.62       80.90      1.88 o
   6   0   2       77.06       88.93      3.41 o
   7   0   2        1.86        0.36      1.38 o
   8   0   2        1.77        0.91      1.61 o
  -9   1   2        1.24       -0.29      1.97 o
  -8   1   2        1.19       -2.92      1.94 o
  -7   1   2       17.75       14.90      1.40 o
  -6   1   2      376.51      344.18      5.04 o
  -5   1   2       86.37       96.88      2.30 o
  -4   1   2        0.96        2.38      0.49 o
  -3   1   2      226.61      225.57      2.51 o
  -2   1   2      218.56      168.82      1.60 o
  -1   1   2       79.41       64.35      0.84 o
   0   1   2     2857.60     2793.21     13.53 o
   1   1   2     1192.38     1210.38      8.23 o
   2   1   2      189.97      214.70      2.13 o
   3   1   2        0.11       -1.08      0.72 o
   4   1   2       11.63       13.53      1.04 o
   5   1   2       13.83       12.10      1.16 o
   6   1   2       46.39       49.69      5.05 o
   7   1   2        3.10        0.88      1.49 o
   8   1   2        1.76       -0.80      1.47 o
  -9   2   2        3.56        2.30      2.03 o
  -8   2   2       15.96       15.70      1.98 o
  -7   2   2      767.93      772.86      8.88 o
  -6   2   2      154.74      143.98      2.76 o
  -5   2   2      252.36      246.22      2.87 o
  -4   2   2      279.14      269.92      3.06 o
  -3   2   2        1.12        3.83      0.39 o
  -2   2   2     1008.41     1061.31      6.40 o
  -1   2   2     1750.21     1820.45     10.98 o
   0   2   2       13.59       29.66      0.56 o
   1   2   2      379.20      449.73      2.72 o
   2   2   2       36.79       35.25      0.94 o
   3   2   2        1.61        0.57      0.50 o
   4   2   2       68.33       62.17      2.07 o
   5   2   2       11.27        8.58      1.09 o
   6   2   2        0.23        0.85      1.31 o
   7   2   2        0.42        0.57      1.56 o
  -9   3   2        5.42        3.16      2.37 o
  -8   3   2       17.02       12.51      1.89 o
  -7   3   2      146.64      148.56      4.44 o
  -6   3   2       42.58       49.39      2.63 o
  -5   3   2       53.00       53.36      2.49 o
  -4   3   2      124.13      134.36      2.50 o
  -3   3   2      773.01      722.06      6.03 o
  -2   3   2        0.80        0.47      0.28 o
  -1   3   2       65.51       81.00      1.05 o
   0   3   2      356.79      426.87      2.74 o
   1   3   2        7.84        4.79      0.38 o
   2   3   2      279.97      341.97      4.05 o
   3   3   2       25.83       34.23      2.05 o
   4   3   2        0.73        0.52      0.92 o
   5   3   2       17.78       12.66      1.78 o
   6   3   2        2.36        3.63      1.62 o
   7   3   2        0.06       -1.36      1.78 o
  -9   4   2        7.14        2.45      2.09 o
  -8   4   2       23.90       21.33      2.79 o
  -7   4   2       40.85       36.85      5.37 o
  -6   4   2       27.77       32.21      3.45 o
  -5   4   2       38.64       45.70      2.32 o
  -4   4   2       22.79       28.93      1.23 o
  -3   4   2      117.42      137.64      2.05 o
  -2   4   2       42.83       54.93      1.29 o
  -1   4   2        0.34        0.18      0.32 o
   0   4   2        9.94        5.40      0.43 o
   1   4   2        0.04        0.48      0.35 o
   2   4   2       29.34       24.25      1.36 o
   3   4   2        0.15       -0.41      0.95 o
   4   4   2        3.56        3.50      1.31 o
   5   4   2        2.18        3.09      1.39 o
   6   4   2        0.20       -1.93      1.29 o
  -9   5   2       16.69       20.13      4.95 o
  -8   5   2       19.77       21.15      3.70 o
  -7   5   2        0.34       -1.22      1.36 o
  -6   5   2        0.01       -1.82      1.21 o
  -5   5   2        8.10        6.77      1.16 o
  -4   5   2      164.68      158.56      2.68 o
  -3   5   2        1.21        2.05      0.49 o
  -2   5   2       66.88       72.94      1.42 o
  -1   5   2        5.93        8.55      0.64 o
   0   5   2      403.40      432.83      3.55 o
   1   5   2        1.46        0.96      0.41 o
   2   5   2       68.68       65.96      2.40 o
   3   5   2       13.89       15.44      2.26 o
   4   5   2        1.35        0.36      1.49 o
   5   5   2        6.49        9.20      2.20 o
   6   5   2        4.69        2.08      1.98 o
  -9   6   2        1.92        1.39      2.32 o
  -8   6   2        6.32        8.40      2.62 o
  -7   6   2       86.34       90.82      4.35 o
  -6   6   2        0.13       -1.07      1.71 o
  -5   6   2        4.90        3.08      0.84 o
  -4   6   2       82.71       83.68      2.26 o
  -3   6   2       28.11       24.86      1.86 o
  -2   6   2       38.61       40.65      1.30 o
  -1   6   2       29.60       21.66      1.17 o
   0   6   2      169.54      191.33      2.47 o
   1   6   2        0.28       -0.62      0.42 o
   2   6   2       14.74       13.89      1.49 o
   3   6   2       17.01       15.96      1.99 o
   4   6   2       19.51       22.74      3.02 o
   5   6   2        1.02        3.63      2.24 o
  -8   7   2        0.01       -1.85      1.59 o
  -7   7   2        1.09        2.47      1.84 o
  -6   7   2       11.40        7.42      2.01 o
  -5   7   2        1.62        1.71      0.98 o
  -4   7   2      204.85      247.27      5.76 o
  -3   7   2      136.46      157.89      2.54 o
  -2   7   2       78.39       88.93      1.88 o
  -1   7   2       32.10       31.75      1.87 o
   0   7   2       52.83       72.22      2.06 o
   1   7   2        1.90        0.89      1.08 o
   2   7   2        3.99        5.41      1.39 o
   3   7   2       24.39       25.32      2.71 o
   4   7   2        8.83       10.50      2.50 o
  -8   8   2        3.72        2.68      1.95 o
  -7   8   2       14.52        9.61      2.58 o
  -6   8   2       14.56       16.12      3.01 o
  -5   8   2        5.69        4.58      1.33 o
  -4   8   2        0.14       -1.80      1.20 o
  -3   8   2       34.35       34.08      3.29 o
  -2   8   2       50.97       70.97      2.76 o
  -1   8   2       10.88       12.15      1.60 o
   0   8   2        2.64        3.66      1.23 o
   1   8   2       35.37       46.86      3.34 o
   2   8   2        1.13        0.79      1.22 o
   3   8   2       10.91       17.26      3.43 o
  -7   9   2       13.27       16.70      3.58 o
  -6   9   2       22.18       24.49      2.84 o
  -5   9   2        0.00        0.32      1.58 o
  -4   9   2        6.27        6.27      1.50 o
  -3   9   2       19.69       22.22      2.12 o
  -2   9   2        1.79        2.22      1.35 o
  -1   9   2        0.54        0.85      1.17 o
   0   9   2        1.13        1.30      1.60 o
   1   9   2        0.33       -0.36      1.50 o
  -5  10   2        3.76        5.67      1.93 o
  -4  10   2        8.20        7.44      2.01 o
  -3  10   2        0.00        0.18      1.24 o
  -2  10   2       21.75       24.05      2.19 o
  -1  10   2        5.19        4.69      1.57 o
  -1 -10   3        4.38        2.98      1.48 o
   0 -10   3        1.41        0.80      1.61 o
   1 -10   3        1.12        0.83      0.97 o
   2 -10   3        5.56        5.10      1.33 o
   3 -10   3        8.66        7.68      1.45 o
   4 -10   3       28.62       34.02      4.55 o
   5 -10   3       18.22       19.05      3.56 o
  -3  -9   3        2.40        2.62      1.61 o
  -2  -9   3        3.60        2.70      1.39 o
  -1  -9   3       12.05       10.96      1.49 o
   0  -9   3       49.06       48.51      1.85 o
   1  -9   3        0.43       -0.55      1.14 o
   2  -9   3        3.36        3.62      1.13 o
   3  -9   3       14.08        9.72      1.71 o
   4  -9   3       32.16       32.04      3.35 o
   5  -9   3        6.49        7.83      1.22 o
   6  -9   3        0.99        1.45      1.44 o
   7  -9   3        0.00       -0.59      1.54 o
  -4  -8   3        3.24        4.06      2.01 o
  -3  -8   3        2.48        0.59      1.59 o
  -2  -8   3        5.08        4.07      1.56 o
  -1  -8   3       55.56       52.98      2.17 o
   0  -8   3        0.47       -0.23      0.60 o
   1  -8   3       22.74       21.49      1.73 o
   2  -8   3       48.18       52.07      2.65 o
   3  -8   3      264.79      271.52      6.19 o
   4  -8   3      172.34      174.66      5.02 o
   5  -8   3       37.66       41.49      2.53 o
   6  -8   3       21.48       22.98      1.99 o
   7  -8   3        5.05        3.68      1.68 o
  -5  -7   3       11.57       12.71      3.27 o
  -4  -7   3        7.90        5.58      1.84 o
  -3  -7   3       67.33       81.28      4.06 o
  -2  -7   3        4.59        2.42      0.85 o
  -1  -7   3        3.53        4.30      0.71 o
   0  -7   3        8.09        8.57      0.71 o
   1  -7   3        7.35        4.25      0.93 o
   2  -7   3        8.00        7.79      1.10 o
   3  -7   3      495.92      499.11      5.18 o
   4  -7   3        0.89       -0.82      0.78 o
   5  -7   3       22.03       20.38      1.88 o
   6  -7   3        0.06        0.65      1.04 o
   7  -7   3       48.68       48.05      3.84 o
   8  -7   3        0.38       -1.49      2.15 o
  -6  -6   3        0.15       -1.08      1.61 o
  -5  -6   3        3.78        1.52      1.80 o
  -4  -6   3       79.26       99.94      3.82 o
  -3  -6   3        3.72        3.70      0.94 o
  -2  -6   3        1.85        0.11      0.61 o
  -1  -6   3       91.31       95.40      1.82 o
   0  -6   3       30.87       28.57      1.25 o
   1  -6   3        0.93        0.92      1.16 o
   2  -6   3      127.48      139.72      4.57 o
   3  -6   3      165.12      166.19      1.94 o
   4  -6   3       36.65       32.48      1.87 o
   5  -6   3        0.46        0.00      0.72 o
   6  -6   3       19.92       16.14      2.15 o
   7  -6   3      129.79      132.18      4.03 o
   8  -6   3        3.81        8.73      2.47 o
  -7  -5   3        0.04       -2.31      1.54 o
  -6  -5   3        8.79        8.71      1.93 o
  -5  -5   3        5.50        6.22      1.44 o
  -4  -5   3       19.10       22.39      1.97 o
  -3  -5   3        9.27       16.02      1.47 o
  -2  -5   3        1.64        2.09      0.53 o
  -1  -5   3      120.41      134.48      2.10 o
   0  -5   3      823.92      951.31      9.82 o
   1  -5   3        0.22       -1.36      1.03 o
   2  -5   3       14.65       21.30      0.81 o
   3  -5   3       43.03       64.64      1.63 o
   4  -5   3       14.37       15.99      1.00 o
   5  -5   3        7.99        4.67      0.72 o
   6  -5   3      196.48      175.26      3.65 o
   7  -5   3       39.86       51.49      3.07 o
   8  -5   3       21.42       18.52      3.07 o
  -7  -4   3       11.46        9.65      1.98 o
  -6  -4   3        8.89        8.79      1.77 o
  -5  -4   3       12.79        6.80      1.51 o
  -4  -4   3        5.29        6.06      0.68 o
  -3  -4   3        1.76        2.88      0.54 o
  -2  -4   3       37.89       56.33      1.46 o
  -1  -4   3        9.69       13.14      0.95 o
   0  -4   3      139.67      200.14      3.09 o
   1  -4   3       44.91       43.06      1.93 o
   2  -4   3      219.15      237.69      2.44 o
   3  -4   3       16.10       16.42      0.89 o
   4  -4   3       13.65       10.10      0.76 o
   5  -4   3       56.97       51.67      1.52 o
   6  -4   3       23.64       32.37      3.20 o
   7  -4   3        4.45        9.97      1.87 o
   8  -4   3        4.47        4.82      2.04 o
  -8  -3   3        0.52       -1.40      1.46 o
  -7  -3   3        3.54        0.89      1.45 o
  -6  -3   3        7.51        2.43      1.20 o
  -5  -3   3        2.49        2.33      0.64 o
  -4  -3   3        4.42        6.49      0.67 o
  -3  -3   3      516.92      554.32      5.07 o
  -2  -3   3        9.22        6.05      0.53 o
  -1  -3   3        2.75        2.71      0.81 o
   0  -3   3        1.46        7.08      0.37 o
   1  -3   3       47.86       59.43      1.27 o
   2  -3   3       37.88       29.35      0.79 o
   3  -3   3      127.46      125.02      1.85 o
   4  -3   3       55.26       61.62      1.39 o
   5  -3   3       40.77       40.55      1.32 o
   6  -3   3       16.18       22.21      1.22 o
   7  -3   3       54.69       68.05      3.96 o
   8  -3   3        0.57        0.89      1.66 o
  -8  -2   3        0.78        1.01      1.61 o
  -7  -2   3       29.02       21.48      2.13 o
  -6  -2   3        6.71       11.40      1.40 o
  -5  -2   3       73.68       97.73      2.50 o
  -4  -2   3       79.29       59.54      2.26 o
  -3  -2   3       11.11       40.35      1.07 o
  -2  -2   3      513.18      440.13      3.47 o
  -1  -2   3      153.09      148.89      1.61 o
   0  -2   3      672.91      603.33      7.81 o
   1  -2   3      100.54       73.91      1.07 o
   2  -2   3      250.24      296.56      2.57 o
   3  -2   3       28.26       33.61      1.02 o
   4  -2   3       37.04       48.12      1.41 o
   5  -2   3        0.05       -0.13      0.55 o
   6  -2   3       11.93       13.50      1.41 o
   7  -2   3        3.31        4.24      1.60 o
   8  -2   3        2.60        2.91      1.87 o
  -9  -1   3        0.08       -0.39      2.18 o
  -8  -1   3        0.66       -1.25      1.16 o
  -7  -1   3        3.28        2.06      1.93 o
  -6  -1   3       46.79       54.21      2.59 o
  -5  -1   3      176.36      239.97      4.19 o
  -4  -1   3     1215.53     1160.34     10.07 o
  -3  -1   3     2947.62     3066.13     18.97 o
  -2  -1   3     1043.26     1084.35      7.25 o
  -1  -1   3     3036.23     2930.10     16.42 o
   0  -1   3      410.29      413.20      2.67 o
   1  -1   3      283.40      289.19      2.42 o
   2  -1   3       10.42       16.60      0.54 o
   3  -1   3      804.92      802.26      6.64 o
   4  -1   3       44.30       51.56      1.60 o
   5  -1   3      118.86      129.08      3.43 o
   6  -1   3        0.38       -0.45      1.32 o
   7  -1   3       10.52       12.78      2.21 o
   8  -1   3        3.87       -0.89      2.34 o
  -9   0   3       20.88       29.27      4.73 o
  -8   0   3        3.86        1.92      1.24 o
  -7   0   3       17.10       16.14      1.56 o
  -6   0   3        2.30        0.30      0.84 o
  -5   0   3      114.79      129.51      2.82 o
  -4   0   3     1493.04     1458.22     12.81 o
  -3   0   3        5.04        3.18      0.43 o
  -2   0   3      237.38      278.03      2.50 o
  -1   0   3        4.55        1.22      0.24 o
   0   0   3     4214.05     4040.66     18.41 o
   1   0   3     2508.26     2554.14     13.72 o
   2   0   3      194.11      194.00      2.03 o
   3   0   3      485.99      543.18      5.28 o
   4   0   3       27.98       30.87      1.48 o
   5   0   3       20.25       19.97      1.46 o
   6   0   3        0.02        1.51      1.06 o
   7   0   3       26.10       22.24      2.92 o
   8   0   3        4.63        2.56      4.16 o
  -9   1   3        0.65       -1.61      1.62 o
  -8   1   3        0.30       -0.51      1.45 o
  -7   1   3       67.92       62.98      2.48 o
  -6   1   3      116.37      147.03      4.29 o
  -5   1   3       80.64      103.19      2.91 o
  -4   1   3        6.46       12.34      1.25 o
  -3   1   3       17.24       25.30      0.83 o
  -2   1   3     1331.76     1442.58      8.49 o
  -1   1   3       14.89        4.51      0.42 o
   0   1   3    19006.44    17217.57     89.76 o
   1   1   3      317.46      262.32      2.22 o
   2   1   3      234.96      236.29      2.50 o
   3   1   3       50.70       56.25      1.98 o
   4   1   3       74.61       79.89      2.08 o
   5   1   3       18.81       18.85      1.28 o
   6   1   3        2.00        0.98      1.28 o
   7   1   3        0.04       -0.91      1.40 o
   8   1   3        0.63       -2.25      1.75 o
  -9   2   3       16.34       22.40      2.63 o
  -8   2   3       11.09       11.52      2.48 o
  -7   2   3      243.93      255.47      5.09 o
  -6   2   3       55.55       60.19      1.53 o
  -5   2   3       34.08       37.16      1.52 o
  -4   2   3        0.08       -0.08      0.43 o
  -3   2   3      144.34      140.51      1.96 o
  -2   2   3        2.07        4.95      0.31 o
  -1   2   3      749.47      623.60      4.60 o
   0   2   3      700.12      641.59      3.80 o
   1   2   3       21.19       16.46      0.66 o
   2   2   3       33.59       36.85      1.23 o
   3   2   3      137.82      155.04      2.82 o
   4   2   3      250.21      269.41      4.63 o
   5   2   3       25.68       31.52      2.73 o
   6   2   3        0.04       -2.04      1.36 o
   7   2   3        0.00       -1.18      1.54 o
  -9   3   3       14.52       14.42      2.39 o
  -8   3   3        3.29        3.37      1.54 o
  -7   3   3        6.23        8.08      1.61 o
  -6   3   3       13.46        9.10      1.32 o
  -5   3   3      210.64      233.02      3.41 o
  -4   3   3       99.80      112.01      1.93 o
  -3   3   3      236.42      305.21      3.32 o
  -2   3   3       55.47       55.93      1.45 o
  -1   3   3      381.22      347.63      3.01 o
   0   3   3      313.91      335.31      2.66 o
   1   3   3       12.47       18.48      0.66 o
   2   3   3       76.41       78.59      1.58 o
   3   3   3       30.68       30.61      1.66 o
   4   3   3        4.52        3.04      1.31 o
   5   3   3        3.56        3.36      1.51 o
   6   3   3        0.24       -0.04      1.27 o
   7   3   3        0.29       -1.74      1.75 o
  -9   4   3       20.64       20.18      4.86 o
  -8   4   3        0.05       -0.16      1.57 o
  -7   4   3        3.10        2.16      1.45 o
  -6   4   3       67.14       77.46      4.05 o
  -5   4   3       13.67       15.32      1.66 o
  -4   4   3       89.86       94.01      1.93 o
  -3   4   3        4.27        1.68      0.44 o
  -2   4   3       16.92       10.02      1.06 o
  -1   4   3      282.19      286.92      3.57 o
   0   4   3      169.53      205.43      2.11 o
   1   4   3       69.27       76.71      1.38 o
   2   4   3       25.25       27.22      1.84 o
   3   4   3       66.94       70.06      2.92 o
   4   4   3        4.19        4.34      1.47 o
   5   4   3        0.01       -0.70      1.34 o
   6   4   3        5.84        4.17      1.98 o
  -9   5   3       19.84       21.80      7.56 o
  -8   5   3        1.15        0.57      1.64 o
  -7   5   3        0.31        1.16      1.52 o
  -6   5   3        7.32        6.86      2.14 o
  -5   5   3       14.31       14.97      1.45 o
  -4   5   3       40.87       28.02      1.72 o
  -3   5   3        5.24        4.86      0.71 o
  -2   5   3       10.51        8.87      0.82 o
  -1   5   3        3.71        1.97      0.59 o
   0   5   3       39.38       51.70      1.17 o
   1   5   3       17.87       20.66      0.96 o
   2   5   3       15.65       16.32      1.53 o
   3   5   3       53.37       61.36      2.73 o
   4   5   3        1.71       -0.18      1.53 o
   5   5   3        0.20       -1.33      1.63 o
  -9   6   3       11.56       14.34      5.22 o
  -8   6   3        2.06        3.53      2.19 o
  -7   6   3        5.85        9.04      2.27 o
  -6   6   3       11.84        9.67      1.97 o
  -5   6   3        1.68       -0.70      0.80 o
  -4   6   3       16.06       13.12      1.66 o
  -3   6   3       89.41       82.80      1.40 o
  -2   6   3       91.60       94.07      2.08 o
  -1   6   3        1.88        1.51      0.57 o
   0   6   3       19.96       25.26      1.21 o
   1   6   3        7.13        5.55      1.34 o
   2   6   3        0.25        0.87      1.15 o
   3   6   3       10.54        9.85      1.82 o
   4   6   3        0.00       -2.09      1.50 o
  -8   7   3        0.58       -0.37      2.00 o
  -7   7   3       29.61       29.24      5.14 o
  -6   7   3       29.28       29.28      8.77 o
  -5   7   3       13.23       13.16      2.76 o
  -4   7   3        0.42       -0.31      1.13 o
  -3   7   3      104.62      119.74      3.12 o
  -2   7   3      313.93      352.42      4.10 o
  -1   7   3       14.56       16.39      1.68 o
   0   7   3        0.02       -0.68      0.74 o
   1   7   3        6.55        7.11      1.18 o
   2   7   3        0.03       -0.71      1.06 o
   3   7   3        1.16        0.05      1.93 o
  -8   8   3        0.06       -1.34      2.10 o
  -7   8   3       38.05       36.86      5.26 o
  -6   8   3        8.50        6.93      2.10 o
  -5   8   3        2.96        1.36      1.28 o
  -4   8   3        3.02        3.10      1.32 o
  -3   8   3        2.53        3.92      1.11 o
  -2   8   3        3.86        3.42      1.19 o
  -1   8   3        0.01        0.28      1.20 o
   0   8   3        4.67        4.84      1.38 o
   1   8   3       15.34       13.07      2.09 o
   2   8   3        0.05       -1.47      1.53 o
  -6   9   3       26.16       35.62      6.93 o
  -5   9   3        0.04       -0.90      1.74 o
  -4   9   3        1.23       -0.15      1.17 o
  -3   9   3       57.50       78.20      3.21 o
  -2   9   3        0.35       -0.10      1.25 o
  -1   9   3        0.42        1.44      1.43 o
   0   9   3        0.20       -0.91      1.54 o
   1   9   3        1.09       -0.09      1.69 o
  -4  10   3       18.43       19.03      1.93 o
  -3  10   3        0.41       -1.35      1.17 o
  -2  10   3        5.87        3.60      1.94 o
  -1 -10   4        2.63        2.94      1.77 o
   0 -10   4        0.31        1.75      1.46 o
   1 -10   4        5.19        6.52      1.36 o
   2 -10   4        3.57        2.68      1.33 o
   3 -10   4        1.53        0.99      1.07 o
   4 -10   4       16.76       16.18      1.85 o
   5 -10   4        7.23        9.03      2.00 o
  -3  -9   4        3.70        4.40      1.67 o
  -2  -9   4        7.06        2.42      1.30 o
  -1  -9   4        8.12        5.42      1.25 o
   0  -9   4       16.69       12.47      1.51 o
   1  -9   4        0.08       -0.45      0.98 o
   2  -9   4        2.26        2.84      1.19 o
   3  -9   4        0.91        0.59      1.09 o
   4  -9   4       46.76       53.46      3.40 o
   5  -9   4       25.90       24.22      2.53 o
   6  -9   4        0.30        1.66      1.23 o
  -4  -8   4        3.42        3.95      1.92 o
  -3  -8   4        9.77       15.00      1.96 o
  -2  -8   4        9.05        6.12      1.44 o
  -1  -8   4       49.35       50.24      2.05 o
   0  -8   4       28.43       23.58      1.85 o
   1  -8   4       11.81        9.53      1.63 o
   2  -8   4      136.03      142.95      4.60 o
   3  -8   4      163.34      163.00      4.88 o
   4  -8   4       35.81       39.15      2.74 o
   5  -8   4        4.86        5.92      1.03 o
   6  -8   4        0.01       -0.34      1.15 o
   7  -8   4        1.21        0.64      2.01 o
  -5  -7   4        9.60        7.58      2.17 o
  -4  -7   4        0.25       -1.75      1.17 o
  -3  -7   4       32.20       30.96      2.69 o
  -2  -7   4        0.63        0.11      0.75 o
  -1  -7   4       19.47       22.14      1.78 o
   0  -7   4       35.14       34.51      1.61 o
   1  -7   4       42.53       42.51      5.94 o
   2  -7   4       41.62       41.43      3.54 o
   3  -7   4      170.42      167.42      4.82 o
   4  -7   4       41.50       43.03      1.76 o
   5  -7   4        0.32       -0.69      1.00 o
   6  -7   4       19.12       15.64      1.76 o
   7  -7   4       63.63       85.05      4.96 o
   8  -7   4        2.11        0.54      2.23 o
  -6  -6   4        1.28       -0.18      1.91 o
  -5  -6   4        0.56        0.02      1.76 o
  -4  -6   4        0.26        1.14      1.18 o
  -3  -6   4      132.46      126.53      3.01 o
  -2  -6   4       21.11       22.22      1.24 o
  -1  -6   4      172.75      171.35      2.49 o
   0  -6   4      177.70      185.26      2.36 o
   1  -6   4        2.18        3.04      1.83 o
   2  -6   4      179.85      201.53      5.39 o
   3  -6   4       16.54       16.55      1.14 o
   4  -6   4        3.78        0.10      0.62 o
   5  -6   4        0.00       -0.79      0.74 o
   6  -6   4       64.79       58.27      2.89 o
   7  -6   4       78.93       96.86      7.61 o
   8  -6   4        9.68       10.61      2.62 o
  -7  -5   4        0.54       -0.80      1.70 o
  -6  -5   4        1.14        1.91      1.84 o
  -5  -5   4        6.27        6.79      1.53 o
  -4  -5   4      149.76      148.68      3.12 o
  -3  -5   4       53.25       64.21      1.80 o
  -2  -5   4        0.82        0.28      0.50 o
  -1  -5   4        0.28        0.23      0.55 o
   0  -5   4      100.96      118.88      1.86 o
   1  -5   4      364.59      364.99      8.38 o
   2  -5   4      122.09      140.45      1.76 o
   3  -5   4       60.52       55.08      1.60 o
   4  -5   4       60.26       52.48      1.51 o
   5  -5   4        1.63        0.73      0.61 o
   6  -5   4       10.09       12.71      1.43 o
   7  -5   4       19.34       24.56      5.58 o
   8  -5   4        8.34       13.35      2.96 o
  -7  -4   4        0.21        0.16      1.50 o
  -6  -4   4       29.51       27.01      2.40 o
  -5  -4   4        1.02        0.63      1.28 o
  -4  -4   4      111.73      104.63      2.01 o
  -3  -4   4       38.66       29.25      1.17 o
  -2  -4   4       27.93       16.61      0.88 o
  -1  -4   4        7.03        9.99      0.66 o
   0  -4   4      162.47      194.53      2.02 o
   1  -4   4      101.06       72.50      1.26 o
   2  -4   4        0.02        0.06      0.29 o
   3  -4   4       13.02       12.39      0.85 o
   4  -4   4       14.42        9.47      1.12 o
   5  -4   4       49.22       56.05      1.90 o
   6  -4   4       28.67       26.49      2.27 o
   7  -4   4       12.49       15.36      2.23 o
   8  -4   4        4.55        0.25      2.31 o
  -8  -3   4        0.03        0.61      1.56 o
  -7  -3   4       58.12       72.56      5.12 o
  -6  -3   4       21.69       16.13      1.53 o
  -5  -3   4       39.29       41.52      1.79 o
  -4  -3   4        2.32        1.78      0.51 o
  -3  -3   4      120.95      130.18      2.05 o
  -2  -3   4      271.25      336.19      3.68 o
  -1  -3   4       98.28       79.39      1.26 o
   0  -3   4      346.21      313.43      2.98 o
   1  -3   4       98.68       98.22      1.86 o
   2  -3   4        2.36        1.28      0.36 o
   3  -3   4       49.15       53.16      1.47 o
   4  -3   4      131.53      167.01      2.53 o
   5  -3   4        0.74       -0.30      0.57 o
   6  -3   4        0.01        0.91      1.43 o
   7  -3   4        0.02       -0.02      1.52 o
   8  -3   4        8.04        9.08      2.23 o
  -8  -2   4        2.11       -1.96      1.31 o
  -7  -2   4       35.13       22.88      2.02 o
  -6  -2   4       44.86       48.81      2.48 o
  -5  -2   4      205.55      207.03      3.49 o
  -4  -2   4       10.73       10.99      0.92 o
  -3  -2   4     1208.63     1159.22     10.64 o
  -2  -2   4      247.64      214.16      2.34 o
  -1  -2   4       28.49       14.45      0.74 o
   0  -2   4      239.13      267.36      2.22 o
   1  -2   4       52.43       56.82      1.00 o
   2  -2   4      314.78      290.30      2.75 o
   3  -2   4      753.94      839.27      7.35 o
   4  -2   4      211.87      245.46      3.40 o
   5  -2   4        0.70        0.21      0.64 o
   6  -2   4       30.31       32.13      3.50 o
   7  -2   4       16.87       29.12      3.76 o
   8  -2   4        5.20        4.62      2.74 o
  -9  -1   4        0.12        0.75      2.38 o
  -8  -1   4        0.63        0.53      1.33 o
  -7  -1   4        0.03       -1.51      1.00 o
  -6  -1   4        4.17        3.13      1.00 o
  -5  -1   4       46.85       50.45      2.08 o
  -4  -1   4      343.26      414.73      5.24 o
  -3  -1   4       54.22       58.26      1.29 o
  -2  -1   4       60.89       48.08      0.98 o
  -1  -1   4      277.01      327.68      2.76 o
   0  -1   4      955.69      923.80      5.35 o
   1  -1   4      209.38      203.03      1.71 o
   2  -1   4       87.40       87.09      1.66 o
   3  -1   4      427.14      412.64      4.21 o
   4  -1   4       54.64       74.04      2.15 o
   5  -1   4       12.56       10.44      1.35 o
   6  -1   4        5.77        4.38      1.32 o
   7  -1   4       99.95      129.66      5.95 o
   8  -1   4        0.18       -1.14      2.54 o
  -9   0   4        1.10       -1.17      2.34 o
  -8   0   4        2.68       -0.78      1.11 o
  -7   0   4       29.21       29.74      2.07 o
  -6   0   4       11.98       14.47      1.65 o
  -5   0   4      190.79      194.48      4.01 o
  -4   0   4      459.77      499.29      5.75 o
  -3   0   4       93.34      103.60      1.66 o
  -2   0   4      173.95      148.75      1.78 o
  -1   0   4       90.97       98.24      1.33 o
   0   0   4     1893.24     1911.75      9.93 o
   1   0   4       54.83       81.72      1.23 o
   2   0   4        6.61        8.56      0.71 o
   3   0   4       65.88       85.26      2.41 o
   4   0   4       55.94       48.74      1.83 o
   5   0   4       20.53       16.63      1.52 o
   6   0   4       78.49      101.83      4.49 o
   7   0   4       70.14       99.35      4.94 o
   8   0   4        5.79        4.50      4.53 o
  -9   1   4        0.45       -0.89      1.68 o
  -8   1   4        5.85        5.34      1.79 o
  -7   1   4       30.30       34.31      2.15 o
  -6   1   4      201.88      214.96      4.71 o
  -5   1   4        7.35        9.26      1.47 o
  -4   1   4      228.55      263.32      4.55 o
  -3   1   4       73.96       99.01      1.58 o
  -2   1   4     1271.52     1228.12      7.23 o
  -1   1   4      119.82      141.55      1.71 o
   0   1   4     3018.09     2897.92     14.78 o
   1   1   4       17.69        9.88      0.63 o
   2   1   4       81.74       57.51      1.56 o
   3   1   4        1.64        1.20      0.70 o
   4   1   4        9.41        6.28      0.95 o
   5   1   4        7.92        7.47      1.21 o
   6   1   4       24.80       27.56      2.14 o
   7   1   4        0.06       -0.78      1.87 o
  -9   2   4       20.41       19.05      2.32 o
  -8   2   4        2.33        1.03      1.43 o
  -7   2   4       14.59       14.13      1.31 o
  -6   2   4      199.36      191.53      3.53 o
  -5   2   4        1.62        1.53      0.67 o
  -4   2   4        0.00        0.14      0.48 o
  -3   2   4      111.32      121.57      1.70 o
  -2   2   4       49.17       35.80      0.93 o
  -1   2   4     1429.87     1554.97      8.30 o
   0   2   4        0.11        0.41      0.36 o
   1   2   4        7.54        7.95      0.60 o
   2   2   4        0.08       -0.77      0.54 o
   3   2   4      109.06       98.82      2.34 o
   4   2   4       59.28       73.21      2.56 o
   5   2   4        4.73        2.89      1.08 o
   6   2   4        1.02        0.39      1.58 o
   7   2   4        0.01        0.68      1.97 o
  -9   3   4        0.20       -0.23      1.55 o
  -8   3   4        6.43        4.33      1.62 o
  -7   3   4      172.56      187.76      4.89 o
  -6   3   4        0.03        0.01      0.76 o
  -5   3   4      152.59      141.28      2.90 o
  -4   3   4       93.42      100.90      1.92 o
  -3   3   4       39.24       31.68      0.96 o
  -2   3   4     1947.12     2157.08     16.10 o
  -1   3   4        5.35       12.83      0.74 o
   0   3   4      187.95      206.04      2.13 o
   1   3   4      429.54      389.55      3.51 o
   2   3   4        1.44        0.46      0.60 o
   3   3   4       99.15       92.59      2.06 o
   4   3   4        4.36        5.55      0.81 o
   5   3   4        2.31        4.01      1.62 o
   6   3   4        1.78        0.52      1.67 o
  -9   4   4       23.06       20.93      2.44 o
  -8   4   4       61.86       68.31      3.96 o
  -7   4   4       97.59      111.06      3.93 o
  -6   4   4      116.58      114.03      3.84 o
  -5   4   4        0.10        0.39      0.54 o
  -4   4   4        2.11        4.11      0.61 o
  -3   4   4      122.83      130.87      2.65 o
  -2   4   4       42.45       39.30      1.42 o
  -1   4   4       38.00       35.94      1.44 o
   0   4   4        6.28        5.18      0.49 o
   1   4   4        0.28       -0.40      0.39 o
   2   4   4        2.71       -0.26      0.83 o
   3   4   4       26.24       28.45      1.78 o
   4   4   4       11.90        8.98      1.70 o
   5   4   4       10.25        9.25      1.90 o
   6   4   4        0.61        0.48      1.76 o
  -9   5   4        0.02        2.09      2.05 o
  -8   5   4        2.70        3.45      1.71 o
  -7   5   4       12.79       17.50      2.68 o
  -6   5   4        3.41        7.98      2.01 o
  -5   5   4      103.80      112.10      2.48 o
  -4   5   4       60.03       58.89      1.54 o
  -3   5   4       26.11       21.19      2.07 o
  -2   5   4      183.90      200.53      3.24 o
  -1   5   4        2.51        0.11      0.71 o
   0   5   4        0.31       -0.57      0.41 o
   1   5   4       29.80       26.64      1.08 o
   2   5   4        1.21       -0.28      1.03 o
   3   5   4        0.02       -0.21      1.11 o
   4   5   4        0.07       -2.16      1.44 o
   5   5   4        6.45       10.51      2.20 o
  -9   6   4       12.49       13.01      4.12 o
  -8   6   4       18.50       21.80      4.76 o
  -7   6   4        8.36       10.27      2.48 o
  -6   6   4       35.90       38.95      3.99 o
  -5   6   4       57.95       59.41      3.40 o
  -4   6   4       48.18       47.01      2.30 o
  -3   6   4        7.96        6.42      1.14 o
  -2   6   4       29.23       28.86      1.66 o
  -1   6   4       24.89       26.04      1.64 o
   0   6   4       50.50       58.76      2.02 o
   1   6   4        2.36       -0.53      0.78 o
   2   6   4        3.34        3.55      1.05 o
   3   6   4        0.02       -0.87      1.23 o
   4   6   4        4.66        4.10      2.21 o
  -8   7   4        0.14        1.06      2.76 o
  -7   7   4       40.77       41.23     11.70 o
  -6   7   4        2.04       -1.76      2.04 o
  -5   7   4       53.69       54.77      6.11 o
  -4   7   4      125.57      140.72      3.80 o
  -3   7   4        8.74       13.38      1.86 o
  -2   7   4        0.81        0.61      0.90 o
  -1   7   4        0.02       -0.69      0.90 o
   0   7   4        6.25        6.01      1.90 o
   1   7   4       27.88       30.53      3.61 o
   2   7   4        0.26        0.39      1.50 o
   3   7   4        0.25       -2.22      1.65 o
  -7   8   4       17.93       15.07      4.18 o
  -6   8   4        0.80       -1.41      1.82 o
  -5   8   4        0.17       -1.62      1.31 o
  -4   8   4        1.48        0.53      1.10 o
  -3   8   4        9.17        4.54      1.41 o
  -2   8   4        1.32        0.66      1.10 o
  -1   8   4        2.03        4.30      1.37 o
   0   8   4        0.94       -0.29      1.40 o
   1   8   4        0.45        1.87      1.63 o
   2   8   4        2.16       -0.07      1.62 o
  -6   9   4        0.72       -1.40      2.55 o
  -5   9   4        5.69        7.64      2.47 o
  -4   9   4        2.84        1.86      1.32 o
  -3   9   4       16.49       17.51      1.80 o
  -2   9   4        1.96        2.48      1.51 o
  -1   9   4        0.01        0.17      1.42 o
   0   9   4        0.23       -1.55      1.34 o
  -1 -10   5        0.02        0.37      1.51 o
   0 -10   5        2.65        3.82      1.68 o
   1 -10   5        9.42       11.16      1.73 o
   2 -10   5        9.04        7.93      1.42 o
   3 -10   5        0.02       -0.12      1.18 o
   4 -10   5       10.75        9.63      1.68 o
   5 -10   5        3.26        4.35      1.81 o
  -3  -9   5        0.36       -0.07      1.46 o
  -2  -9   5        7.77        7.52      2.66 o
  -1  -9   5        0.73       -0.93      0.71 o
   0  -9   5        2.76        2.84      1.13 o
   1  -9   5       13.84       12.23      1.61 o
   2  -9   5        9.20        6.06      1.46 o
   3  -9   5        1.49        0.44      1.17 o
   4  -9   5        0.88        0.93      1.43 o
   5  -9   5       24.71       18.88      3.16 o
   6  -9   5        2.25        3.69      1.76 o
  -4  -8   5        1.26        2.97      1.51 o
  -3  -8   5       23.50       24.35      2.97 o
  -2  -8   5        0.09       -0.69      0.85 o
  -1  -8   5        1.13        0.78      0.81 o
   0  -8   5       65.09       64.46      3.01 o
   1  -8   5        0.10        0.61      1.11 o
   2  -8   5      141.39      139.24      6.01 o
   3  -8   5       18.16        9.26      2.07 o
   4  -8   5        8.94        7.69      1.05 o
   5  -8   5        1.92        1.79      1.22 o
   6  -8   5        3.76        3.36      1.95 o
   7  -8   5        2.36        0.75      2.08 o
  -5  -7   5       14.22       13.06      2.48 o
  -4  -7   5        0.18       -1.61      1.29 o
  -3  -7   5       67.16       68.03      3.51 o
  -2  -7   5        3.27        5.52      1.12 o
  -1  -7   5        6.90        8.24      0.93 o
   0  -7   5        0.08       -0.76      0.96 o
   1  -7   5        7.48        9.78      1.92 o
   2  -7   5       76.96       73.18      4.87 o
   3  -7   5       29.86       25.27      3.06 o
   4  -7   5       54.19       55.00      2.81 o
   5  -7   5       49.41       47.40      3.43 o
   6  -7   5       11.39       11.39      2.34 o
   7  -7   5       22.39       16.10      2.86 o
  -6  -6   5        0.25       -1.61      1.74 o
  -5  -6   5       71.54      101.84      5.10 o
  -4  -6   5       88.18       96.58      3.46 o
  -3  -6   5      472.98      506.29      7.73 o
  -2  -6   5        0.20        0.11      0.69 o
  -1  -6   5       21.75       24.19      1.28 o
   0  -6   5       52.49       48.63      1.25 o
   1  -6   5       28.87       31.94      2.38 o
   2  -6   5        6.04        4.24      0.51 o
   3  -6   5      188.11      183.55      2.71 o
   4  -6   5       72.63       54.01      2.48 o
   5  -6   5       15.04       15.98      2.06 o
   6  -6   5        1.24        5.29      2.13 o
   7  -6   5       18.73       23.39      3.26 o
   8  -6   5        4.85        4.23      2.66 o
  -7  -5   5        0.98       -1.53      1.95 o
  -6  -5   5       13.12       15.77      2.12 o
  -5  -5   5       11.22       10.41      1.37 o
  -4  -5   5      540.30      554.02      7.81 o
  -3  -5   5       63.49       62.26      2.00 o
  -2  -5   5       34.66       41.37      1.60 o
  -1  -5   5       36.76       27.19      1.23 o
   0  -5   5      494.50      477.15      3.96 o
   1  -5   5      116.65      121.45      1.98 o
   2  -5   5       30.27       26.68      0.88 o
   3  -5   5       34.01       33.35      1.82 o
   4  -5   5        0.73        1.17      0.66 o
   5  -5   5      185.47      205.05      3.95 o
   6  -5   5       15.06       25.03      2.92 o
   7  -5   5       11.12       11.75      3.62 o
   8  -5   5        3.13        2.33      2.55 o
  -8  -4   5        0.09        0.20      1.73 o
  -7  -4   5        3.99        4.27      1.90 o
  -6  -4   5        4.96        5.35      1.53 o
  -5  -4   5       57.22       49.99      2.37 o
  -4  -4   5      193.98      192.25      3.05 o
  -3  -4   5       70.08       57.68      1.69 o
  -2  -4   5       29.47       44.96      1.57 o
  -1  -4   5       27.10       28.55      0.93 o
   0  -4   5     1371.56     1520.92     13.23 o
   1  -4   5        0.12       -0.48      0.32 o
   2  -4   5      117.99       99.87      1.81 o
   3  -4   5       16.79       15.67      0.96 o
   4  -4   5       34.71       41.14      1.69 o
   5  -4   5       19.01       22.18      1.82 o
   6  -4   5        5.16        5.19      1.97 o
   7  -4   5        1.30        1.28      1.72 o
   8  -4   5        0.11       -2.54      2.26 o
  -8  -3   5        0.45       -1.22      1.52 o
  -7  -3   5       54.17       66.67      3.80 o
  -6  -3   5        3.73        2.89      1.28 o
  -5  -3   5       12.91        5.73      1.33 o
  -4  -3   5      174.60      173.03      3.84 o
  -3  -3   5        4.38        8.63      1.32 o
  -2  -3   5       42.00       48.75      1.16 o
  -1  -3   5       90.84      130.56      1.91 o
   0  -3   5      846.74      881.92      6.92 o
   1  -3   5      418.38      480.56      4.08 o
   2  -3   5      340.69      319.63      3.28 o
   3  -3   5      102.37      116.79      2.10 o
   4  -3   5       13.13       18.96      1.49 o
   5  -3   5        1.09        1.37      1.22 o
   6  -3   5       11.72       12.69      2.05 o
   7  -3   5        2.06        1.77      1.70 o
   8  -3   5        4.33        4.83      4.17 o
  -8  -2   5        1.15        0.44      1.60 o
  -7  -2   5        6.42        4.57      1.53 o
  -6  -2   5        9.12       11.56      1.92 o
  -5  -2   5       31.80       41.79      1.80 o
  -4  -2   5      246.79      285.61      4.98 o
  -3  -2   5        5.53       11.67      1.04 o
  -2  -2   5        2.74        2.10      0.61 o
  -1  -2   5      254.37      288.93      2.96 o
   0  -2   5      327.99      273.23      2.39 o
   1  -2   5       50.19       40.85      0.89 o
   2  -2   5       59.07       56.08      1.53 o
   3  -2   5      272.59      355.03      4.61 o
   4  -2   5        0.02        0.34      0.88 o
   5  -2   5        0.00        0.49      0.59 o
   6  -2   5        4.58        4.80      1.36 o
   7  -2   5       19.16       23.85      2.77 o
   8  -2   5        0.65        0.50      3.68 o
  -9  -1   5        0.42        0.31      2.41 o
  -8  -1   5        2.43        0.13      1.37 o
  -7  -1   5        2.02        0.76      1.03 o
  -6  -1   5       28.84       24.01      2.06 o
  -5  -1   5        2.23        3.66      0.77 o
  -4  -1   5       81.73       64.50      1.78 o
  -3  -1   5      337.19      336.27      3.79 o
  -2  -1   5      128.26      135.01      1.79 o
  -1  -1   5      377.71      274.18      2.65 o
   0  -1   5       97.63      102.44      1.28 o
   1  -1   5      268.80      328.21      2.55 o
   2  -1   5      193.45      236.15      3.12 o
   3  -1   5       15.89       20.10      1.31 o
   4  -1   5        0.21       -0.34      0.62 o
   5  -1   5        3.22        2.59      0.92 o
   6  -1   5        0.98       -0.33      1.20 o
   7  -1   5       81.04      109.66      7.59 o
   8  -1   5        0.00       -0.46      2.76 o
  -9   0   5        2.73        4.34      2.66 o
  -8   0   5        4.53        3.40      1.23 o
  -7   0   5       10.67        9.91      1.25 o
  -6   0   5        0.34        0.62      0.90 o
  -5   0   5       53.92       69.45      2.27 o
  -4   0   5        2.52        7.32      1.06 o
  -3   0   5      124.46      180.76      2.69 o
  -2   0   5       39.67       45.67      1.07 o
  -1   0   5       67.76       80.10      1.29 o
   0   0   5      166.67      149.54      1.68 o
   1   0   5      297.96      265.38      3.07 o
   2   0   5       98.37       66.87      1.63 o
   3   0   5       40.19       43.72      1.16 o
   4   0   5       28.36       36.20      2.12 o
   5   0   5       23.14       33.13      3.72 o
   6   0   5       86.65      120.05      4.05 o
   7   0   5       17.85       19.96      2.59 o
  -9   1   5        6.13        6.18      2.44 o
  -8   1   5        7.93        4.20      1.56 o
  -7   1   5        5.83        4.30      1.28 o
  -6   1   5      172.56      174.42      4.24 o
  -5   1   5        0.86        1.29      0.85 o
  -4   1   5      326.09      331.89      4.28 o
  -3   1   5       47.97       36.48      1.24 o
  -2   1   5      554.95      512.01      3.87 o
  -1   1   5      473.31      531.17      4.20 o
   0   1   5      226.58      220.43      2.40 o
   1   1   5      437.26      420.97      4.20 o
   2   1   5       10.92        9.64      0.88 o
   3   1   5        1.17       -0.69      0.61 o
   4   1   5       10.34       10.18      1.28 o
   5   1   5        1.93        2.03      1.16 o
   6   1   5       20.92       23.09      4.89 o
   7   1   5        1.54       -0.31      1.94 o
  -9   2   5        4.00        1.06      1.61 o
  -8   2   5        9.14        6.23      1.66 o
  -7   2   5        4.59        3.66      0.95 o
  -6   2   5      262.96      247.86      4.54 o
  -5   2   5       34.02       34.91      1.94 o
  -4   2   5       20.70       12.61      1.16 o
  -3   2   5       37.39       46.96      1.17 o
  -2   2   5      261.16      245.87      2.83 o
  -1   2   5      740.46      884.12      6.96 o
   0   2   5     1128.80     1267.56      9.61 o
   1   2   5      285.31      347.69      3.83 o
   2   2   5       13.63       20.12      1.22 o
   3   2   5       27.86       36.54      1.63 o
   4   2   5       11.87       10.41      1.21 o
   5   2   5       28.79       30.52      3.12 o
   6   2   5        0.39       -0.61      1.82 o
  -9   3   5        7.37        4.62      1.81 o
  -8   3   5        1.23        2.19      1.56 o
  -7   3   5      543.38      575.18      8.78 o
  -6   3   5        1.45        2.00      0.84 o
  -5   3   5       27.18       22.10      1.51 o
  -4   3   5       15.61       16.80      1.24 o
  -3   3   5       60.10       79.01      1.58 o
  -2   3   5      279.91      305.22      4.26 o
  -1   3   5        1.43       -0.25      0.38 o
   0   3   5       25.26       19.36      1.27 o
   1   3   5       82.25       89.44      1.77 o
   2   3   5        0.13       -0.86      0.57 o
   3   3   5       21.38       27.56      1.44 o
   4   3   5       11.19        7.98      1.69 o
   5   3   5       19.92       20.23      2.26 o
   6   3   5        4.81        3.50      1.91 o
  -9   4   5        0.85       -0.73      1.64 o
  -8   4   5       44.51       51.11      5.31 o
  -7   4   5       62.02       63.11      3.68 o
  -6   4   5       28.62       22.13      2.27 o
  -5   4   5       11.55       10.72      1.28 o
  -4   4   5       11.70       12.45      1.22 o
  -3   4   5      329.25      356.33      5.42 o
  -2   4   5       11.08        7.20      0.97 o
  -1   4   5       22.39       11.06      1.24 o
   0   4   5       30.90       36.95      1.33 o
   1   4   5        0.54       -0.31      0.42 o
   2   4   5        0.00       -0.12      0.82 o
   3   4   5        6.95        7.63      1.44 o
   4   4   5        0.63        2.81      1.63 o
   5   4   5        0.04       -0.94      1.59 o
  -9   5   5       17.62       18.11      2.93 o
  -8   5   5        9.64       11.60      2.23 o
  -7   5   5        1.48       -0.66      1.93 o
  -6   5   5        0.71       -2.08      1.54 o
  -5   5   5       10.01        9.51      1.25 o
  -4   5   5       62.32       61.89      2.89 o
  -3   5   5       65.15       64.98      2.09 o
  -2   5   5        7.64        7.09      1.06 o
  -1   5   5       29.44       23.25      2.58 o
   0   5   5        6.51        6.31      0.77 o
   1   5   5        0.10       -0.92      0.61 o
   2   5   5        1.68       -0.63      0.96 o
   3   5   5        3.63       -0.59      1.41 o
   4   5   5        1.64        1.01      1.78 o
  -9   6   5        7.89        9.50      3.66 o
  -8   6   5       39.64       20.56      6.38 o
  -7   6   5       56.18       72.00      4.72 o
  -6   6   5       45.26       49.82      5.26 o
  -5   6   5       23.31       31.14      3.08 o
  -4   6   5      295.41      333.07      6.52 o
  -3   6   5       56.66       58.41      2.39 o
  -2   6   5        0.00       -1.23      0.82 o
  -1   6   5        1.64        0.23      0.86 o
   0   6   5       66.76       64.81      2.53 o
   1   6   5        0.05        0.88      0.97 o
   2   6   5       21.95       20.04      1.76 o
   3   6   5        6.64        5.88      1.48 o
   4   6   5        2.38        0.40      2.23 o
  -8   7   5        1.72        0.93      3.07 o
  -7   7   5       16.06       22.26      3.95 o
  -6   7   5        9.93       12.00      3.99 o
  -5   7   5        7.79        6.95      2.21 o
  -4   7   5       13.17       14.60      4.15 o
  -3   7   5        2.02        0.96      1.27 o
  -2   7   5        9.64        9.86      1.40 o
  -1   7   5        2.60        1.20      1.09 o
   0   7   5        0.01        0.20      1.24 o
   1   7   5        1.25        2.09      1.54 o
   2   7   5        0.05       -0.99      1.53 o
  -7   8   5        0.90        2.40      2.82 o
  -6   8   5        1.97        0.45      2.57 o
  -5   8   5        0.21       -0.25      1.46 o
  -4   8   5       16.62       26.26      2.93 o
  -3   8   5        9.62       13.21      1.81 o
  -2   8   5        6.52        8.98      1.58 o
  -1   8   5        0.63        0.27      1.23 o
   0   8   5        0.75        0.12      1.45 o
   1   8   5        2.04        1.14      1.57 o
  -5   9   5        2.96        1.78      1.85 o
  -4   9   5        3.61        1.16      1.38 o
  -3   9   5        0.36        1.06      1.41 o
  -2   9   5        5.53        3.52      1.65 o
  -1   9   5        0.25       -1.55      1.61 o
  -1 -10   6        4.41        5.18      1.90 o
   0 -10   6        8.75        7.93      1.57 o
   1 -10   6        0.16        0.56      1.12 o
   2 -10   6        0.09        1.08      0.95 o
   3 -10   6        0.22        0.25      1.16 o
   4 -10   6        2.66        3.44      1.35 o
   5 -10   6        6.05        5.17      3.12 o
  -3  -9   6        0.01       -1.11      1.22 o
  -2  -9   6        1.53       -0.34      1.28 o
  -1  -9   6        4.33        3.94      1.30 o
   0  -9   6       12.78        8.19      1.55 o
   1  -9   6        7.75        6.67      1.19 o
   2  -9   6        6.93        4.06      1.43 o
   3  -9   6        4.76        6.25      2.64 o
   4  -9   6       23.97       18.80      3.22 o
   5  -9   6       26.48       29.89      4.64 o
   6  -9   6        0.00        2.27      1.67 o
  -4  -8   6        1.40        1.24      1.46 o
  -3  -8   6       14.52       14.14      1.86 o
  -2  -8   6       26.46       31.90      2.46 o
  -1  -8   6       11.37        8.25      1.13 o
   0  -8   6       51.04       44.15      3.96 o
   1  -8   6        3.69        1.98      1.10 o
   2  -8   6       37.75       45.91      3.99 o
   3  -8   6        4.22       -0.80      1.31 o
   4  -8   6       48.26       40.06      3.78 o
   5  -8   6        1.31       -0.52      1.54 o
   6  -8   6        0.13       -1.32      2.07 o
   7  -8   6        1.85        0.40      2.17 o
  -5  -7   6        1.61        0.41      1.66 o
  -4  -7   6        9.93        8.17      1.99 o
  -3  -7   6        3.87        2.26      1.10 o
  -2  -7   6       14.35       18.77      3.17 o
  -1  -7   6       60.81       52.21      1.94 o
   0  -7   6       18.89       15.23      1.53 o
   1  -7   6        6.49        4.65      1.44 o
   2  -7   6      128.46      134.67      9.39 o
   3  -7   6      304.56      320.79      6.44 o
   4  -7   6      132.36      137.90      4.16 o
   5  -7   6       11.86       16.35      2.44 o
   6  -7   6        1.53        1.15      2.01 o
   7  -7   6        0.04       -0.86      2.17 o
  -6  -6   6        0.18       -2.35      1.80 o
  -5  -6   6       60.06       81.90      4.62 o
  -4  -6   6       73.27       91.71      3.49 o
  -3  -6   6      275.91      309.18      5.39 o
  -2  -6   6        0.44        0.48      0.66 o
  -1  -6   6       64.26       60.44      1.44 o
   0  -6   6       15.35       13.23      0.83 o
   1  -6   6        0.14        0.17      0.39 o
   2  -6   6      166.09      136.99      2.63 o
   3  -6   6      868.11      872.01     12.40 o
   4  -6   6        2.81        3.79      1.04 o
   5  -6   6       53.82       52.03      4.20 o
   6  -6   6       35.67       44.52      5.00 o
   7  -6   6       71.02       86.88      5.26 o
  -7  -5   6        0.51       -2.65      1.77 o
  -6  -5   6       12.08       17.47      2.15 o
  -5  -5   6        6.89        5.58      1.30 o
  -4  -5   6      370.30      404.22      6.10 o
  -3  -5   6        0.06        0.64      0.46 o
  -2  -5   6        0.22        0.21      0.50 o
  -1  -5   6       37.36       38.03      1.45 o
   0  -5   6      345.40      330.34      3.23 o
   1  -5   6        0.51        1.08      0.38 o
   2  -5   6        2.19        2.96      0.59 o
   3  -5   6       14.41       14.40      1.14 o
   4  -5   6        2.07        1.35      0.65 o
   5  -5   6        1.29        1.14      1.37 o
   6  -5   6        7.64        4.97      2.26 o
   7  -5   6       31.51       31.83      4.20 o
   8  -5   6       10.43        8.96      3.00 o
  -8  -4   6        0.21       -2.71      2.66 o
  -7  -4   6       30.36       29.80      4.19 o
  -6  -4   6        9.42       10.77      1.46 o
  -5  -4   6        0.36        0.09      1.13 o
  -4  -4   6        0.52        1.85      1.00 o
  -3  -4   6        8.28        8.80      1.04 o
  -2  -4   6        5.75        5.04      0.61 o
  -1  -4   6       90.77       74.50      1.91 o
   0  -4   6      702.73      719.18      6.04 o
   1  -4   6        8.66        6.15      0.68 o
   2  -4   6        5.60        4.07      0.66 o
   3  -4   6        0.13        1.02      0.41 o
   4  -4   6       58.82       55.37      2.29 o
   5  -4   6        0.64       -0.30      1.26 o
   6  -4   6       45.70       38.70      2.79 o
   7  -4   6        5.81        2.32      1.85 o
   8  -4   6        0.77        0.01      4.43 o
  -8  -3   6        0.02        2.79      1.68 o
  -7  -3   6        0.25        0.71      1.48 o
  -6  -3   6      150.21      153.28      4.06 o
  -5  -3   6        3.25        0.33      1.03 o
  -4  -3   6        0.37        1.10      1.01 o
  -3  -3   6      118.47      103.26      2.54 o
  -2  -3   6      218.28      228.35      3.00 o
  -1  -3   6       29.32       27.68      1.07 o
   0  -3   6       33.92       34.42      1.01 o
   1  -3   6       52.18       38.69      1.22 o
   2  -3   6       40.37       19.38      0.82 o
   3  -3   6       99.71      110.90      2.45 o
   4  -3   6        3.13        3.40      1.17 o
   5  -3   6        1.86        3.13      1.43 o
   6  -3   6        6.29        6.20      1.74 o
   7  -3   6        1.33       -2.46      1.64 o
   8  -3   6        0.33       -0.22      3.23 o
  -8  -2   6        1.28        2.11      1.56 o
  -7  -2   6        1.55        0.03      1.36 o
  -6  -2   6       22.65       32.46      2.60 o
  -5  -2   6        9.19       12.92      1.57 o
  -4  -2   6        0.25        0.50      0.94 o
  -3  -2   6      148.93      171.79      3.18 o
  -2  -2   6       29.70       29.98      1.01 o
  -1  -2   6      103.58      124.20      1.93 o
   0  -2   6      359.33      300.58      3.03 o
   1  -2   6      109.83      138.76      2.04 o
   2  -2   6       44.35       39.82      1.78 o
   3  -2   6       48.70       40.42      1.34 o
   4  -2   6       27.45       36.91      2.54 o
   5  -2   6        1.41        0.47      1.25 o
   6  -2   6        0.14       -1.84      1.22 o
   7  -2   6        4.29        1.74      1.78 o
  -9  -1   6        1.02       -3.14      2.28 o
  -8  -1   6        0.05       -2.34      1.56 o
  -7  -1   6       15.65       13.42      1.40 o
  -6  -1   6       37.05       41.55      2.77 o
  -5  -1   6       44.64       52.59      1.93 o
  -4  -1   6       21.83       21.86      1.45 o
  -3  -1   6      578.01      592.57      5.83 o
  -2  -1   6       27.05       25.50      1.13 o
  -1  -1   6        0.16        0.17      0.47 o
   0  -1   6       10.68        8.04      0.69 o
   1  -1   6      333.56      390.01      3.58 o
   2  -1   6       26.45       25.03      1.02 o
   3  -1   6       22.74       10.81      1.26 o
   4  -1   6        1.29       -0.10      0.49 o
   5  -1   6        2.04        1.10      1.12 o
   6  -1   6        2.87        2.67      1.47 o
   7  -1   6        8.64       12.15      2.97 o
  -9   0   6        0.85       -2.21      1.97 o
  -8   0   6        1.79        2.71      1.38 o
  -7   0   6       10.30       12.50      2.69 o
  -6   0   6        0.05        0.55      0.79 o
  -5   0   6       34.81       42.82      2.03 o
  -4   0   6      309.00      265.75      4.56 o
  -3   0   6       45.07       55.90      1.53 o
  -2   0   6       72.62       66.31      1.67 o
  -1   0   6       27.25       27.30      1.09 o
   0   0   6       96.80       91.33      1.76 o
   1   0   6      257.80      304.86      3.70 o
   2   0   6        4.13        1.14      0.56 o
   3   0   6       26.57       22.00      1.12 o
   4   0   6        7.12        5.58      1.04 o
   5   0   6       16.50       18.48      2.29 o
   6   0   6        4.83        2.30      1.46 o
   7   0   6        5.88        5.00      2.33 o
  -9   1   6        3.33        0.21      2.34 o
  -8   1   6       16.70       15.80      1.89 o
  -7   1   6       14.40       14.98      2.21 o
  -6   1   6        0.19        0.23      0.96 o
  -5   1   6       26.28       28.75      1.87 o
  -4   1   6      761.21      757.68      7.90 o
  -3   1   6       99.91      103.05      2.15 o
  -2   1   6       52.86       62.83      1.69 o
  -1   1   6        6.84        3.66      0.50 o
   0   1   6     1341.72     1375.72     10.17 o
   1   1   6      292.14      305.10      3.64 o
   2   1   6        3.03        0.00      0.57 o
   3   1   6        3.08        1.59      0.66 o
   4   1   6        2.92        3.50      1.28 o
   5   1   6       19.64       20.87      1.95 o
   6   1   6        1.50       -0.72      1.92 o
  -9   2   6        3.41        0.24      1.66 o
  -8   2   6        3.79        1.34      1.44 o
  -7   2   6       44.79       42.54      3.05 o
  -6   2   6       69.90       87.09      2.95 o
  -5   2   6       33.39       27.02      1.59 o
  -4   2   6       33.71       46.18      1.54 o
  -3   2   6      112.51      114.71      2.38 o
  -2   2   6       11.07        8.34      0.75 o
  -1   2   6       40.17       32.35      1.61 o
   0   2   6      981.27      943.26      7.38 o
   1   2   6       83.31      101.73      2.14 o
   2   2   6        0.62        0.98      0.67 o
   3   2   6        9.90        8.74      1.04 o
   4   2   6      123.00      158.65      4.45 o
   5   2   6        3.08        0.81      1.80 o
   6   2   6        3.38        1.94      2.11 o
  -9   3   6       10.19        7.83      1.95 o
  -8   3   6        0.23       -0.74      1.32 o
  -7   3   6      225.02      248.84      7.17 o
  -6   3   6       19.72       18.08      1.61 o
  -5   3   6        3.88        3.68      0.75 o
  -4   3   6       22.88       18.19      1.43 o
  -3   3   6       49.82       32.11      1.43 o
  -2   3   6       13.38       14.88      1.51 o
  -1   3   6      133.52      149.87      2.48 o
   0   3   6        2.34        1.12      0.59 o
   1   3   6       17.00       20.54      1.58 o
   2   3   6        3.69        2.74      0.82 o
   3   3   6        0.42        0.04      0.81 o
   4   3   6        0.40       -0.88      1.54 o
   5   3   6        6.81        9.81      3.17 o
  -9   4   6        6.04        7.81      2.00 o
  -8   4   6        8.14        7.98      1.90 o
  -7   4   6       11.27       10.72      2.33 o
  -6   4   6       58.34       69.82      3.48 o
  -5   4   6        2.07        4.08      0.85 o
  -4   4   6        5.14        5.11      1.66 o
  -3   4   6        1.94        3.98      1.04 o
  -2   4   6       26.67       22.32      2.80 o
  -1   4   6      104.77      137.99      2.26 o
   0   4   6        1.41        1.20      0.70 o
   1   4   6        7.04        6.53      0.62 o
   2   4   6       19.74       16.47      1.53 o
   3   4   6       23.38       19.99      1.77 o
   4   4   6        3.87        2.81      1.55 o
   5   4   6        1.11        0.92      1.84 o
  -9   5   6       29.45       29.56      6.45 o
  -8   5   6        0.35        2.60      2.49 o
  -7   5   6       10.55       12.57      2.97 o
  -6   5   6      200.80      239.56      8.19 o
  -5   5   6       38.06       47.25      3.26 o
  -4   5   6       24.11       15.34      3.53 o
  -3   5   6        9.12        4.36      1.02 o
  -2   5   6        1.99        1.83      1.09 o
  -1   5   6       65.06       85.08      3.15 o
   0   5   6       35.59       45.73      2.67 o
   1   5   6        4.56        4.06      1.34 o
   2   5   6       16.02       16.69      2.64 o
   3   5   6       17.42       17.63      2.05 o
   4   5   6        0.08       -0.48      1.76 o
  -8   6   6       17.33       17.67      4.34 o
  -7   6   6        2.28        4.78      2.13 o
  -6   6   6       20.53       16.87      3.18 o
  -5   6   6       48.29       63.17      3.45 o
  -4   6   6       24.44       21.80      3.07 o
  -3   6   6        3.80        3.96      1.29 o
  -2   6   6        0.42       -0.13      1.09 o
  -1   6   6        4.80        5.96      1.33 o
   0   6   6        0.63        1.57      1.15 o
   1   6   6       16.18       18.41      1.97 o
   2   6   6        6.46        5.26      1.56 o
   3   6   6        4.44        4.21      1.62 o
  -8   7   6        0.31       -4.31      2.87 o
  -7   7   6        2.72        5.19      2.94 o
  -6   7   6        2.92        2.84      3.90 o
  -5   7   6        0.00       -0.13      1.63 o
  -4   7   6        0.00       -0.66      1.97 o
  -3   7   6        1.49        0.59      1.22 o
  -2   7   6        6.58        5.16      1.84 o
  -1   7   6        0.18       -0.15      1.16 o
   0   7   6        1.06        2.64      1.65 o
   1   7   6        0.40       -0.69      1.48 o
   2   7   6        0.40        0.95      1.61 o
  -7   8   6        6.35        6.93      3.25 o
  -6   8   6        0.11       -2.48      2.66 o
  -5   8   6        0.04       -2.00      1.34 o
  -4   8   6        1.52        4.04      1.57 o
  -3   8   6        1.44        0.20      1.34 o
  -2   8   6       19.49       20.08      1.98 o
  -1   8   6        0.78        1.35      1.57 o
   0   8   6        0.00       -0.02      1.67 o
  -4   9   6        1.65        1.96      1.60 o
  -3   9   6        8.71       10.66      1.80 o
  -1 -10   7        3.22        5.79      2.27 o
   0 -10   7       13.79       12.36      1.52 o
   1 -10   7        2.70        2.89      1.23 o
   2 -10   7        0.84        1.61      1.02 o
   3 -10   7        2.15        3.59      2.08 o
   4 -10   7        9.66        7.97      3.72 o
  -3  -9   7        1.11       -1.03      1.19 o
  -2  -9   7        0.22       -0.44      1.13 o
  -1  -9   7        0.00        0.65      0.92 o
   0  -9   7        0.02        0.43      1.01 o
   1  -9   7        3.13        3.51      1.22 o
   2  -9   7        0.03        1.90      1.24 o
   3  -9   7        0.93        0.75      1.45 o
   4  -9   7       20.39       11.20      2.35 o
   5  -9   7        7.11       10.91      3.90 o
  -4  -8   7        2.64        2.21      1.84 o
  -3  -8   7        0.02        0.26      1.30 o
  -2  -8   7       67.44       73.86      2.99 o
  -1  -8   7       22.02       17.03      2.01 o
   0  -8   7       23.68       13.08      1.58 o
   1  -8   7        5.40        6.24      1.64 o
   2  -8   7       10.15       11.65      2.32 o
   3  -8   7        0.35       -0.97      1.23 o
   4  -8   7       16.05       16.97      2.73 o
   5  -8   7        8.05        7.12      1.97 o
   6  -8   7        0.33        0.63      1.91 o
  -5  -7   7        1.25        2.96      1.89 o
  -4  -7   7        0.72        0.92      1.53 o
  -3  -7   7       16.90       21.05      2.07 o
  -2  -7   7       38.11       43.64      2.05 o
  -1  -7   7      104.08       88.72      2.48 o
   0  -7   7        5.64        3.78      0.50 o
   1  -7   7       21.38       17.00      1.98 o
   2  -7   7       57.77       56.36      2.30 o
   3  -7   7      651.15      645.40     10.41 o
   4  -7   7      109.19      121.82      4.03 o
   5  -7   7       13.17       14.46      2.48 o
   6  -7   7        5.19        5.53      2.32 o
   7  -7   7        0.71        0.11      2.37 o
  -6  -6   7        1.19        1.00      1.74 o
  -5  -6   7       16.04       11.75      2.17 o
  -4  -6   7       16.24       13.78      1.93 o
  -3  -6   7       32.66       28.78      2.46 o
  -2  -6   7        1.47        0.98      0.63 o
  -1  -6   7        6.75        4.17      0.89 o
   0  -6   7        4.36        3.92      0.57 o
   1  -6   7       11.85        9.67      1.12 o
   2  -6   7      116.62      117.87      3.63 o
   3  -6   7       49.77       53.19      4.26 o
   4  -6   7      145.25      169.48      4.61 o
   5  -6   7       14.69       21.32      3.98 o
   6  -6   7        0.02       -1.39      2.03 o
   7  -6   7       39.62       46.48      6.40 o
  -7  -5   7        0.23       -0.29      1.71 o
  -6  -5   7        1.39       -0.15      2.00 o
  -5  -5   7       13.22       10.18      1.72 o
  -4  -5   7        6.10        7.97      1.47 o
  -3  -5   7      122.56      118.52      2.94 o
  -2  -5   7        0.79        1.70      0.61 o
  -1  -5   7       32.88       33.49      1.24 o
   0  -5   7       34.40       45.34      1.99 o
   1  -5   7      189.30      189.01      3.19 o
   2  -5   7        8.90        8.36      0.79 o
   3  -5   7       20.85       20.83      2.06 o
   4  -5   7       46.47       55.76      3.13 o
   5  -5   7       13.33       14.09      2.30 o
   6  -5   7       19.91       20.29      4.07 o
   7  -5   7       12.18       12.55      2.99 o
  -7  -4   7        3.70        4.81      1.64 o
  -6  -4   7       40.88       36.01      2.76 o
  -5  -4   7       93.84      100.44      3.64 o
  -4  -4   7      206.88      216.55      4.33 o
  -3  -4   7        7.81        3.41      0.91 o
  -2  -4   7        8.32        7.22      0.70 o
  -1  -4   7        7.32        4.24      0.66 o
   0  -4   7       29.04       33.73      1.27 o
   1  -4   7      193.38      214.92      3.26 o
   2  -4   7       37.66       32.00      1.49 o
   3  -4   7        0.28        0.16      0.65 o
   4  -4   7        2.95        3.15      1.29 o
   5  -4   7        1.47        0.73      1.37 o
   6  -4   7       38.41       45.71      3.18 o
   7  -4   7        1.01       -0.59      4.32 o
  -8  -3   7        1.56       -0.75      2.12 o
  -7  -3   7        0.73        0.52      1.20 o
  -6  -3   7       54.22       59.23      3.39 o
  -5  -3   7       25.21       29.35      2.97 o
  -4  -3   7       13.82       14.22      1.53 o
  -3  -3   7        0.70        0.24      0.81 o
  -2  -3   7      407.49      349.80      4.61 o
  -1  -3   7        8.34        7.49      0.71 o
   0  -3   7        0.11       -0.35      0.42 o
   1  -3   7      282.10      299.58      4.01 o
   2  -3   7        5.35        3.99      0.88 o
   3  -3   7        3.48        3.74      0.78 o
   4  -3   7        2.46        1.94      1.30 o
   5  -3   7        0.87        1.86      1.76 o
   6  -3   7        3.58        3.53      2.05 o
   7  -3   7        0.08       -1.60      2.30 o
  -8  -2   7        2.78        1.93      1.54 o
  -7  -2   7       37.58       24.90      3.33 o
  -6  -2   7        1.01       -1.21      1.12 o
  -5  -2   7        3.58        2.35      1.25 o
  -4  -2   7        2.88        0.01      0.96 o
  -3  -2   7       29.62       34.92      1.91 o
  -2  -2   7        0.20       -0.29      0.42 o
  -1  -2   7        4.28        3.49      0.56 o
   0  -2   7      136.32      154.27      2.19 o
   1  -2   7       23.45       26.33      1.17 o
   2  -2   7        4.37        2.48      0.93 o
   3  -2   7       40.01       45.69      1.55 o
   4  -2   7       14.31       19.83      1.77 o
   5  -2   7        1.53        0.80      1.30 o
   6  -2   7        0.36       -1.55      1.29 o
   7  -2   7        2.10        0.78      1.52 o
  -9  -1   7        0.04       -3.08      2.24 o
  -8  -1   7        1.74        2.10      1.45 o
  -7  -1   7       41.11       33.75      2.63 o
  -6  -1   7       37.20       31.33      1.82 o
  -5  -1   7       13.28       11.52      0.98 o
  -4  -1   7       77.20       71.65      2.10 o
  -3  -1   7      152.42      123.19      2.60 o
  -2  -1   7       99.35      123.41      2.13 o
  -1  -1   7       98.89       96.46      1.81 o
   0  -1   7       30.38       27.02      1.09 o
   1  -1   7       20.44       18.70      0.94 o
   2  -1   7       12.66       17.52      1.06 o
   3  -1   7       87.84       88.31      3.00 o
   4  -1   7       17.72       16.06      2.19 o
   5  -1   7        0.26       -1.03      1.29 o
   6  -1   7        2.05        3.34      1.45 o
   7  -1   7       12.21       15.46      2.32 o
  -9   0   7        3.22       -1.30      2.36 o
  -8   0   7       32.95       39.44      2.87 o
  -7   0   7        3.85        3.60      1.18 o
  -6   0   7        7.83        6.24      1.06 o
  -5   0   7      162.40      151.82      3.88 o
  -4   0   7      137.45      187.60      3.45 o
  -3   0   7      212.34      191.61      3.31 o
  -2   0   7      130.03      108.96      2.41 o
  -1   0   7        5.75       11.84      0.98 o
   0   0   7      136.30      151.77      2.59 o
   1   0   7       14.15       17.99      1.41 o
   2   0   7        0.05       -0.75      0.55 o
   3   0   7       51.80       54.60      1.66 o
   4   0   7        1.39        1.22      0.81 o
   5   0   7        1.35        1.00      1.32 o
   6   0   7        5.60        3.16      1.52 o
  -9   1   7        3.14        0.22      1.90 o
  -8   1   7        6.82        3.49      1.51 o
  -7   1   7       24.12       26.10      3.10 o
  -6   1   7       18.46       21.77      2.24 o
  -5   1   7       24.55       20.38      2.09 o
  -4   1   7      259.98      300.54      5.03 o
  -3   1   7       45.31       28.83      2.35 o
  -2   1   7       36.68       55.11      1.83 o
  -1   1   7        2.84        4.43      0.58 o
   0   1   7      561.68      565.09      5.87 o
   1   1   7       43.60       58.47      1.72 o
   2   1   7        3.78        5.19      0.77 o
   3   1   7       22.59       18.44      1.76 o
   4   1   7       13.18       14.77      1.37 o
   5   1   7        2.93        2.71      1.44 o
   6   1   7        8.24        8.41      2.40 o
  -9   2   7        0.08       -2.94      1.96 o
  -8   2   7        2.83        0.27      1.38 o
  -7   2   7       29.33       32.75      2.85 o
  -6   2   7       50.03       54.50      2.84 o
  -5   2   7        4.25        5.91      1.09 o
  -4   2   7      245.94      288.93      4.86 o
  -3   2   7       35.16       47.48      1.83 o
  -2   2   7      601.08      651.30      7.70 o
  -1   2   7       81.84      100.45      2.72 o
   0   2   7      363.05      343.67      4.23 o
   1   2   7      166.43      167.91      2.88 o
   2   2   7       88.64       93.64      2.52 o
   3   2   7        0.02        0.28      0.79 o
   4   2   7        1.56        3.54      1.41 o
   5   2   7        0.93        2.45      2.05 o
   6   2   7        0.92       -0.06      3.15 o
  -9   3   7       11.91        8.90      2.19 o
  -8   3   7        2.65        0.05      1.38 o
  -7   3   7       12.21       18.78      3.56 o
  -6   3   7      145.05      149.52      4.64 o
  -5   3   7       13.64       17.45      1.27 o
  -4   3   7        0.33        1.16      0.71 o
  -3   3   7       41.69       43.06      1.57 o
  -2   3   7        6.13       11.94      0.67 o
  -1   3   7      139.31      142.14      3.27 o
   0   3   7        1.13        0.40      0.69 o
   1   3   7       55.47       55.89      2.49 o
   2   3   7       59.15       69.49      2.86 o
   3   3   7       11.47        7.10      1.16 o
   4   3   7       19.70       15.46      2.00 o
   5   3   7        0.75       -2.69      1.80 o
  -9   4   7        7.69        4.97      2.02 o
  -8   4   7       14.04       14.82      3.71 o
  -7   4   7      174.62      213.92      5.82 o
  -6   4   7       26.77       30.54      3.18 o
  -5   4   7      214.61      221.76      4.78 o
  -4   4   7        9.99        6.25      1.29 o
  -3   4   7        3.30        2.59      1.11 o
  -2   4   7      105.34      140.49      3.41 o
  -1   4   7        8.91        7.48      0.83 o
   0   4   7       14.22       20.81      1.42 o
   1   4   7       20.86       16.12      1.46 o
   2   4   7        2.32        1.98      1.00 o
   3   4   7       15.94       17.43      2.14 o
   4   4   7        0.00       -1.35      1.58 o
  -9   5   7        7.19        9.39      3.10 o
  -8   5   7        0.01       -1.12      2.21 o
  -7   5   7        1.66        3.42      2.37 o
  -6   5   7       15.55       14.80      3.19 o
  -5   5   7       72.73       75.37      3.69 o
  -4   5   7        6.09        4.84      1.49 o
  -3   5   7       39.57       33.97      3.37 o
  -2   5   7       20.05       19.30      2.29 o
  -1   5   7       30.14       27.09      2.51 o
   0   5   7        6.97        6.36      1.22 o
   1   5   7        7.43        8.20      1.60 o
   2   5   7        7.04        5.99      1.50 o
   3   5   7        1.47        0.74      1.78 o
  -8   6   7        4.34        5.27      3.43 o
  -7   6   7       19.49       18.90      3.17 o
  -6   6   7        8.49        7.51      2.26 o
  -5   6   7        3.37        2.66      1.56 o
  -4   6   7        6.00        4.73      1.56 o
  -3   6   7       15.43       16.04      1.84 o
  -2   6   7        1.48        0.15      1.29 o
  -1   6   7       12.76       11.58      1.53 o
   0   6   7        0.14        0.16      1.23 o
   1   6   7        1.39        1.69      1.48 o
   2   6   7        0.19       -0.91      1.40 o
  -7   7   7        2.19       -2.78      2.82 o
  -6   7   7        5.04        3.62      2.57 o
  -5   7   7        0.61       -1.00      1.82 o
  -4   7   7        0.09        0.20      1.51 o
  -3   7   7        3.30        5.33      1.92 o
  -2   7   7        1.01       -1.13      1.33 o
  -1   7   7        0.26       -0.83      1.48 o
   0   7   7        0.37       -0.32      1.54 o
   1   7   7        0.10       -2.19      1.59 o
  -6   8   7        0.06       -1.10      2.67 o
  -5   8   7        1.61        0.37      1.82 o
  -4   8   7        2.26       -1.70      1.52 o
  -3   8   7        2.53        0.48      1.53 o
  -2   8   7        5.17        5.21      2.17 o
  -1   8   7        1.45        3.52      1.83 o
  -1 -10   8        1.09        1.86      1.70 o
   0 -10   8        1.65        1.95      1.36 o
   1 -10   8        0.06        0.04      1.19 o
   2 -10   8        5.85        6.85      1.49 o
   3 -10   8        0.20        0.78      1.41 o
  -3  -9   8        0.23       -0.34      1.32 o
  -2  -9   8        5.35        4.76      1.25 o
  -1  -9   8        1.55        1.36      1.56 o
   0  -9   8       25.94       33.94      2.92 o
   1  -9   8        0.95        1.00      1.35 o
   2  -9   8        1.85        2.22      1.88 o
   3  -9   8        0.00       -1.54      1.53 o
   4  -9   8        2.82        5.56      2.62 o
   5  -9   8        0.36        1.06      3.37 o
  -4  -8   8        7.76        8.44      1.99 o
  -3  -8   8        0.26        1.23      1.36 o
  -2  -8   8        9.37        8.79      1.54 o
  -1  -8   8        6.90        2.69      0.95 o
   0  -8   8        1.98        2.99      1.28 o
   1  -8   8        0.18        0.67      1.15 o
   2  -8   8       48.23       46.80      4.30 o
   3  -8   8        0.02       -0.40      0.72 o
   4  -8   8        4.08        3.23      1.35 o
   5  -8   8       20.47       20.60      2.54 o
   6  -8   8        0.00       -2.99      2.00 o
  -5  -7   8        0.35       -1.47      1.85 o
  -4  -7   8        0.01       -2.25      1.95 o
  -3  -7   8       28.83       25.35      2.17 o
  -2  -7   8        3.67        3.78      0.99 o
  -1  -7   8        4.21        4.09      1.06 o
   0  -7   8       85.34       81.26      2.08 o
   1  -7   8       25.10       25.62      1.64 o
   2  -7   8        0.02       -0.62      0.80 o
   3  -7   8       80.68      109.24      4.02 o
   4  -7   8       42.43       59.31      3.64 o
   5  -7   8       14.78       15.47      3.04 o
   6  -7   8        0.00        1.26      2.28 o
  -6  -6   8        6.41        9.71      2.37 o
  -5  -6   8        0.93       -0.84      1.63 o
  -4  -6   8        5.56        2.60      1.66 o
  -3  -6   8      212.18      231.67      5.94 o
  -2  -6   8       15.05       10.96      1.35 o
  -1  -6   8        0.21       -0.80      0.54 o
   0  -6   8        1.86        0.42      0.55 o
   1  -6   8      121.33      123.84      2.27 o
   2  -6   8        0.32        0.36      0.60 o
   3  -6   8       73.52       74.01      3.16 o
   4  -6   8       31.52       32.41      4.21 o
   5  -6   8       16.14       17.20      4.08 o
   6  -6   8        1.82       -0.73      2.19 o
  -7  -5   8        2.65        2.31      2.34 o
  -6  -5   8        0.49       -2.26      1.51 o
  -5  -5   8       63.20       85.03      3.82 o
  -4  -5   8      356.04      388.96      6.81 o
  -3  -5   8      555.19      545.20      7.99 o
  -2  -5   8       45.60       41.52      1.51 o
  -1  -5   8       13.18       11.47      0.78 o
   0  -5   8        3.39        2.57      0.68 o
   1  -5   8      131.32      136.67      2.75 o
   2  -5   8        4.27        1.97      0.76 o
   3  -5   8        9.07        9.83      1.07 o
   4  -5   8        5.61        7.89      1.56 o
   5  -5   8        2.52        2.07      1.68 o
   6  -5   8        1.45        2.18      2.51 o
   7  -5   8        2.35       -1.64      2.98 o
  -7  -4   8        7.46        7.34      1.59 o
  -6  -4   8        2.18        0.18      1.44 o
  -5  -4   8        0.04        0.44      1.38 o
  -4  -4   8      478.42      484.26      7.58 o
  -3  -4   8        9.43       11.76      1.26 o
  -2  -4   8       39.99       54.56      1.76 o
  -1  -4   8       13.99       18.13      1.00 o
   0  -4   8      458.41      450.26      4.98 o
   1  -4   8       37.31       34.77      1.58 o
   2  -4   8       28.66       22.34      1.16 o
   3  -4   8        1.13        0.89      0.82 o
   4  -4   8        0.76       -0.23      1.15 o
   5  -4   8        5.30        4.59      1.55 o
   6  -4   8        0.84        0.33      2.00 o
   7  -4   8        2.76        1.21      2.29 o
  -8  -3   8        0.41       -0.09      1.41 o
  -7  -3   8        0.06        1.11      1.60 o
  -6  -3   8        0.24        0.79      1.37 o
  -5  -3   8       41.95       44.80      3.82 o
  -4  -3   8       14.91       16.52      2.00 o
  -3  -3   8        1.00        0.55      0.80 o
  -2  -3   8        7.18        6.67      0.77 o
  -1  -3   8       14.92       13.54      1.18 o
   0  -3   8      231.92      256.31      3.53 o
   1  -3   8        0.63        0.14      0.59 o
   2  -3   8        1.02       -0.27      0.80 o
   3  -3   8        1.02        2.34      0.86 o
   4  -3   8        0.71        2.77      1.42 o
   5  -3   8        7.34        6.05      1.69 o
   6  -3   8        0.90        0.11      1.48 o
   7  -3   8        0.22       -1.35      2.41 o
  -8  -2   8        1.39       -1.15      1.32 o
  -7  -2   8       15.67       14.52      2.18 o
  -6  -2   8        1.82        0.27      1.44 o
  -5  -2   8       34.50       40.62      2.93 o
  -4  -2   8        3.38        4.65      1.23 o
  -3  -2   8       27.42       34.09      1.52 o
  -2  -2   8       49.18       38.93      1.42 o
  -1  -2   8      222.03      235.50      2.93 o
   0  -2   8      115.05      121.59      2.16 o
   1  -2   8       83.27       96.03      2.34 o
   2  -2   8       16.58       17.63      1.63 o
   3  -2   8       40.02       57.48      2.73 o
   4  -2   8        1.55        2.18      1.27 o
   5  -2   8        3.35        2.01      1.39 o
   6  -2   8        0.01       -1.99      1.32 o
   7  -2   8        1.01        1.12      1.56 o
  -9  -1   8        0.10       -2.67      2.04 o
  -8  -1   8        1.26       -2.81      1.87 o
  -7  -1   8       22.68       22.51      2.44 o
  -6  -1   8        4.38        5.23      1.04 o
  -5  -1   8        9.17        6.13      0.82 o
  -4  -1   8       28.96       26.48      2.61 o
  -3  -1   8        0.26       -0.44      0.71 o
  -2  -1   8        5.79        1.82      0.64 o
  -1  -1   8      190.79      173.17      2.72 o
   0  -1   8        6.60        4.96      0.76 o
   1  -1   8       22.25       24.75      1.49 o
   2  -1   8        7.20        5.77      0.81 o
   3  -1   8       65.04       82.04      3.16 o
   4  -1   8        0.30       -0.89      1.13 o
   5  -1   8        4.25        2.83      1.51 o
   6  -1   8        9.17        7.21      1.78 o
  -9   0   8        0.58       -2.71      2.17 o
  -8   0   8        4.83        3.12      2.29 o
  -7   0   8        4.94        2.09      1.08 o
  -6   0   8        0.33        0.61      0.90 o
  -5   0   8        0.14        0.44      0.82 o
  -4   0   8       97.89       88.96      2.60 o
  -3   0   8        2.01        0.67      0.74 o
  -2   0   8        3.09       -0.09      0.72 o
  -1   0   8      213.86      199.83      2.94 o
   0   0   8       23.87       26.35      1.75 o
   1   0   8       31.57       24.17      1.58 o
   2   0   8        8.37        7.33      0.80 o
   3   0   8       12.08        7.79      1.11 o
   4   0   8        6.26        2.49      1.45 o
   5   0   8        0.24        0.93      1.46 o
   6   0   8        2.47        3.90      2.26 o
  -9   1   8        0.06       -0.47      1.88 o
  -8   1   8        9.86       11.48      2.61 o
  -7   1   8       16.55       16.36      1.65 o
  -6   1   8       17.98       14.55      1.79 o
  -5   1   8       75.65       69.73      3.22 o
  -4   1   8       66.80       68.86      2.63 o
  -3   1   8       85.18      108.63      2.93 o
  -2   1   8        2.07        0.86      0.74 o
  -1   1   8        1.28        1.13      0.79 o
   0   1   8      174.25      177.52      3.36 o
   1   1   8       41.42       43.78      1.96 o
   2   1   8       86.48       93.96      3.04 o
   3   1   8       82.55      105.27      2.65 o
   4   1   8       12.18       14.62      2.19 o
   5   1   8       12.34       13.94      3.56 o
   6   1   8        9.61       13.16      4.94 o
  -9   2   8        2.03       -2.67      1.88 o
  -8   2   8        1.10        2.00      1.43 o
  -7   2   8        3.20        1.61      1.63 o
  -6   2   8      112.17      121.87      4.41 o
  -5   2   8       11.81        9.81      1.40 o
  -4   2   8       48.44       36.74      2.13 o
  -3   2   8       81.46      100.90      2.57 o
  -2   2   8      137.19      150.07      2.84 o
  -1   2   8        2.32        3.88      1.00 o
   0   2   8       20.18       17.93      1.37 o
   1   2   8       38.67       52.58      2.59 o
   2   2   8       66.64      102.40      3.34 o
   3   2   8       32.14       38.89      1.94 o
   4   2   8        3.83        2.83      2.00 o
   5   2   8        0.10       -1.20      1.97 o
  -9   3   8        8.26        4.14      2.34 o
  -8   3   8        0.12       -2.63      1.76 o
  -7   3   8       80.35      100.50      5.91 o
  -6   3   8      192.50      230.08     11.29 o
  -5   3   8        0.21       -1.04      0.90 o
  -4   3   8        2.81        2.81      0.79 o
  -3   3   8       27.75       33.65      1.46 o
  -2   3   8       43.28       45.03      1.30 o
  -1   3   8       13.84       16.35      1.24 o
   0   3   8       24.90       28.46      1.95 o
   1   3   8       33.84       36.75      2.31 o
   2   3   8        1.31       -0.75      0.83 o
   3   3   8        8.51        4.83      1.67 o
   4   3   8        0.38       -0.48      2.01 o
  -9   4   8        0.22       -0.37      1.78 o
  -8   4   8        0.52       -0.57      1.80 o
  -7   4   8       52.63       60.31      4.96 o
  -6   4   8       87.82      107.47      3.98 o
  -5   4   8        5.02        5.56      1.59 o
  -4   4   8       43.46       59.51      2.98 o
  -3   4   8       26.67       27.72      3.04 o
  -2   4   8       60.12       57.91      2.63 o
  -1   4   8        0.90       -0.06      1.08 o
   0   4   8       10.26       11.51      1.61 o
   1   4   8        2.81       -0.31      1.10 o
   2   4   8        6.85        6.44      1.68 o
   3   4   8        0.32       -0.61      1.51 o
   4   4   8        1.59       -1.65      2.12 o
  -8   5   8       22.35       24.84      5.38 o
  -7   5   8       32.44       37.99      6.20 o
  -6   5   8        0.90        0.12      2.05 o
  -5   5   8       26.25       22.09      2.27 o
  -4   5   8        0.03       -1.07      1.31 o
  -3   5   8       13.62       15.99      1.68 o
  -2   5   8        7.97        6.44      1.39 o
  -1   5   8       13.52       13.23      1.58 o
   0   5   8       21.38       18.63      3.00 o
   1   5   8        1.26       -1.66      1.20 o
   2   5   8        0.61       -1.01      1.39 o
   3   5   8        0.69       -1.14      1.84 o
  -8   6   8        9.04        4.83      3.81 o
  -7   6   8        2.89        5.67      3.38 o
  -6   6   8        2.14        1.05      2.05 o
  -5   6   8       10.09       10.65      2.03 o
  -4   6   8       15.49       16.40      2.65 o
  -3   6   8        3.97        5.69      1.50 o
  -2   6   8        0.00       -0.05      1.40 o
  -1   6   8        0.01       -0.59      1.17 o
   0   6   8        0.01        1.01      1.44 o
   1   6   8        0.04        0.24      1.49 o
   2   6   8        0.73       -1.52      1.55 o
  -7   7   8        6.06        8.73      3.70 o
  -6   7   8        2.47        3.31      3.05 o
  -5   7   8        4.39        1.69      3.19 o
  -4   7   8       16.16       15.15      2.30 o
  -3   7   8        1.46        0.80      1.62 o
  -2   7   8        0.73        1.83      1.60 o
  -1   7   8        0.09        0.15      1.60 o
   0   7   8        2.68        1.36      1.76 o
  -5   8   8        1.05        0.54      2.29 o
  -4   8   8       11.32       13.93      2.26 o
  -3   8   8        8.22        8.97      2.24 o
   0 -10   9        0.15       -0.53      1.88 o
   1 -10   9        0.04       -0.79      1.30 o
   2 -10   9        7.36        7.37      1.84 o
  -2  -9   9        0.66        0.74      1.55 o
  -1  -9   9        0.02       -0.13      1.40 o
   0  -9   9       26.88       25.92      2.86 o
   1  -9   9        4.21        4.19      1.52 o
   2  -9   9       14.69       16.71      5.94 o
   3  -9   9        0.20       -0.96      1.66 o
   4  -9   9        0.27        1.05      2.12 o
  -4  -8   9        0.28       -1.37      1.76 o
  -3  -8   9        4.32        1.44      1.44 o
  -2  -8   9        6.79        9.34      1.59 o
  -1  -8   9        0.85        1.85      1.09 o
   0  -8   9        5.64        4.32      1.36 o
   1  -8   9       11.11       12.15      2.50 o
   2  -8   9        2.81        3.63      3.46 o
   3  -8   9        5.27        3.09      1.30 o
   4  -8   9        9.50        8.86      1.77 o
   5  -8   9        7.86        7.84      2.10 o
  -5  -7   9        0.03        0.23      2.03 o
  -4  -7   9        0.14        0.64      2.02 o
  -3  -7   9       11.71       13.33      1.80 o
  -2  -7   9       21.14       21.70      2.04 o
  -1  -7   9      106.25      113.85      3.19 o
   0  -7   9      150.05      156.87      4.77 o
   1  -7   9        0.03        0.32      1.03 o
   2  -7   9       37.93       45.41      5.54 o
   3  -7   9       62.04       72.39      3.77 o
   4  -7   9       97.20      119.94      5.00 o
   5  -7   9        0.59       -1.91      1.63 o
   6  -7   9        0.01        1.75      2.21 o
  -6  -6   9        8.17        8.56      2.31 o
  -5  -6   9        1.81        3.23      1.97 o
  -4  -6   9        0.31       -2.03      1.35 o
  -3  -6   9       55.04       50.95      2.95 o
  -2  -6   9       33.65       39.02      2.14 o
  -1  -6   9        0.33       -0.40      1.01 o
   0  -6   9       16.42       15.83      1.44 o
   1  -6   9        0.15       -0.23      0.82 o
   2  -6   9       29.79       30.59      3.73 o
   3  -6   9      200.36      230.78      7.32 o
   4  -6   9       22.96       23.28      2.69 o
   5  -6   9       28.67       32.28      3.93 o
   6  -6   9        7.97        7.67      2.51 o
  -7  -5   9        2.13        2.55      1.99 o
  -6  -5   9        6.98        5.09      2.07 o
  -5  -5   9       56.87       80.04      4.49 o
  -4  -5   9      159.83      177.30      4.65 o
  -3  -5   9      268.71      304.49      7.60 o
  -2  -5   9       16.98       17.45      1.25 o
  -1  -5   9       91.76       85.05      1.95 o
   0  -5   9        2.14        0.47      0.77 o
   1  -5   9        1.76        2.40      0.80 o
   2  -5   9       31.85       28.86      2.39 o
   3  -5   9      122.68      131.17      3.93 o
   4  -5   9        2.89        2.60      1.90 o
   5  -5   9        0.57        1.87      2.40 o
   6  -5   9        0.17       -2.96      1.98 o
  -7  -4   9        0.11        0.86      1.67 o
  -6  -4   9       36.18       45.00      5.35 o
  -5  -4   9       25.72       22.44      3.07 o
  -4  -4   9      189.70      212.76      5.09 o
  -3  -4   9       32.61       39.72      2.17 o
  -2  -4   9        3.96        4.87      0.90 o
  -1  -4   9       78.52       80.42      1.93 o
   0  -4   9      122.52      120.11      2.63 o
   1  -4   9        0.41        0.29      0.69 o
   2  -4   9        5.19        1.72      0.46 o
   3  -4   9        1.88       -1.48      0.99 o
   4  -4   9        0.67       -0.46      1.39 o
   5  -4   9        0.88        0.38      1.89 o
   6  -4   9       17.17       16.30      2.89 o
  -8  -3   9        3.51        6.19      1.89 o
  -7  -3   9       13.08       12.96      2.20 o
  -6  -3   9       60.27       62.84      3.59 o
  -5  -3   9        0.22       -0.08      1.30 o
  -4  -3   9       40.69       44.63      2.54 o
  -3  -3   9       26.15       33.10      3.04 o
  -2  -3   9       39.40       34.71      1.34 o
  -1  -3   9       35.31       42.05      1.58 o
   0  -3   9      252.22      251.05      3.71 o
   1  -3   9        4.10        1.88      0.65 o
   2  -3   9        0.06        2.80      1.16 o
   3  -3   9        0.59       -1.70      1.14 o
   4  -3   9        0.74        0.15      1.39 o
   5  -3   9        0.01       -1.70      1.48 o
   6  -3   9        1.79        1.43      2.81 o
  -8  -2   9        0.86        0.73      1.79 o
  -7  -2   9        1.22        2.05      1.64 o
  -6  -2   9       42.18       39.33      3.10 o
  -5  -2   9       34.54       30.56      3.27 o
  -4  -2   9       16.69       16.86      0.90 o
  -3  -2   9        0.83        0.61      0.63 o
  -2  -2   9       16.71       18.96      1.31 o
  -1  -2   9       84.03       89.81      2.22 o
   0  -2   9        9.73        6.49      0.76 o
   1  -2   9        5.81        6.14      0.89 o
   2  -2   9        4.21        1.28      1.17 o
   3  -2   9       40.21       53.22      3.16 o
   4  -2   9        1.38        1.98      1.37 o
   5  -2   9        4.49        5.14      1.59 o
   6  -2   9        8.54        7.44      2.02 o
  -8  -1   9        0.00       -1.11      2.08 o
  -7  -1   9       27.63       21.67      2.55 o
  -6  -1   9        0.26       -0.02      1.19 o
  -5  -1   9        2.13        0.50      0.81 o
  -4  -1   9       34.85       27.41      2.10 o
  -3  -1   9        0.00       -0.48      0.68 o
  -2  -1   9        0.11        0.40      0.74 o
  -1  -1   9       13.78       13.46      1.06 o
   0  -1   9        0.19        0.15      0.59 o
   1  -1   9        0.15        1.33      0.86 o
   2  -1   9        0.38       -1.10      0.74 o
   3  -1   9        2.09        4.32      1.34 o
   4  -1   9        7.78        5.85      1.57 o
   5  -1   9        4.56        1.27      1.60 o
   6  -1   9        1.28        0.07      1.56 o
  -9   0   9        0.72       -1.59      2.26 o
  -8   0   9        1.28       -0.35      1.99 o
  -7   0   9        8.16        7.82      1.75 o
  -6   0   9       53.94       60.72      3.44 o
  -5   0   9       28.25       32.54      2.17 o
  -4   0   9       18.72       13.84      1.95 o
  -3   0   9      196.73      227.97      4.46 o
  -2   0   9        1.20        2.61      0.97 o
  -1   0   9       31.34       32.18      1.58 o
   0   0   9       62.45       67.31      2.14 o
   1   0   9        9.96       20.15      1.84 o
   2   0   9        3.56        4.17      0.84 o
   3   0   9       40.82       42.23      3.42 o
   4   0   9        1.48        0.17      1.31 o
   5   0   9        2.52        3.20      1.66 o
  -9   1   9        0.40       -2.98      1.99 o
  -8   1   9        0.11       -2.04      2.33 o
  -7   1   9        0.34        0.18      1.51 o
  -6   1   9       23.15       22.89      2.50 o
  -5   1   9        9.18        4.86      1.39 o
  -4   1   9       62.28       58.20      2.55 o
  -3   1   9        3.55        3.69      1.00 o
  -2   1   9        4.88        3.50      0.68 o
  -1   1   9        0.30       -0.06      0.80 o
   0   1   9      218.53      231.92      4.11 o
   1   1   9      357.87      390.46      7.36 o
   2   1   9        0.01        0.51      1.04 o
   3   1   9       15.20       13.64      1.49 o
   4   1   9       20.57       18.30      2.10 o
   5   1   9        3.55        2.31      2.27 o
  -9   2   9        3.88        1.64      3.49 o
  -8   2   9        4.35        2.02      2.03 o
  -7   2   9       17.49       18.15      3.16 o
  -6   2   9       32.59       40.10      3.68 o
  -5   2   9        5.99        6.28      1.32 o
  -4   2   9       98.84       98.91      3.04 o
  -3   2   9       25.64       30.51      1.81 o
  -2   2   9       12.13       10.83      1.01 o
  -1   2   9        4.41        3.54      1.05 o
   0   2   9       32.01       37.31      3.34 o
   1   2   9        0.79       -0.50      1.03 o
   2   2   9        1.25        0.37      1.09 o
   3   2   9        0.59       -1.02      1.14 o
   4   2   9        1.78        0.32      2.15 o
  -9   3   9       10.92        4.23      2.44 o
  -8   3   9        0.18        0.38      1.89 o
  -7   3   9        7.80        5.06      2.43 o
  -6   3   9        0.00        0.21      1.23 o
  -5   3   9        1.58        0.98      1.15 o
  -4   3   9       11.08       10.68      1.24 o
  -3   3   9        2.09        1.73      0.71 o
  -2   3   9        1.66        1.94      0.57 o
  -1   3   9       38.96       40.64      2.09 o
   0   3   9       53.39       57.56      3.06 o
   1   3   9       22.46       23.50      1.83 o
   2   3   9        3.48        1.78      1.11 o
   3   3   9        0.76       -2.16      1.44 o
   4   3   9        6.99        6.18      2.53 o
  -8   4   9        5.72       10.06      3.26 o
  -7   4   9       53.24       63.82      5.94 o
  -6   4   9        7.16        4.65      2.42 o
  -5   4   9        0.02       -1.27      1.65 o
  -4   4   9       11.59        9.53      1.73 o
  -3   4   9       16.87        9.80      1.52 o
  -2   4   9        0.22       -0.05      1.16 o
  -1   4   9       14.91       16.02      1.92 o
   0   4   9        0.99       -0.18      1.32 o
   1   4   9        0.53       -1.59      1.06 o
   2   4   9        0.23        0.31      1.41 o
   3   4   9        5.09        2.55      1.82 o
  -8   5   9       21.20       21.02      4.99 o
  -7   5   9        0.10        0.89      2.38 o
  -6   5   9        0.73        0.79      1.98 o
  -5   5   9       11.57       10.48      2.99 o
  -4   5   9        4.60        3.34      1.57 o
  -3   5   9       28.24       24.40      1.98 o
  -2   5   9        7.16        6.18      1.48 o
  -1   5   9       16.13       16.52      1.88 o
   0   5   9        0.29       -0.34      1.15 o
   1   5   9        1.05       -1.92      1.28 o
   2   5   9        5.25        3.28      2.04 o
  -7   6   9        2.87       -1.24      3.37 o
  -6   6   9       10.29        9.20      2.62 o
  -5   6   9        2.22       -0.45      1.58 o
  -4   6   9        3.45        1.44      1.61 o
  -3   6   9        2.01        3.06      1.64 o
  -2   6   9        0.03       -0.14      1.50 o
  -1   6   9        7.01       11.11      1.96 o
   0   6   9        3.51        1.10      1.55 o
   1   6   9        0.25       -0.11      1.46 o
  -6   7   9        0.02       -0.88      2.87 o
  -5   7   9        0.58        1.67      1.93 o
  -4   7   9        0.94        1.79      1.77 o
  -3   7   9        0.05        0.58      1.91 o
  -2   7   9        0.45       -0.36      1.57 o
  -1   7   9        0.56        0.96      1.81 o
  -2  -9  10        6.54        7.12      2.05 o
  -1  -9  10        7.65        5.68      1.96 o
   0  -9  10        0.00       -1.93      1.34 o
   1  -9  10        7.37        6.53      1.87 o
   2  -9  10        2.47        0.65      1.66 o
   3  -9  10        1.90        2.06      4.08 o
  -4  -8  10        0.02       -1.15      1.81 o
  -3  -8  10        7.32        8.63      1.93 o
  -2  -8  10        6.86        7.11      1.45 o
  -1  -8  10        6.79        8.61      1.58 o
   0  -8  10       39.48       38.50      2.81 o
   1  -8  10       43.18       56.09      5.54 o
   2  -8  10        0.23        0.57      1.16 o
   3  -8  10        4.26        3.95      1.58 o
   4  -8  10       17.66       13.81      2.19 o
  -5  -7  10        0.00        1.72      2.55 o
  -4  -7  10        0.07       -0.04      1.38 o
  -3  -7  10        5.73        4.95      1.65 o
  -2  -7  10       37.85       43.31      3.04 o
  -1  -7  10       47.52       40.78      2.31 o
   0  -7  10        9.70       10.81      1.53 o
   1  -7  10       44.95       47.26      3.27 o
   2  -7  10        2.63        2.29      1.42 o
   3  -7  10       28.69       27.63      2.76 o
   4  -7  10       28.44       27.73      3.95 o
   5  -7  10        0.09       -1.09      1.90 o
  -6  -6  10        3.19        5.60      2.98 o
  -5  -6  10        3.56        1.81      1.80 o
  -4  -6  10        7.61        5.61      2.27 o
  -3  -6  10       16.11       15.81      1.95 o
  -2  -6  10        2.16       -0.53      1.34 o
  -1  -6  10       12.34        6.90      1.25 o
   0  -6  10       10.70        7.13      1.42 o
   1  -6  10       43.75       41.82      3.38 o
   2  -6  10       28.92       30.21      4.07 o
   3  -6  10      227.43      297.75      7.58 o
   4  -6  10        1.09       -0.84      1.89 o
   5  -6  10       21.76       21.92      3.13 o
  -6  -5  10        0.02       -0.83      1.81 o
  -5  -5  10       19.12       18.38      2.59 o
  -4  -5  10       28.42       37.82      3.23 o
  -3  -5  10       59.01       61.29      3.04 o
  -2  -5  10       28.93       25.72      1.65 o
  -1  -5  10       19.82       17.28      1.10 o
   0  -5  10       17.05       14.69      1.27 o
   1  -5  10       59.33       63.81      2.79 o
   2  -5  10       46.88       49.02      2.86 o
   3  -5  10       51.35       60.08      4.45 o
   4  -5  10        4.11        4.07      2.09 o
   5  -5  10        0.18        1.08      1.95 o
   6  -5  10        1.36       -2.69      2.21 o
  -7  -4  10        4.91        6.05      2.04 o
  -6  -4  10       16.44       14.24      2.12 o
  -5  -4  10        0.67        2.40      1.44 o
  -4  -4  10       19.33       24.71      2.19 o
  -3  -4  10        6.79        4.61      1.53 o
  -2  -4  10       49.58       54.05      1.92 o
  -1  -4  10        6.59        6.71      0.92 o
   0  -4  10       23.28       19.69      1.41 o
   1  -4  10       40.15       39.94      1.94 o
   2  -4  10        4.32        3.39      1.39 o
   3  -4  10        0.22       -1.89      1.26 o
   4  -4  10        0.14       -1.40      1.22 o
   5  -4  10        0.14       -2.02      2.07 o
   6  -4  10        7.51        7.36      2.65 o
  -7  -3  10        9.66        9.21      2.13 o
  -6  -3  10       14.16       11.50      2.04 o
  -5  -3  10       25.93       26.99      2.44 o
  -4  -3  10       54.52       61.49      3.22 o
  -3  -3  10       27.49       25.12      1.56 o
  -2  -3  10        1.94        0.49      0.62 o
  -1  -3  10        9.35        8.53      1.01 o
   0  -3  10        2.75        1.94      0.77 o
   1  -3  10       33.34       33.94      3.73 o
   2  -3  10        1.98        1.96      1.34 o
   3  -3  10        4.24        4.00      1.51 o
   4  -3  10       22.71       20.03      2.76 o
   5  -3  10        1.69        0.83      1.76 o
   6  -3  10        8.31        8.27      2.72 o
  -8  -2  10        3.54        2.15      1.95 o
  -7  -2  10        0.16       -1.75      1.71 o
  -6  -2  10      100.24       97.49      4.29 o
  -5  -2  10        6.04        4.52      1.47 o
  -4  -2  10       12.66       12.36      1.34 o
  -3  -2  10        0.10        0.01      0.74 o
  -2  -2  10       73.89       63.32      2.10 o
  -1  -2  10        0.32       -0.09      0.75 o
   0  -2  10       21.28       27.01      1.78 o
   1  -2  10       10.53       13.64      1.39 o
   2  -2  10        6.09        3.24      1.44 o
   3  -2  10        0.21       -1.45      1.40 o
   4  -2  10        6.38        5.27      1.97 o
   5  -2  10        4.94        2.85      1.68 o
  -8  -1  10        0.10       -1.64      2.21 o
  -7  -1  10       37.46       31.88      2.88 o
  -6  -1  10        4.73        1.62      1.40 o
  -5  -1  10       23.94       20.15      2.44 o
  -4  -1  10        4.22        3.71      1.02 o
  -3  -1  10       18.78       13.21      1.50 o
  -2  -1  10        6.30        6.66      0.94 o
  -1  -1  10       15.39       14.72      1.30 o
   0  -1  10        2.10        1.75      0.74 o
   1  -1  10       56.51       63.72      2.68 o
   2  -1  10        1.58       -0.67      0.83 o
   3  -1  10       15.55       11.23      1.74 o
   4  -1  10        6.15        3.44      1.62 o
   5  -1  10        0.01       -0.07      1.49 o
  -8   0  10        1.37       -1.66      1.69 o
  -7   0  10       14.58       16.17      2.74 o
  -6   0  10       12.15       11.28      1.82 o
  -5   0  10        3.19        5.71      1.43 o
  -4   0  10       72.55       84.42      3.19 o
  -3   0  10       45.44       43.81      2.54 o
  -2   0  10        7.52        5.03      0.87 o
  -1   0  10       11.91        9.64      1.25 o
   0   0  10        7.14        6.42      1.15 o
   1   0  10      202.49      248.60      4.91 o
   2   0  10       24.82       27.98      2.06 o
   3   0  10        1.34        1.87      1.36 o
   4   0  10        0.87       -0.65      1.51 o
   5   0  10        0.26       -3.19      2.12 o
  -8   1  10       11.14        8.47      3.43 o
  -7   1  10        6.84        7.03      1.73 o
  -6   1  10        0.27       -1.52      1.18 o
  -5   1  10       26.99       29.54      3.29 o
  -4   1  10       34.72       37.03      2.91 o
  -3   1  10        3.60        4.94      1.15 o
  -2   1  10       32.15       34.65      1.58 o
  -1   1  10       77.87       73.47      2.62 o
   0   1  10       12.00       14.73      1.43 o
   1   1  10        8.13        7.80      1.33 o
   2   1  10       12.38        9.51      1.51 o
   3   1  10        0.09       -2.02      1.35 o
   4   1  10        3.78        3.40      1.73 o
  -8   2  10       37.61       37.54      8.29 o
  -7   2  10       30.66       31.20      3.79 o
  -6   2  10        8.14       10.67      2.00 o
  -5   2  10       11.83       14.84      1.64 o
  -4   2  10       11.54        9.72      1.32 o
  -3   2  10       15.47       11.85      1.40 o
  -2   2  10        5.59        4.59      0.96 o
  -1   2  10        5.34        4.88      1.25 o
   0   2  10       81.02       98.36      3.50 o
   1   2  10        4.66        2.23      1.25 o
   2   2  10        0.20       -1.67      1.11 o
   3   2  10        1.16       -1.00      1.77 o
   4   2  10        0.11       -0.85      2.15 o
  -8   3  10        9.97        6.71      2.92 o
  -7   3  10        0.41        1.22      3.35 o
  -6   3  10       17.98       17.37      2.37 o
  -5   3  10        0.31       -0.98      1.00 o
  -4   3  10       44.50       55.13      2.46 o
  -3   3  10        1.18       -0.40      0.71 o
  -2   3  10       71.48       87.93      2.69 o
  -1   3  10        9.54       11.61      1.55 o
   0   3  10       32.40       25.27      2.26 o
   1   3  10        5.25        4.54      1.43 o
   2   3  10        0.00       -1.14      1.50 o
   3   3  10        0.11       -2.29      2.16 o
  -8   4  10        6.39        4.59      2.82 o
  -7   4  10        3.34        0.77      2.93 o
  -6   4  10       20.14       24.45      2.77 o
  -5   4  10       13.60       14.51      3.66 o
  -4   4  10       25.59       23.96      2.24 o
  -3   4  10        5.46        2.65      1.39 o
  -2   4  10        7.43        5.54      1.45 o
  -1   4  10       33.08       32.45      4.44 o
   0   4  10        0.48       -0.32      1.47 o
   1   4  10        2.26        1.82      1.50 o
   2   4  10        1.40       -2.76      1.84 o
  -7   5  10       31.04       36.63     13.82 o
  -6   5  10        2.63        2.36      2.46 o
  -5   5  10        1.49        1.45      1.71 o
  -4   5  10        3.65        1.50      1.39 o
  -3   5  10        5.40        6.94      1.60 o
  -2   5  10        9.29        8.33      1.63 o
  -1   5  10        3.18        3.92      1.50 o
   0   5  10        1.50        1.44      1.52 o
   1   5  10        0.82       -0.84      1.61 o
  -6   6  10        1.01       -0.24      2.38 o
  -5   6  10        6.37        7.13      1.86 o
  -4   6  10        1.79        1.85      1.75 o
  -3   6  10       13.90       15.42      2.23 o
  -2   6  10        0.47        1.89      1.75 o
  -1   6  10        1.19        2.35      1.65 o
  -1  -9  11        6.29        7.96      2.22 o
   0  -9  11        1.58        1.22      1.93 o
   1  -9  11        2.27        2.48      3.81 o
   2  -9  11        0.20       -0.35      2.13 o
  -3  -8  11        0.08       -1.66      2.14 o
  -2  -8  11        1.82        3.09      1.50 o
  -1  -8  11       18.86       24.54      2.25 o
   0  -8  11        3.32        5.35      1.24 o
   1  -8  11        0.16        0.43      1.40 o
   2  -8  11        4.25        3.30      1.50 o
   3  -8  11        6.05        3.55      1.66 o
   4  -8  11        4.05        3.26      1.81 o
  -4  -7  11        0.17       -1.63      1.44 o
  -3  -7  11        0.02       -0.11      1.77 o
  -2  -7  11       18.46       19.82      2.14 o
  -1  -7  11        0.00        0.43      1.38 o
   0  -7  11        1.38        0.28      1.23 o
   1  -7  11        6.23        4.27      1.51 o
   2  -7  11        4.07        2.18      1.58 o
   3  -7  11        2.55        1.88      1.82 o
   4  -7  11        1.12        1.75      2.08 o
  -5  -6  11        2.06        1.42      1.95 o
  -4  -6  11        0.23       -0.47      1.72 o
  -3  -6  11       50.10       49.32      3.57 o
  -2  -6  11        4.99        3.64      1.39 o
  -1  -6  11        1.19       -0.61      1.03 o
   0  -6  11        6.28        3.81      1.42 o
   1  -6  11       11.79       11.33      1.97 o
   2  -6  11        5.58        2.67      1.63 o
   3  -6  11       33.69       60.36      8.86 o
   4  -6  11        9.87        8.36      2.35 o
   5  -6  11        2.44        0.87      1.95 o
  -6  -5  11        0.43       -0.18      2.15 o
  -5  -5  11        9.15       14.97      2.63 o
  -4  -5  11        0.11        0.83      1.61 o
  -3  -5  11      190.48      201.43      5.34 o
  -2  -5  11       13.68       12.33      1.62 o
  -1  -5  11        5.16        2.72      1.17 o
   0  -5  11        9.59        6.24      1.60 o
   1  -5  11       38.13       36.62      5.04 o
   2  -5  11       15.28       16.01      2.28 o
   3  -5  11        5.59        5.14      2.30 o
   4  -5  11       13.08       14.30      3.62 o
   5  -5  11        0.37       -1.18      1.99 o
  -7  -4  11        3.63        3.98      2.40 o
  -6  -4  11        2.21        2.92      1.90 o
  -5  -4  11       68.50       93.34      4.14 o
  -4  -4  11      135.82      158.00      4.72 o
  -3  -4  11      144.38      163.28      5.70 o
  -2  -4  11       34.91       37.27      2.07 o
  -1  -4  11        1.36       -0.80      0.84 o
   0  -4  11        0.01       -0.12      1.06 o
   1  -4  11      110.63      124.20      4.07 o
   2  -4  11        9.43       11.31      1.84 o
   3  -4  11        6.36        5.53      1.76 o
   4  -4  11       13.69       13.99      2.77 o
   5  -4  11        4.53        2.27      3.04 o
  -7  -3  11        1.68       -0.40      1.81 o
  -6  -3  11        0.47        1.28      1.74 o
  -5  -3  11       21.06       19.27      2.31 o
  -4  -3  11      268.52      296.03      6.29 o
  -3  -3  11       18.85       21.82      2.07 o
  -2  -3  11        3.28        1.59      0.82 o
  -1  -3  11        3.06        3.81      1.06 o
   0  -3  11      121.03      139.97      4.18 o
   1  -3  11       10.42        8.20      1.66 o
   2  -3  11       14.46       11.89      1.94 o
   3  -3  11        6.75        3.89      1.80 o
   4  -3  11        0.11       -0.05      1.75 o
   5  -3  11        0.11       -3.37      2.25 o
  -8  -2  11        0.05        0.18      1.93 o
  -7  -2  11        6.51        2.45      1.91 o
  -6  -2  11        1.85        1.75      1.94 o
  -5  -2  11       20.38       19.94      2.22 o
  -4  -2  11        0.42       -0.88      1.30 o
  -3  -2  11        2.08        1.03      0.94 o
  -2  -2  11        4.39        2.83      0.85 o
  -1  -2  11       34.44       35.07      2.31 o
   0  -2  11       61.35       68.77      2.88 o
   1  -2  11       12.98       15.97      1.99 o
   2  -2  11        0.20       -1.85      1.33 o
   3  -2  11        5.11        5.37      1.83 o
   4  -2  11        2.09       -2.18      1.90 o
   5  -2  11        0.36       -2.61      1.74 o
  -8  -1  11        0.71       -0.86      1.94 o
  -7  -1  11        0.03       -0.66      1.78 o
  -6  -1  11       17.66       22.11      2.29 o
  -5  -1  11       20.75       21.31      3.25 o
  -4  -1  11       10.95        9.40      1.63 o
  -3  -1  11       13.23       14.33      1.62 o
  -2  -1  11        0.20       -0.05      0.77 o
  -1  -1  11        0.85        0.69      0.89 o
   0  -1  11        5.58        4.40      1.46 o
   1  -1  11        0.12       -1.30      1.15 o
   2  -1  11       12.79        7.12      1.69 o
   3  -1  11        8.62        5.94      1.92 o
   4  -1  11        0.00       -1.78      1.59 o
   5  -1  11        0.02       -1.28      1.78 o
  -8   0  11        1.28       -1.23      1.75 o
  -7   0  11        4.76        3.23      1.81 o
  -6   0  11        0.13       -0.59      1.48 o
  -5   0  11        0.15       -1.75      1.37 o
  -4   0  11       54.99       63.14      3.11 o
  -3   0  11       14.76       14.24      1.65 o
  -2   0  11       27.65       27.72      1.75 o
  -1   0  11      267.21      299.17      5.32 o
   0   0  11       73.01       87.34      3.37 o
   1   0  11        3.78        3.18      1.20 o
   2   0  11       15.28       14.53      1.90 o
   3   0  11        2.04        1.21      1.59 o
   4   0  11        0.69       -2.17      1.45 o
  -8   1  11       13.74        9.86      2.45 o
  -7   1  11        2.36        3.53      1.70 o
  -6   1  11        0.92       -0.99      1.30 o
  -5   1  11        8.06        8.86      1.50 o
  -4   1  11        0.18       -0.92      1.15 o
  -3   1  11        7.68        9.15      1.38 o
  -2   1  11        1.09        1.54      0.98 o
  -1   1  11        0.04        0.09      1.03 o
   0   1  11        0.24       -0.99      1.12 o
   1   1  11        4.14        1.52      1.26 o
   2   1  11        0.15       -1.51      1.44 o
   3   1  11        1.13       -0.48      1.60 o
   4   1  11        0.99       -3.06      2.22 o
  -8   2  11        2.36        0.89      3.22 o
  -7   2  11        0.05       -0.34      1.47 o
  -6   2  11       30.46       22.64      2.10 o
  -5   2  11       20.47       12.62      1.63 o
  -4   2  11        6.90        5.44      1.23 o
  -3   2  11        6.84        8.77      1.18 o
  -2   2  11        2.30        1.20      0.89 o
  -1   2  11        0.46        0.43      1.26 o
   0   2  11       16.54        9.97      1.63 o
   1   2  11        0.92       -0.87      1.20 o
   2   2  11        0.73       -2.24      1.49 o
   3   2  11        0.59       -2.91      1.94 o
  -8   3  11        0.35        0.52      2.83 o
  -7   3  11        0.22       -0.16      2.32 o
  -6   3  11       41.89       49.59      7.16 o
  -5   3  11        2.12        2.69      1.95 o
  -4   3  11        2.39        1.51      1.75 o
  -3   3  11       55.10       62.13      3.53 o
  -2   3  11        9.75        9.76      1.61 o
  -1   3  11        7.83        6.31      1.51 o
   0   3  11        1.67        1.28      1.34 o
   1   3  11        3.41        1.45      1.44 o
   2   3  11        1.29       -1.90      2.08 o
  -7   4  11       10.02       14.53      9.13 o
  -6   4  11       16.49       20.36      2.88 o
  -5   4  11        0.17       -1.95      1.76 o
  -4   4  11        2.44        0.20      1.40 o
  -3   4  11        0.01       -0.06      1.32 o
  -2   4  11        3.81        4.58      1.52 o
  -1   4  11        1.85        1.94      1.43 o
   0   4  11        3.34        1.68      1.61 o
   1   4  11        1.71        0.93      1.58 o
  -6   5  11        5.27        5.43      3.91 o
  -5   5  11        0.24       -2.01      1.34 o
  -4   5  11        3.03        1.14      1.58 o
  -3   5  11        5.59        6.57      1.70 o
  -2   5  11        6.55        3.51      1.56 o
  -1   5  11        0.00        0.36      1.52 o
   0   5  11        1.56        2.45      1.68 o
  -5   6  11        4.26        0.24      1.80 o
  -4   6  11        0.64       -1.37      1.70 o
  -3   6  11        3.13        3.72      1.99 o
  -2   6  11        1.62        1.20      1.90 o
  -2  -8  12        1.88        1.99      1.51 o
  -1  -8  12        0.05       -0.73      1.37 o
   0  -8  12       37.35       39.55      5.40 o
   1  -8  12        2.64        1.65      1.62 o
   2  -8  12        0.02       -0.34      1.41 o
   3  -8  12        2.64        2.02      2.10 o
  -4  -7  12        0.17       -2.06      1.50 o
  -3  -7  12        0.02       -0.28      1.38 o
  -2  -7  12        0.00       -0.11      1.30 o
  -1  -7  12        0.43       -0.73      1.27 o
   0  -7  12       10.97        9.48      1.76 o
   1  -7  12        2.21        1.85      1.68 o
   2  -7  12        2.82        2.89      1.86 o
   3  -7  12        2.52        0.86      1.89 o
  -5  -6  12        0.89       -0.25      1.86 o
  -4  -6  12        6.19        7.23      1.89 o
  -3  -6  12       38.40       40.43      3.02 o
  -2  -6  12        8.28        9.52      1.94 o
  -1  -6  12       24.40       25.67      2.73 o
   0  -6  12        8.99        6.85      1.73 o
   1  -6  12        3.18        2.47      1.60 o
   2  -6  12        0.57       -0.39      1.68 o
   3  -6  12        2.66        1.43      2.00 o
   4  -6  12       24.84       27.00      7.28 o
  -6  -5  12        0.11       -1.48      2.06 o
  -5  -5  12        0.06        0.49      1.95 o
  -4  -5  12        0.17       -0.40      1.63 o
  -3  -5  12       26.90       24.92      2.39 o
  -2  -5  12       14.89       13.82      1.63 o
  -1  -5  12        0.22       -1.88      1.25 o
   0  -5  12        5.41        4.72      1.63 o
   1  -5  12        0.22       -0.06      1.56 o
   2  -5  12        0.23        0.17      1.69 o
   3  -5  12       99.52      138.21      6.26 o
   4  -5  12        5.86        4.80      2.26 o
  -6  -4  12        3.16        1.68      2.18 o
  -5  -4  12       49.07       59.01      6.73 o
  -4  -4  12      125.12      138.87      5.10 o
  -3  -4  12       81.44       82.74      3.78 o
  -2  -4  12        6.44        6.70      1.10 o
  -1  -4  12       13.41        8.99      1.27 o
   0  -4  12        2.25        1.95      1.30 o
   1  -4  12       15.79       17.30      2.01 o
   2  -4  12        4.08        5.20      2.14 o
   3  -4  12        0.24        0.61      2.16 o
   4  -4  12        8.53        8.29      2.76 o
  -7  -3  12        0.07       -2.15      1.75 o
  -6  -3  12        3.37        1.00      1.78 o
  -5  -3  12        0.34       -0.16      1.47 o
  -4  -3  12       58.91       69.92      4.45 o
  -3  -3  12       16.23       16.62      2.81 o
  -2  -3  12        0.30       -1.23      0.87 o
  -1  -3  12        8.08        7.86      1.29 o
   0  -3  12       55.70       55.52      3.39 o
   1  -3  12        0.06       -1.82      1.22 o
   2  -3  12        0.43       -0.32      1.35 o
   3  -3  12        2.07       -1.51      1.65 o
   4  -3  12        1.37       -3.20      2.14 o
  -7  -2  12        1.20        0.37      1.89 o
  -6  -2  12       48.00       47.93      3.42 o
  -5  -2  12        0.50        1.15      1.71 o
  -4  -2  12        1.17        1.24      1.38 o
  -3  -2  12        0.56       -0.67      1.00 o
  -2  -2  12        0.23       -0.27      0.79 o
  -1  -2  12        0.00       -0.74      1.11 o
   0  -2  12        0.23       -0.58      1.45 o
   1  -2  12        5.63        3.36      1.71 o
   2  -2  12        5.91        7.27      1.99 o
   3  -2  12        1.67        1.33      2.33 o
   4  -2  12        0.11       -2.50      1.67 o
  -7  -1  12        1.10        0.59      1.81 o
  -6  -1  12       17.39       17.68      3.55 o
  -5  -1  12       24.45       20.94      2.85 o
  -4  -1  12       13.82       11.16      2.25 o
  -3  -1  12       67.01       74.48      2.82 o
  -2  -1  12       14.02       15.27      1.27 o
  -1  -1  12       67.33       86.69      3.25 o
   0  -1  12       45.73       58.41      3.59 o
   1  -1  12        4.94        2.67      1.63 o
   2  -1  12        0.04       -2.30      1.53 o
   3  -1  12        5.29        6.34      1.86 o
   4  -1  12        0.00       -1.55      1.63 o
  -8   0  12        0.89       -1.90      1.68 o
  -7   0  12        8.40        6.84      2.03 o
  -6   0  12        0.48       -2.20      1.47 o
  -5   0  12        5.73        7.10      1.64 o
  -4   0  12        1.78        1.43      1.25 o
  -3   0  12       41.52       55.42      2.34 o
  -2   0  12       48.40       58.21      2.28 o
  -1   0  12        2.29        3.33      1.28 o
   0   0  12       14.93       16.38      1.95 o
   1   0  12        6.50        5.91      1.76 o
   2   0  12        1.76        0.14      1.51 o
   3   0  12        0.42        0.54      1.64 o
  -8   1  12        1.44       -0.39      1.80 o
  -7   1  12        6.66        5.82      1.94 o
  -6   1  12        0.00       -1.34      1.30 o
  -5   1  12        0.29       -1.47      1.18 o
  -4   1  12        0.74       -0.79      1.16 o
  -3   1  12        3.52        2.88      1.14 o
  -2   1  12        1.45        1.25      1.19 o
  -1   1  12        1.86        3.32      1.30 o
   0   1  12        0.84        0.17      1.28 o
   1   1  12       10.07       12.11      2.01 o
   2   1  12        0.65       -1.56      1.52 o
   3   1  12        0.03       -1.34      1.58 o
  -7   2  12        2.88        4.64      2.86 o
  -6   2  12       25.97       26.23      3.81 o
  -5   2  12       12.10       13.76      2.60 o
  -4   2  12        6.13        4.75      1.34 o
  -3   2  12       12.54       18.77      1.96 o
  -2   2  12        3.47        4.24      1.10 o
  -1   2  12        3.51        2.79      1.48 o
   0   2  12        4.97        5.27      1.51 o
   1   2  12       19.45       16.49      2.21 o
   2   2  12        0.07       -1.72      1.69 o
  -7   3  12        0.24       -3.73      2.49 o
  -6   3  12        0.39       -1.41      1.86 o
  -5   3  12        0.22       -1.19      1.70 o
  -4   3  12        5.49        5.51      1.79 o
  -3   3  12        3.67        3.73      1.55 o
  -2   3  12        0.26       -0.83      1.35 o
  -1   3  12        0.46       -1.69      1.27 o
   0   3  12       10.52       15.70      2.69 o
   1   3  12        0.94       -2.63      1.91 o
  -6   4  12        5.65        4.82      2.40 o
  -5   4  12        0.17        0.23      1.86 o
  -4   4  12        2.05        1.24      1.62 o
  -3   4  12        0.03       -2.16      1.46 o
  -2   4  12        0.16        0.12      1.47 o
  -1   4  12        9.34        8.14      1.96 o
   0   4  12        1.03        0.45      1.74 o
  -5   5  12        0.22        0.95      1.76 o
  -4   5  12        0.08        0.23      1.64 o
  -3   5  12        0.42       -2.21      1.47 o
  -2   5  12        0.44        0.77      1.67 o
  -1  -8  13        1.90        4.11      1.75 o
   0  -8  13        8.43        8.46      1.85 o
   1  -8  13        0.08       -1.54      1.48 o
  -3  -7  13        1.62        1.56      1.74 o
  -2  -7  13        1.21       -0.50      1.52 o
  -1  -7  13        1.99        2.49      1.58 o
   0  -7  13        3.87        0.22      1.76 o
   1  -7  13        1.08        2.96      1.81 o
   2  -7  13        2.04        2.50      2.46 o
  -4  -6  13        2.06        1.49      1.85 o
  -3  -6  13        0.71       -0.49      1.61 o
  -2  -6  13       33.56       33.83      2.80 o
  -1  -6  13       13.89       13.03      1.99 o
   0  -6  13       12.64       12.43      2.46 o
   1  -6  13        0.43       -2.34      1.72 o
   2  -6  13        0.63       -1.12      1.89 o
   3  -6  13       24.31       19.47      3.42 o
  -5  -5  13        0.97        2.40      2.20 o
  -4  -5  13        3.33        3.17      1.88 o
  -3  -5  13        0.27        1.05      1.84 o
  -2  -5  13        0.17       -2.42      1.61 o
  -1  -5  13        0.14       -1.71      1.31 o
   0  -5  13       15.78       12.64      2.48 o
   1  -5  13        1.66        5.51      2.17 o
   2  -5  13        0.00       -1.53      2.11 o
   3  -5  13       49.48       80.11      5.49 o
  -6  -4  13        1.17        1.12      2.26 o
  -5  -4  13        6.98        9.35      2.37 o
  -4  -4  13       38.79       53.03      3.39 o
  -3  -4  13       16.95       18.39      2.34 o
  -2  -4  13        9.84        9.23      1.36 o
  -1  -4  13        3.29        0.49      1.45 o
   0  -4  13        4.32        3.97      2.09 o
   1  -4  13       27.48       24.17      2.81 o
   2  -4  13        2.42        3.45      2.16 o
   3  -4  13        2.53        0.11      2.32 o
  -6  -3  13       16.98       21.78      2.79 o
  -5  -3  13        0.08        0.28      1.66 o
  -4  -3  13       16.33       19.18      2.35 o
  -3  -3  13       23.38       33.11      2.69 o
  -2  -3  13        1.83        2.85      1.11 o
  -1  -3  13        0.50       -1.07      1.17 o
   0  -3  13        0.09       -1.39      1.30 o
   1  -3  13        6.26        3.78      1.81 o
   2  -3  13        3.25        2.98      1.73 o
   3  -3  13        0.11       -0.32      2.02 o
  -7  -2  13        0.03       -2.27      1.64 o
  -6  -2  13       22.41       21.57      2.70 o
  -5  -2  13       16.44       17.81      2.69 o
  -4  -2  13       18.46       24.36      2.55 o
  -3  -2  13       50.48       62.39      2.64 o
  -2  -2  13       53.67       59.80      2.35 o
  -1  -2  13        1.47        1.20      1.40 o
   0  -2  13        0.00        0.79      1.45 o
   1  -2  13        0.05       -1.11      1.41 o
   2  -2  13        1.36        0.45      1.77 o
   3  -2  13        2.04        1.88      2.17 o
  -7  -1  13        1.34       -0.31      1.88 o
  -6  -1  13        8.32        8.04      2.01 o
  -5  -1  13        8.32        8.59      1.99 o
  -4  -1  13        2.22        3.02      1.61 o
  -3  -1  13        6.79        5.89      1.31 o
  -2  -1  13       28.58       38.09      2.04 o
  -1  -1  13       16.42       12.45      1.73 o
   0  -1  13        8.38        7.56      1.67 o
   1  -1  13        0.09        0.90      1.69 o
   2  -1  13        1.59        0.70      1.80 o
   3  -1  13        0.00       -1.16      1.92 o
  -7   0  13       10.61       12.05      2.92 o
  -6   0  13        0.00       -1.69      1.54 o
  -5   0  13        0.92       -1.06      1.49 o
  -4   0  13        1.82        0.84      1.40 o
  -3   0  13        5.27        2.10      1.10 o
  -2   0  13        6.49        6.44      1.41 o
  -1   0  13       13.52        7.95      1.62 o
   0   0  13        4.17        2.27      1.80 o
   1   0  13        1.03       -0.99      1.62 o
   2   0  13        2.47        0.44      1.87 o
  -7   1  13        9.89        6.13      3.27 o
  -6   1  13        0.28       -1.49      1.41 o
  -5   1  13        3.47        2.60      1.53 o
  -4   1  13        6.05        5.10      1.55 o
  -3   1  13        1.21        0.23      1.13 o
  -2   1  13        0.19        0.02      1.08 o
  -1   1  13        0.04       -0.05      1.52 o
   0   1  13        0.86       -1.55      1.34 o
   1   1  13        9.66        8.79      2.13 o
   2   1  13        0.05       -2.35      1.85 o
  -7   2  13        5.24        3.00      4.93 o
  -6   2  13        0.57        2.98      2.54 o
  -5   2  13       12.28       11.39      3.21 o
  -4   2  13        0.18       -0.93      1.57 o
  -3   2  13        0.11       -1.05      1.53 o
  -2   2  13        1.60        0.52      1.50 o
  -1   2  13        1.13       -0.83      1.46 o
   0   2  13        3.73        0.86      1.60 o
   1   2  13        3.24        0.44      1.79 o
  -6   3  13        0.28       -2.41      1.92 o
  -5   3  13        0.22       -2.92      1.95 o
  -4   3  13        1.15       -1.92      1.68 o
  -3   3  13        4.09        4.82      2.15 o
  -2   3  13        0.45       -1.60      1.47 o
  -1   3  13        0.74       -0.76      1.66 o
   0   3  13       11.04        8.71      2.07 o
  -5   4  13        0.15       -1.21      1.88 o
  -4   4  13        2.46        3.91      1.98 o
  -3   4  13        0.00       -1.46      1.58 o
  -2   4  13        2.52        0.29      2.00 o
  -2  -7  14        1.76        1.48      1.84 o
  -1  -7  14        3.09        2.19      1.75 o
   0  -7  14        0.50        1.32      2.42 o
   1  -7  14        0.40       -1.79      2.59 o
  -3  -6  14        2.51        3.55      1.79 o
  -2  -6  14        5.26        3.38      1.55 o
  -1  -6  14        3.41        4.15      1.68 o
   0  -6  14        0.02       -0.48      1.86 o
   1  -6  14        5.12        4.03      2.32 o
   2  -6  14        0.91       -3.07      2.16 o
  -4  -5  14        0.96       -0.07      1.57 o
  -3  -5  14       23.09       27.37      4.86 o
  -2  -5  14        8.16        7.35      1.90 o
  -1  -5  14       11.05       17.25      2.76 o
   0  -5  14        1.67       -0.78      2.03 o
   1  -5  14       15.88       19.66      3.13 o
   2  -5  14        2.97        3.68      2.39 o
  -5  -4  14        1.11       -0.04      2.75 o
  -4  -4  14        0.70        2.48      1.89 o
  -3  -4  14       63.26       78.63      3.49 o
  -2  -4  14       13.91       14.32      2.18 o
  -1  -4  14        0.48       -0.59      1.56 o
   0  -4  14       11.36       12.55      3.42 o
   1  -4  14       16.75       15.24      2.99 o
   2  -4  14        3.15        4.78      2.55 o
  -6  -3  14        6.60        6.22      3.05 o
  -5  -3  14        0.65        1.25      1.89 o
  -4  -3  14       94.44      129.49      4.32 o
  -3  -3  14       25.82       31.25      2.21 o
  -2  -3  14       33.69       37.46      2.16 o
  -1  -3  14        3.27        1.97      1.70 o
   0  -3  14        1.69        1.65      1.91 o
   1  -3  14       15.22       21.92      5.42 o
   2  -3  14        0.44       -2.34      2.26 o
  -6  -2  14        0.15        2.41      2.01 o
  -5  -2  14        0.34       -0.23      2.06 o
  -4  -2  14        4.21        0.93      1.44 o
  -3  -2  14       29.57       39.18      2.99 o
  -2  -2  14        2.28        2.59      1.13 o
  -1  -2  14       14.17       14.44      2.03 o
   0  -2  14       12.17       16.57      2.41 o
   1  -2  14        0.48        0.31      1.75 o
   2  -2  14        2.88        5.72      2.16 o
  -6  -1  14        0.01       -0.61      2.07 o
  -5  -1  14       10.19       10.27      1.99 o
  -4  -1  14       18.38       23.32      2.33 o
  -3  -1  14       14.90       12.88      1.54 o
  -2  -1  14        0.23       -1.90      1.27 o
  -1  -1  14       18.98       19.38      2.14 o
   0  -1  14       11.96        9.52      2.18 o
   1  -1  14        0.27       -0.27      1.73 o
   2  -1  14        2.49        3.02      2.12 o
  -6   0  14        2.04        0.71      1.67 o
  -5   0  14        5.46        3.57      2.10 o
  -4   0  14        2.13        2.37      1.45 o
  -3   0  14        0.59       -0.50      1.23 o
  -2   0  14        2.75        1.31      1.27 o
  -1   0  14        6.22        7.11      1.86 o
   0   0  14        1.82       -0.36      1.79 o
   1   0  14        0.53       -0.18      2.15 o
  -6   1  14        0.14       -2.06      2.17 o
  -5   1  14        0.00       -1.58      1.86 o
  -4   1  14        2.59       -1.36      1.76 o
  -3   1  14        0.24       -1.55      1.56 o
  -2   1  14        2.22       -0.66      1.65 o
  -1   1  14        8.49        6.05      2.87 o
   0   1  14        2.18        1.08      1.83 o
   1   1  14        0.10       -1.91      1.78 o
  -6   2  14        0.55       -1.51      2.61 o
  -5   2  14        2.64       -0.28      1.98 o
  -4   2  14        0.40       -2.46      1.64 o
  -3   2  14        0.13       -1.99      1.56 o
  -2   2  14        0.01       -1.58      1.73 o
  -1   2  14        1.68       -0.28      1.74 o
   0   2  14        5.05        3.51      2.76 o
  -4   3  14        0.66       -0.41      1.90 o
  -3   3  14        0.82       -0.19      1.77 o
  -2   3  14        0.75       -0.79      1.66 o
  -1  -6  15        1.09        0.59      1.80 o
  -3  -5  15       25.71       32.42      3.33 o
  -2  -5  15        0.05       -2.51      1.67 o
  -1  -5  15        4.29        4.97      1.77 o
   0  -5  15        1.51       -1.36      1.99 o
   1  -5  15        9.70        9.74      2.76 o
  -4  -4  15        9.09       10.03      2.69 o
  -3  -4  15       32.00       34.11      3.10 o
  -2  -4  15        2.32        1.18      1.60 o
  -1  -4  15        2.70        1.73      2.24 o
   0  -4  15        4.51        2.82      2.96 o
   1  -4  15        0.46       -0.65      2.28 o
  -5  -3  15        9.00       11.09      2.36 o
  -4  -3  15       18.96       22.19      2.32 o
  -3  -3  15        1.79        4.27      1.62 o
  -2  -3  15       11.85       11.04      1.92 o
  -1  -3  15        0.00       -2.05      2.08 o
   0  -3  15        0.37       -2.22      2.18 o
   1  -3  15        3.43        4.31      4.00 o
  -5  -2  15        0.14        0.55      1.73 o
  -4  -2  15       14.44       16.72      1.95 o
  -3  -2  15        0.33        1.21      1.37 o
  -2  -2  15       12.41       11.95      2.04 o
  -1  -2  15        2.60        3.60      1.89 o
   0  -2  15        7.03        4.96      2.07 o
   1  -2  15        0.26       -2.34      1.79 o
  -5  -1  15        4.57        2.71      1.76 o
  -4  -1  15        0.76       -1.24      1.45 o
  -3  -1  15        0.00       -1.29      1.35 o
  -2  -1  15        0.24       -1.78      1.39 o
  -1  -1  15        5.44        3.38      2.17 o
   0  -1  15        4.70        2.96      2.10 o
  -5   0  15        2.45        0.33      2.31 o
  -4   0  15        2.31        2.55      1.53 o
  -3   0  15        4.53        1.45      1.72 o
  -2   0  15        1.22       -0.77      1.35 o
  -1   0  15        6.60        8.93      3.86 o
   0   0  15        0.06        0.47      2.23 o
  -4   1  15        0.55        2.21      1.97 o
  -3   1  15        0.45       -2.52      1.72 o
  -2   1  15        1.24        0.91      2.62 o
  -1   1  15        1.08       -1.13      2.28 o
  -3  -3  16        4.23        5.16      2.00 o
  -2  -3  16        0.11       -2.95      2.20 o
  -1  -3  16        0.44       -3.23      2.62 o
  -3  -2  16        1.87        2.14      1.63 o
  -2  -2  16        2.14        2.40      2.05 o
  -1  -2  16        0.49       -0.31      2.42 o
  -3  -1  16        2.85        1.27      1.89 o
  -2  -1  16        0.04       -1.86      1.42 o
 
